# Supplementary material for: Single-cell analysis of peripheral blood from high-altitude pulmonary hypertension patients identifies a distinct monocyte phenotype
Source: Nat Commun. 2023 Mar 31;14:1820. doi: 10.1038/s41467-023-37527-4 (PMC10066231; doi:10.1038/s41467-023-37527-4)
Supplement: Supplementary file 4 — Supplementary Data 1 [file 41467_2023_37527_MOESM4_ESM.xlsx]

## Sheet: Supplementary Data 1 The differ
gene	p_val	avg_logFC	pct.1	pct.2	p_val_adj	Signature	0_case	0_control	Query	gene_ID	gene_biotype	version	chr	strand	start	end	length	Gene	Entrez Gene ID	Description	Pathway - KEGG PATHWAY	Pathway - Reactome	Pathway - BioCyc	Pathway - PANTHER	Disease - OMIM	Disease - KEGG DISEASE	Disease - NHGRI GWAS Catalog	GO - Biological Process	GO - Molecular Function	GO - Cellular Component
AL021918.4	0	0.00308235	0.783	0.266	0	NA	0.00341258	0.000324475	ENSG00000285849	ENSG00000285849	lncRNA	GRCh38.98	chr6	+	27454568	27457575	3008	-	-	novel transcript, antisense to ZNF184	-	-	-	-	-	-	-	-	-	-
AL390198.1	0	0.0030305	0.665	0.124	0	NA	0.00413363	0.0010952	ENSG00000226465	ENSG00000226465	lncRNA	GRCh38.98	chr20	+	25697003	25752776	55774	-	-	novel transcript	-	-	-	-	-	-	-	-	-	-
AC007342.4	0	0.000548703	0.758	0.273	0	NA	0.000776728	0.000227749	ENSG00000261804	ENSG00000261804	lncRNA	GRCh38.98	chr16	+	53373479	53385019	11541	hsa:102723373:	102723373	novel transcript	-	-	-	-	-	-	-	-	-	-
LINC00544	0	2.72e-05	0.761	0.226	0	NA	6.25e-05	3.52e-05	ENSG00000122043	ENSG00000122043	lncRNA	GRCh38.98	chr13	+	29935771	29950488	14718	-	-	long intergenic non-protein coding RNA 544 [Source:HGNC Symbol;Acc:HGNC:43679]	-	-	-	-	-	-	-	-	-	-
LINC01013	0	-0.000345296	0.011	0.001	0	NA	-4.03e-05	0.000305	ENSG00000228495	ENSG00000228495	lncRNA	GRCh38.98	chr6	+	132131888	132169374	37487	-	-	long intergenic non-protein coding RNA 1013 [Source:HGNC Symbol;Acc:HGNC:48987]	-	-	-	-	-	-	-	-	-	-
AC232271.3	0	-0.000458756	0.064	0.03	0	NA	-0.000736758	-0.000278235	ENSG00000286181	ENSG00000286181	lncRNA	GRCh38.98	chrX	-	49262866	49270521	7656	-	-	FOXP3 regulating long intergenic non-coding RNA	-	-	-	-	-	-	-	-	-	-
SPTSSB	0	-0.000841837	0.639	0.066	0	NA	0.000725016	0.00156782	ENSG00000196542	ENSG00000196542	protein_coding	GRCh38.98	chr3	-	161344792	161372880	28089	hsa:165679:SPTSSB, ADMP, C3orf57, SSSPTB	165679	serine palmitoyltransferase small subunit B [Source:HGNC Symbol;Acc:HGNC:24045]	-	R-HSA-1430728:Metabolism;R-HSA-556833:Metabolism of lipids and lipoproteins;R-HSA-428157:Sphingolipid metabolism;R-HSA-1660661:Sphingolipid de novo biosynthesis	-	-	-	-	-	GO:0006629:lipid metabolic process;GO:0006643:membrane lipid metabolic process;GO:0006665:sphingolipid metabolic process;GO:0006807:nitrogen compound metabolic process;GO:0008152:metabolic process;GO:0008610:lipid biosynthetic process;GO:0009058:biosynthetic process;GO:0009987:cellular process;GO:0030148:sphingolipid biosynthetic process;GO:0044237:cellular metabolic process;GO:0044238:primary me…	GO:0003824:catalytic activity;GO:0004758:serine C-palmitoyltransferase activity;GO:0005488:binding;GO:0005515:protein binding;GO:0016408:C-acyltransferase activity;GO:0016409:palmitoyltransferase activity;GO:0016454:C-palmitoyltransferase activity;GO:0016740:transferase activity;GO:0016746:transferase activity, transferring acyl groups;GO:0016747:transferase activity, transferring acyl groups oth…	GO:0002178:palmitoyltransferase complex;GO:0005622:intracellular;GO:0005623:cell;GO:0005737:cytoplasm;GO:0005783:endoplasmic reticulum;GO:0005789:endoplasmic reticulum membrane;GO:0012505:endomembrane system;GO:0016020:membrane;GO:0016021:integral component of membrane;GO:0017059:serine C-palmitoyltransferase complex;GO:0031211:endoplasmic reticulum palmitoyltransferase complex;GO:0031224:intrins…
IRGM	3.09e-297	0.00299048	0.746	0.247	1.16e-293	NA	0.00301481	1.98e-05	ENSG00000237693	ENSG00000237693	protein_coding	GRCh38.98	chr5	+	150846523	150900736	54214	hsa:345611:IRGM, IFI1, IRGM1, LRG-47, LRG47	345611	immunity related GTPase M [Source:HGNC Symbol;Acc:HGNC:29597]	hsa05145:Toxoplasmosis	-	-	-	607948:Tuberculosis, susceptibility to;612278:Inflammatory bowel disease (Crohn disease) 19	Immune system diseases;Other immune system diseases;H00286:Crohn's disease;H01227:Inflammatory bowel disease	Crohn's disease;Inflammatory bowel disease	GO:0002376:immune system process;GO:0006914:autophagy;GO:0006950:response to stress;GO:0006952:defense response;GO:0006954:inflammatory response;GO:0006955:immune response;GO:0009987:cellular process;GO:0045087:innate immune response;GO:0050896:response to stimulus	GO:0000166:nucleotide binding;GO:0001882:nucleoside binding;GO:0001883:purine nucleoside binding;GO:0003824:catalytic activity;GO:0005488:binding;GO:0005525:GTP binding;GO:0016787:hydrolase activity;GO:0017076:purine nucleotide binding;GO:0019001:guanyl nucleotide binding;GO:0032549:ribonucleoside binding;GO:0032550:purine ribonucleoside binding;GO:0032553:ribonucleotide binding;GO:0032555:purine…	GO:0000139:Golgi membrane;GO:0000421:autophagosome membrane;GO:0001891:phagocytic cup;GO:0005622:intracellular;GO:0005623:cell;GO:0005737:cytoplasm;GO:0005773:vacuole;GO:0005774:vacuolar membrane;GO:0005776:autophagosome;GO:0005794:Golgi apparatus;GO:0005886:plasma membrane;GO:0012505:endomembrane system;GO:0012506:vesicle membrane;GO:0016020:membrane;GO:0016023:cytoplasmic, membrane-bounded vesi…
AXIN2	2.18e-296	0.00319014	0.779	0.285	8.18e-293	NA	0.00411044	0.000912287	ENSG00000168646	ENSG00000168646	protein_coding	GRCh38.98	chr17	-	65528563	65561648	33086	hsa:8313:AXIN2, AXIL, ODCRCS	8313	axin 2 [Source:HGNC Symbol;Acc:HGNC:904]	hsa04550:Signaling pathways regulating pluripotency of stem cells;hsa04310:Wnt signaling pathway;hsa04390:Hippo signaling pathway;hsa05200:Pathways in cancer;hsa05217:Basal cell carcinoma;hsa05210:Colorectal cancer;hsa05213:Endometrial cancer	R-HSA-4641257:Degradation of AXIN;R-HSA-201722:Formation of the beta-catenin:TCF transactivating complex;R-HSA-5689880:Ub-specific processing proteases;R-HSA-5688426:Deubiquitination;R-HSA-392499:Metabolism of proteins;R-HSA-597592:Post-translational protein modification;R-HSA-162582:Signal Transduction;R-HSA-4411364:Binding of TCF/LEF:CTNNB1 to target gene promoters;R-HSA-201681:TCF dependent si…	-	-	114500:Colorectal cancer;608615:Oligodontia-colorectal cancer syndrome	Digestive system diseases;Mouth and dental diseases;H00625:Tooth agenesis;H00857:Oligodontia-colorectal cancer syndrome	-	GO:0000819:sister chromatid segregation;GO:0000902:cell morphogenesis;GO:0000904:cell morphogenesis involved in differentiation;GO:0001501:skeletal system development;GO:0001503:ossification;GO:0001649:osteoblast differentiation;GO:0001756:somitogenesis;GO:0001837:epithelial to mesenchymal transition;GO:0001932:regulation of protein phosphorylation;GO:0001934:positive regulation of protein phosph…	GO:0005096:GTPase activator activity;GO:0005488:binding;GO:0005515:protein binding;GO:0008013:beta-catenin binding;GO:0008047:enzyme activator activity;GO:0019899:enzyme binding;GO:0019900:kinase binding;GO:0019901:protein kinase binding;GO:0019904:protein domain specific binding;GO:0030234:enzyme regulator activity;GO:0030695:GTPase regulator activity;GO:0031625:ubiquitin protein ligase binding;…	GO:0005622:intracellular;GO:0005623:cell;GO:0005634:nucleus;GO:0005654:nucleoplasm;GO:0005737:cytoplasm;GO:0005794:Golgi apparatus;GO:0005813:centrosome;GO:0005815:microtubule organizing center;GO:0005829:cytosol;GO:0005856:cytoskeleton;GO:0005874:microtubule;GO:0005881:cytoplasmic microtubule;GO:0005886:plasma membrane;GO:0005938:cell cortex;GO:0012505:endomembrane system;GO:0014069:postsynaptic…
CDC45	6.81e-295	0.00647964	0.682	0.151	2.56e-291	NA	0.00685265	0.000349695	ENSG00000093009	ENSG00000093009	protein_coding	GRCh38.98	chr22	+	19479457	19520612	41156	hsa:8318:CDC45, CDC45L, CDC45L2, PORC-PI-1	8318	cell division cycle 45 [Source:HGNC Symbol;Acc:HGNC:1739]	hsa04110:Cell cycle	R-HSA-69481:G2/M Checkpoints;R-HSA-69205:G1/S-Specific Transcription;R-HSA-69620:Cell Cycle Checkpoints;R-HSA-68874:M/G1 Transition;R-HSA-69306:DNA Replication;R-HSA-176187:Activation of ATR in response to replication stress;R-HSA-69239:Synthesis of DNA;R-HSA-69206:G1/S Transition;R-HSA-113510:E2F mediated regulation of DNA replication;R-HSA-68962:Activation of the pre-replicative complex;R-HSA-1…	-	-	617063:Meier-Gorlin syndrome 7	-	-	GO:0000075:cell cycle checkpoint;GO:0000076:DNA replication checkpoint;GO:0000082:G1/S transition of mitotic cell cycle;GO:0000083:regulation of transcription involved in G1/S transition of mitotic cell cycle;GO:0000278:mitotic cell cycle;GO:0000724:double-strand break repair via homologous recombination;GO:0000725:recombinational repair;GO:0000727:double-strand break repair via break-induced rep…	GO:0003676:nucleic acid binding;GO:0003677:DNA binding;GO:0003678:DNA helicase activity;GO:0003682:chromatin binding;GO:0003688:DNA replication origin binding;GO:0003690:double-stranded DNA binding;GO:0003697:single-stranded DNA binding;GO:0003824:catalytic activity;GO:0004386:helicase activity;GO:0005488:binding;GO:0005515:protein binding;GO:0016462:pyrophosphatase activity;GO:0016787:hydrolase …	GO:0000228:nuclear chromosome;GO:0005622:intracellular;GO:0005623:cell;GO:0005634:nucleus;GO:0005654:nucleoplasm;GO:0005656:nuclear pre-replicative complex;GO:0005657:replication fork;GO:0005694:chromosome;GO:0005737:cytoplasm;GO:0005813:centrosome;GO:0005815:microtubule organizing center;GO:0005856:cytoskeleton;GO:0015630:microtubule cytoskeleton;GO:0031261:DNA replication preinitiation complex;…
TRAV35	1.46e-290	0.0146315	0.724	0.23	5.5e-287	NA	0.0149237	0.000181934	ENSG00000211814	ENSG00000211814	TR_V_pseudogene	GRCh38.98	chr14	+	22221896	22222475	580	-	-	T cell receptor alpha variable 35 [Source:HGNC Symbol;Acc:HGNC:12134]	-	-	-	-	-	-	-	-	-	-
TRAV38-1	2.52e-279	0.00713216	0.827	0.426	9.46e-276	NA	0.00900756	0.00183676	ENSG00000211816	ENSG00000211816	TR_V_gene	GRCh38.98	chr14	+	22271968	22272563	596	-	-	T cell receptor alpha variable 38-1 [Source:HGNC Symbol;Acc:HGNC:12137]	-	-	-	-	-	-	-	-	-	-
RGS7	2.03e-277	0.000870967	0.459	0.028	7.63e-274	NA	0.000878026	6.67e-06	ENSG00000182901	ENSG00000182901	protein_coding	GRCh38.98	chr1	-	240775515	241357230	581716	hsa:6000:RGS7	6000	regulator of G protein signaling 7 [Source:HGNC Symbol;Acc:HGNC:10003]	-	R-HSA-6814122:Cooperation of PDCL (PhLP1) and TRiC/CCT in G-protein beta folding;R-HSA-372790:Signaling by GPCR;R-HSA-392499:Metabolism of proteins;R-HSA-388396:GPCR downstream signaling;R-HSA-162582:Signal Transduction;R-HSA-418594:G alpha (i) signalling events;R-HSA-391251:Protein folding;R-HSA-390466:Chaperonin-mediated protein folding	-	P00026:Heterotrimeric G-protein signaling pathway-Gi alpha and Gs alpha mediated pathway;P00027:Heterotrimeric G-protein signaling pathway-Gq alpha and Go alpha mediated pathway	-	-	Obesity-related traits;Longevity (90 years and older)	GO:0006457:protein folding;GO:0007154:cell communication;GO:0007165:signal transduction;GO:0007186:G-protein coupled receptor signaling pathway;GO:0009966:regulation of signal transduction;GO:0009968:negative regulation of signal transduction;GO:0009987:cellular process;GO:0010646:regulation of cell communication;GO:0010648:negative regulation of cell communication;GO:0023051:regulation of signal…	GO:0004871:signal transducer activity;GO:0005096:GTPase activator activity;GO:0005488:binding;GO:0005515:protein binding;GO:0008047:enzyme activator activity;GO:0030234:enzyme regulator activity;GO:0030695:GTPase regulator activity;GO:0031681:G-protein beta-subunit binding;GO:0060589:nucleoside-triphosphatase regulator activity;GO:0098772:molecular function regulator	GO:0005622:intracellular;GO:0005623:cell;GO:0005737:cytoplasm;GO:0005829:cytosol;GO:0005834:heterotrimeric G-protein complex;GO:0005886:plasma membrane;GO:0009898:cytoplasmic side of plasma membrane;GO:0016020:membrane;GO:0019897:extrinsic component of plasma membrane;GO:0019898:extrinsic component of membrane;GO:0031234:extrinsic component of cytoplasmic side of plasma membrane;GO:0032991:macrom…
PRSS16	6.92e-272	0.000125188	0.761	0.281	2.6e-268	NA	0.000167311	4.21e-05	ENSG00000112812	ENSG00000112812	protein_coding	GRCh38.98	chr6	+	27247701	27256624	8924	hsa:10279:PRSS16, TSSP	10279	serine protease 16 [Source:HGNC Symbol;Acc:HGNC:9480]	-	-	-	-	-	-	Schizophrenia	GO:0006508:proteolysis;GO:0008152:metabolic process;GO:0009056:catabolic process;GO:0009057:macromolecule catabolic process;GO:0019538:protein metabolic process;GO:0030163:protein catabolic process;GO:0043170:macromolecule metabolic process;GO:0044238:primary metabolic process;GO:0071704:organic substance metabolic process;GO:1901575:organic substance catabolic process	GO:0003824:catalytic activity;GO:0004177:aminopeptidase activity;GO:0004180:carboxypeptidase activity;GO:0004185:serine-type carboxypeptidase activity;GO:0008233:peptidase activity;GO:0008236:serine-type peptidase activity;GO:0008238:exopeptidase activity;GO:0008239:dipeptidyl-peptidase activity;GO:0016787:hydrolase activity;GO:0017171:serine hydrolase activity;GO:0070008:serine-type exopeptidase…	GO:0000323:lytic vacuole;GO:0005622:intracellular;GO:0005623:cell;GO:0005737:cytoplasm;GO:0005764:lysosome;GO:0005768:endosome;GO:0005773:vacuole;GO:0012505:endomembrane system;GO:0016023:cytoplasmic, membrane-bounded vesicle;GO:0031410:cytoplasmic vesicle;GO:0031982:vesicle;GO:0031988:membrane-bounded vesicle;GO:0043226:organelle;GO:0043227:membrane-bounded organelle;GO:0043229:intracellular org…
ZSWIM5	3.62e-268	4.73e-05	0.705	0.219	1.36e-264	NA	0.000425611	0.000378284	ENSG00000162415	ENSG00000162415	protein_coding	GRCh38.98	chr1	-	45016399	45306209	289811	hsa:57643:ZSWIM5	57643	zinc finger SWIM-type containing 5 [Source:HGNC Symbol;Acc:HGNC:29299]	-	-	-	-	-	-	-	-	GO:0005488:binding;GO:0008270:zinc ion binding;GO:0043167:ion binding;GO:0043169:cation binding;GO:0046872:metal ion binding;GO:0046914:transition metal ion binding	GO:0005576:extracellular region;GO:0005615:extracellular space;GO:0044421:extracellular region part
TMEM200A	8.14e-268	0.00041295	0.094	0.012	3.06e-264	NA	0.0004072	-5.83e-06	ENSG00000164484	ENSG00000164484	protein_coding	GRCh38.98	chr6	+	130365734	130443063	77330	hsa:114801:TMEM200A, KIAA1913, TTMA, TTMC	114801	transmembrane protein 200A [Source:HGNC Symbol;Acc:HGNC:21075]	-	-	-	-	-	-	Colorectal cancer (calcium intake interaction);Exploratory eye movement dysfunction in schizophrenia (cognitive search score);Exploratory eye movement dysfunction in schizophrenia (responsive search score);Exploratory eye movement dysfunction in schizophrenia (number of eye fixations)	-	-	GO:0016020:membrane;GO:0016021:integral component of membrane;GO:0031224:intrinsic component of membrane;GO:0044425:membrane part
TRGV4	1.08e-264	0.0185012	0.811	0.439	4.06e-261	NA	0.0244624	0.00568281	ENSG00000211698	ENSG00000211698	TR_V_gene	GRCh38.98	chr7	-	38353715	38354517	803	-	-	T cell receptor gamma variable 4 [Source:HGNC Symbol;Acc:HGNC:12289]	-	-	-	-	-	-	-	-	-	-
RASSF6	3.58e-263	0.000267412	0.491	0.03	1.35e-259	NA	0.000300252	3.28e-05	ENSG00000169435	ENSG00000169435	protein_coding	GRCh38.98	chr4	-	73571550	73620631	49082	hsa:166824:RASSF6	166824	Ras association domain family member 6 [Source:HGNC Symbol;Acc:HGNC:20796]	hsa04390:Hippo signaling pathway;hsa04392:Hippo signaling pathway -multiple species	-	-	-	-	-	Prostate cancer	GO:0006915:apoptotic process;GO:0007154:cell communication;GO:0007165:signal transduction;GO:0008219:cell death;GO:0009987:cellular process;GO:0012501:programmed cell death;GO:0023052:signaling;GO:0044699:single-organism process;GO:0044700:single organism signaling;GO:0044763:single-organism cellular process;GO:0050789:regulation of biological process;GO:0050794:regulation of cellular process;GO:…	GO:0005488:binding;GO:0005515:protein binding	-
IGFBP3	1.49e-262	0.0173672	0.757	0.295	5.59e-259	NA	0.0213277	0.0037433	ENSG00000146674	ENSG00000146674	protein_coding	GRCh38.98	chr7	-	45912245	45921874	9630	hsa:3486:IGFBP3, BP-53, IBP3	3486	insulin like growth factor binding protein 3 [Source:HGNC Symbol;Acc:HGNC:5472]	hsa05202:Transcriptional misregulation in cancer;hsa04115:p53 signaling pathway	R-HSA-3700989:Transcriptional Regulation by TP53;R-HSA-392499:Metabolism of proteins;R-HSA-6803211:TP53 Regulates Transcription of Death Receptors and Ligands;R-HSA-381426:Regulation of Insulin-like Growth Factor (IGF) transport and uptake by Insulin-like Growth Factor Binding Proteins (IGFBPs);R-HSA-212436:Generic Transcription Pathway;R-HSA-74160:Gene Expression;R-HSA-5633008:TP53 Regulates Tra…	-	P00059:p53 pathway	-	-	Height;Major depressive disorder;QRS duration;Hypospadias;Insulin-like growth factors;Sitting height ratio;Molybdenum levels	GO:0000165:MAPK cascade;GO:0001503:ossification;GO:0001558:regulation of cell growth;GO:0001649:osteoblast differentiation;GO:0001932:regulation of protein phosphorylation;GO:0001933:negative regulation of protein phosphorylation;GO:0001934:positive regulation of protein phosphorylation;GO:0005975:carbohydrate metabolic process;GO:0005996:monosaccharide metabolic process;GO:0006006:glucose metabo…	GO:0001968:fibronectin binding;GO:0005488:binding;GO:0005515:protein binding;GO:0005520:insulin-like growth factor binding;GO:0008047:enzyme activator activity;GO:0008160:protein tyrosine phosphatase activator activity;GO:0019208:phosphatase regulator activity;GO:0019211:phosphatase activator activity;GO:0019838:growth factor binding;GO:0019888:protein phosphatase regulator activity;GO:0030234:en…	GO:0005576:extracellular region;GO:0005615:extracellular space;GO:0005622:intracellular;GO:0005623:cell;GO:0005634:nucleus;GO:0016942:insulin-like growth factor binding protein complex;GO:0031982:vesicle;GO:0031988:membrane-bounded vesicle;GO:0032991:macromolecular complex;GO:0036454:growth factor complex;GO:0042567:insulin-like growth factor ternary complex;GO:0043226:organelle;GO:0043227:membra…
LINC02694	4.57e-261	0.00521196	0.747	0.268	1.72e-257	NA	0.00639618	0.00116453	ENSG00000175779	ENSG00000175779	lncRNA	GRCh38.98	chr15	+	38628005	39180499	552495	hsa:400359:C15orf53	400359	long intergenic non-protein coding RNA 2694 [Source:HGNC Symbol;Acc:HGNC:33796]	-	-	-	-	-	-	Bipolar disorder;Bipolar disorder or major depressive disorder (combined)	-	-	-
TRPV3	5.33e-260	0.00559844	0.573	0.063	2e-256	NA	0.00562755	1.33e-05	ENSG00000167723	ENSG00000167723	protein_coding	GRCh38.98	chr17	-	3510502	3557995	47494	hsa:162514:TRPV3, FNEPPK2, OLMS, VRL3	162514	transient receptor potential cation channel subfamily V member 3 [Source:HGNC Symbol;Acc:HGNC:18084]	hsa04750:Inflammatory mediator regulation of TRP channels	R-HSA-382551:Transmembrane transport of small molecules;R-HSA-3295583:TRP channels;R-HSA-2672351:Stimuli-sensing channels;R-HSA-983712:Ion channel transport	-	-	614594:Olmsted syndrome;616400:Palmoplantar keratoderma, nonepidermolytic, focal 2	-	-	GO:0006810:transport;GO:0006811:ion transport;GO:0006812:cation transport;GO:0006816:calcium ion transport;GO:0006950:response to stress;GO:0009266:response to temperature stimulus;GO:0009408:response to heat;GO:0009628:response to abiotic stimulus;GO:0010959:regulation of metal ion transport;GO:0030001:metal ion transport;GO:0032501:multicellular organismal process;GO:0032879:regulation of local…	GO:0005215:transporter activity;GO:0005216:ion channel activity;GO:0005261:cation channel activity;GO:0005262:calcium channel activity;GO:0008324:cation transmembrane transporter activity;GO:0015075:ion transmembrane transporter activity;GO:0015085:calcium ion transmembrane transporter activity;GO:0015267:channel activity;GO:0022803:passive transmembrane transporter activity;GO:0022838:substrate-…	GO:0005623:cell;GO:0005886:plasma membrane;GO:0016020:membrane;GO:0016021:integral component of membrane;GO:0031224:intrinsic component of membrane;GO:0032991:macromolecular complex;GO:0043234:protein complex;GO:0043235:receptor complex;GO:0044425:membrane part;GO:0044464:cell part;GO:0071944:cell periphery
NEFL	2.84e-257	-0.00100034	0.801	0.363	1.07e-253	NA	0.00418225	0.00518728	ENSG00000277586	ENSG00000277586	protein_coding	GRCh38.98	chr8	-	24950955	24957110	6156	hsa:4747:NEFL, CMT1F, CMT2E, NF-L, NF68, NFL, PPP1R110	4747	neurofilament light [Source:HGNC Symbol;Acc:HGNC:7739]	hsa05014:Amyotrophic lateral sclerosis (ALS)	R-HSA-2424491:DAP12 signaling;R-HSA-375165:NCAM signaling for neurite out-growth;R-HSA-5654741:Signaling by FGFR3;R-HSA-187037:NGF signalling via TRKA from the plasma membrane;R-HSA-190236:Signaling by FGFR;R-HSA-5673001:RAF/MAP kinase cascade;R-HSA-112399:IRS-mediated signalling;R-HSA-1266738:Developmental Biology;R-HSA-74752:Signaling by Insulin receptor;R-HSA-1433557:Signaling by SCF-KIT;R-HSA…	-	-	607734:Charcot-Marie-Tooth disease, type 1F;607684:Charcot-Marie-Tooth disease, type 2E	Nervous system diseases;Neurodegenerative diseases;H00264:Charcot-Marie-Tooth disease (CMT)	Response to anti-retroviral therapy (ddI/d4T) in HIV-1 infection (Grade 2 peripheral neuropathy);Response to anti-retroviral therapy (ddI/d4T) in HIV-1 infection (Grade 3 peripheral neuropathy)	GO:0000165:MAPK cascade;GO:0000226:microtubule cytoskeleton organization;GO:0000902:cell morphogenesis;GO:0000904:cell morphogenesis involved in differentiation;GO:0003008:system process;GO:0006461:protein complex assembly;GO:0006464:cellular protein modification process;GO:0006468:protein phosphorylation;GO:0006793:phosphorus metabolic process;GO:0006796:phosphate-containing compound metabolic p…	GO:0005085:guanyl-nucleotide exchange factor activity;GO:0005088:Ras guanyl-nucleotide exchange factor activity;GO:0005198:structural molecule activity;GO:0005200:structural constituent of cytoskeleton;GO:0005488:binding;GO:0005515:protein binding;GO:0008022:protein C-terminus binding;GO:0019899:enzyme binding;GO:0019904:protein domain specific binding;GO:0030674:protein binding, bridging;GO:0042…	GO:0005622:intracellular;GO:0005623:cell;GO:0005737:cytoplasm;GO:0005829:cytosol;GO:0005856:cytoskeleton;GO:0005882:intermediate filament;GO:0005883:neurofilament;GO:0030424:axon;GO:0030426:growth cone;GO:0030427:site of polarized growth;GO:0032838:cell projection cytoplasm;GO:0032991:macromolecular complex;GO:0033267:axon part;GO:0033596:TSC1-TSC2 complex;GO:0042995:cell projection;GO:0043005:ne…
ESPN	4.06e-257	0.00149679	0.694	0.227	1.53e-253	NA	0.00199169	0.000493045	ENSG00000187017	ENSG00000187017	protein_coding	GRCh38.98	chr1	+	6424776	6461367	36592	hsa:83715:ESPN, DFNB36, LP2654	83715	espin [Source:HGNC Symbol;Acc:HGNC:13281]	-	-	-	-	609006:Deafness, autosomal recessive 36	Nervous system diseases;Other nervous and sensory system diseases;H00605:Deafness, autosomal recessive	-	GO:0003008:system process;GO:0006996:organelle organization;GO:0007010:cytoskeleton organization;GO:0007015:actin filament organization;GO:0007600:sensory perception;GO:0007605:sensory perception of sound;GO:0007610:behavior;GO:0007626:locomotory behavior;GO:0009987:cellular process;GO:0010639:negative regulation of organelle organization;GO:0016043:cellular component organization;GO:0022607:cell…	GO:0003779:actin binding;GO:0005488:binding;GO:0005515:protein binding;GO:0008092:cytoskeletal protein binding;GO:0017124:SH3 domain binding;GO:0019904:protein domain specific binding;GO:0032403:protein complex binding;GO:0044877:macromolecular complex binding;GO:0051015:actin filament binding	GO:0005622:intracellular;GO:0005623:cell;GO:0005737:cytoplasm;GO:0005856:cytoskeleton;GO:0005884:actin filament;GO:0005902:microvillus;GO:0005903:brush border;GO:0015629:actin cytoskeleton;GO:0031941:filamentous actin;GO:0032420:stereocilium;GO:0032421:stereocilium bundle;GO:0032426:stereocilium tip;GO:0032991:macromolecular complex;GO:0042995:cell projection;GO:0043226:organelle;GO:0043228:non-m…
AC109460.4	9.41e-251	-0.000550339	0.096	0.014	3.54e-247	NA	-0.000576482	-2.63e-05	ENSG00000261552	ENSG00000261552	lncRNA	GRCh38.98	chr16	-	28989140	28990778	1639	-	-	novel transcript, antisense to LAT & SPNS1	-	-	-	-	-	-	-	-	-	-
TRBJ2-1	8.73e-247	0.00914821	0.713	0.238	3.28e-243	NA	0.0092158	2.54e-05	ENSG00000211764	ENSG00000211764	TR_J_gene	GRCh38.98	chr7	+	142796365	142796414	50	-	-	T cell receptor beta joining 2-1 [Source:HGNC Symbol;Acc:HGNC:12168]	-	-	-	-	-	-	-	-	-	-
HKDC1	2.01e-244	0.00409029	0.724	0.284	7.57e-241	NA	0.00412187	2.31e-05	ENSG00000156510	ENSG00000156510	protein_coding	GRCh38.98	chr10	+	69220332	69267552	47221	hsa:80201:HKDC1	80201	hexokinase domain containing 1 [Source:HGNC Symbol;Acc:HGNC:23302]	hsa01100:Metabolic pathways;hsa04930:Type II diabetes mellitus;hsa04910:Insulin signaling pathway;hsa01200:Carbon metabolism;hsa00010:Glycolysis / Gluconeogenesis;hsa04066:HIF-1 signaling pathway;hsa05230:Central carbon metabolism in cancer;hsa00520:Amino sugar and nucleotide sugar metabolism;hsa00500:Starch and sucrose metabolism;hsa00052:Galactose metabolism;hsa00051:Fructose and mannose metabo…	-	PWY-5514:UDP-N-acetyl-D-galactosamine biosynthesis II	P02744:Fructose galactose metabolism;P00024:Glycolysis;P02762:Pentose phosphate pathway	-	-	Glycemic traits (pregnancy)	GO:0001678:cellular glucose homeostasis;GO:0005975:carbohydrate metabolic process;GO:0005996:monosaccharide metabolic process;GO:0006082:organic acid metabolic process;GO:0006090:pyruvate metabolic process;GO:0006091:generation of precursor metabolites and energy;GO:0006096:glycolytic process;GO:0006139:nucleobase-containing compound metabolic process;GO:0006163:purine nucleotide metabolic proces…	GO:0000166:nucleotide binding;GO:0001882:nucleoside binding;GO:0001883:purine nucleoside binding;GO:0003824:catalytic activity;GO:0004340:glucokinase activity;GO:0004396:hexokinase activity;GO:0005488:binding;GO:0005524:ATP binding;GO:0005536:glucose binding;GO:0008865:fructokinase activity;GO:0016301:kinase activity;GO:0016740:transferase activity;GO:0016772:transferase activity, transferring ph…	GO:0005622:intracellular;GO:0005623:cell;GO:0005737:cytoplasm;GO:0005829:cytosol;GO:0044424:intracellular part;GO:0044444:cytoplasmic part;GO:0044464:cell part
GPR15	1.13e-241	0.014134	0.712	0.241	4.26e-238	NA	0.0145981	0.000358644	ENSG00000154165	ENSG00000154165	protein_coding	GRCh38.98	chr3	+	98531978	98534681	2704	hsa:2838:GPR15, BOB	2838	G protein-coupled receptor 15 [Source:HGNC Symbol;Acc:HGNC:4469]	-	R-HSA-372790:Signaling by GPCR;R-HSA-388396:GPCR downstream signaling;R-HSA-162582:Signal Transduction;R-HSA-418555:G alpha (s) signalling events	-	-	-	-	-	GO:0002376:immune system process;GO:0006928:movement of cell or subcellular component;GO:0007154:cell communication;GO:0007165:signal transduction;GO:0007186:G-protein coupled receptor signaling pathway;GO:0009987:cellular process;GO:0016477:cell migration;GO:0023052:signaling;GO:0040011:locomotion;GO:0044699:single-organism process;GO:0044700:single organism signaling;GO:0044763:single-organism …	GO:0004871:signal transducer activity;GO:0004872:receptor activity;GO:0004888:transmembrane signaling receptor activity;GO:0004930:G-protein coupled receptor activity;GO:0038023:signaling receptor activity;GO:0060089:molecular transducer activity	GO:0005623:cell;GO:0005886:plasma membrane;GO:0005887:integral component of plasma membrane;GO:0016020:membrane;GO:0016021:integral component of membrane;GO:0031224:intrinsic component of membrane;GO:0031226:intrinsic component of plasma membrane;GO:0044425:membrane part;GO:0044459:plasma membrane part;GO:0044464:cell part;GO:0071944:cell periphery
CRB3	1.96e-241	0.00205882	0.789	0.345	7.38e-238	NA	0.00326689	0.00120348	ENSG00000130545	ENSG00000130545	protein_coding	GRCh38.98	chr19	+	6463777	6467221	3445	hsa:92359:CRB3	92359	crumbs cell polarity complex component 3 [Source:HGNC Symbol;Acc:HGNC:20237]	hsa04530:Tight junction	R-HSA-420029:Tight junction interactions;R-HSA-446728:Cell junction organization;R-HSA-421270:Cell-cell junction organization;R-HSA-1500931:Cell-Cell communication	-	-	-	-	-	GO:0007009:plasma membrane organization;GO:0007043:cell-cell junction assembly;GO:0008104:protein localization;GO:0009987:cellular process;GO:0010256:endomembrane system organization;GO:0016043:cellular component organization;GO:0022607:cellular component assembly;GO:0033036:macromolecule localization;GO:0034329:cell junction assembly;GO:0034330:cell junction organization;GO:0034613:cellular prot…	GO:0005488:binding;GO:0005515:protein binding;GO:0017124:SH3 domain binding;GO:0019904:protein domain specific binding	GO:0005576:extracellular region;GO:0005623:cell;GO:0005886:plasma membrane;GO:0005911:cell-cell junction;GO:0005923:bicellular tight junction;GO:0016020:membrane;GO:0016021:integral component of membrane;GO:0016324:apical plasma membrane;GO:0030054:cell junction;GO:0031224:intrinsic component of membrane;GO:0031982:vesicle;GO:0031988:membrane-bounded vesicle;GO:0032991:macromolecular complex;GO:0…
ZBTB32	1.33e-240	0.00399775	0.491	0.028	5e-237	NA	0.00724516	0.00322648	ENSG00000011590	ENSG00000011590	protein_coding	GRCh38.98	chr19	+	35704558	35717038	12481	hsa:27033:ZBTB32, FAXF, FAZF, Rog, TZFP, ZNF538	27033	zinc finger and BTB domain containing 32 [Source:HGNC Symbol;Acc:HGNC:16763]	-	R-HSA-73894:DNA Repair;R-HSA-6783310:Fanconi Anemia Pathway;R-HSA-73893:DNA Damage Bypass;R-HSA-110314:Recognition of DNA damage by PCNA-containing replication complex	-	-	-	-	-	GO:0000122:negative regulation of transcription from RNA polymerase II promoter;GO:0006139:nucleobase-containing compound metabolic process;GO:0006259:DNA metabolic process;GO:0006281:DNA repair;GO:0006351:transcription, DNA-templated;GO:0006355:regulation of transcription, DNA-templated;GO:0006357:regulation of transcription from RNA polymerase II promoter;GO:0006366:transcription from RNA polym…	GO:0000988:transcription factor activity, protein binding;GO:0000989:transcription factor activity, transcription factor binding;GO:0003676:nucleic acid binding;GO:0003677:DNA binding;GO:0003712:transcription cofactor activity;GO:0003714:transcription corepressor activity;GO:0005488:binding;GO:0005515:protein binding;GO:0008270:zinc ion binding;GO:0043167:ion binding;GO:0043169:cation binding;GO:…	GO:0005622:intracellular;GO:0005623:cell;GO:0005634:nucleus;GO:0005654:nucleoplasm;GO:0031974:membrane-enclosed lumen;GO:0031981:nuclear lumen;GO:0043226:organelle;GO:0043227:membrane-bounded organelle;GO:0043229:intracellular organelle;GO:0043231:intracellular membrane-bounded organelle;GO:0043233:organelle lumen;GO:0044422:organelle part;GO:0044424:intracellular part;GO:0044428:nuclear part;GO:…
CCNI2	1.83e-240	4.48e-05	0.71	0.228	6.89e-237	NA	1.6e-05	-2.87e-05	ENSG00000205089	ENSG00000205089	protein_coding	GRCh38.98	chr5	+	132747445	132754403	6959	hsa:645121:CCNI2	645121	cyclin I family member 2 [Source:HGNC Symbol;Acc:HGNC:33869]	-	-	-	-	-	-	-	-	-	-
DSCC1	1.22e-236	-0.00131395	0.102	0.009	4.6e-233	NA	-0.00130813	4.96e-06	ENSG00000136982	ENSG00000136982	protein_coding	GRCh38.98	chr8	-	119833976	119855894	21919	hsa:79075:DSCC1, DCC1	79075	DNA replication and sister chromatid cohesion 1 [Source:HGNC Symbol;Acc:HGNC:24453]	-	-	-	-	-	-	-	GO:0000070:mitotic sister chromatid segregation;GO:0000278:mitotic cell cycle;GO:0000280:nuclear division;GO:0000819:sister chromatid segregation;GO:0006139:nucleobase-containing compound metabolic process;GO:0006259:DNA metabolic process;GO:0006260:DNA replication;GO:0006261:DNA-dependent DNA replication;GO:0006275:regulation of DNA replication;GO:0006464:cellular protein modification process;GO…	GO:0003676:nucleic acid binding;GO:0003677:DNA binding;GO:0003689:DNA clamp loader activity;GO:0003824:catalytic activity;GO:0005488:binding;GO:0005515:protein binding;GO:0008094:DNA-dependent ATPase activity;GO:0016462:pyrophosphatase activity;GO:0016787:hydrolase activity;GO:0016817:hydrolase activity, acting on acid anhydrides;GO:0016818:hydrolase activity, acting on acid anhydrides, in phosph…	GO:0000775:chromosome, centromeric region;GO:0000785:chromatin;GO:0005622:intracellular;GO:0005623:cell;GO:0005634:nucleus;GO:0005654:nucleoplasm;GO:0005694:chromosome;GO:0031390:Ctf18 RFC-like complex;GO:0031974:membrane-enclosed lumen;GO:0031981:nuclear lumen;GO:0032991:macromolecular complex;GO:0043226:organelle;GO:0043227:membrane-bounded organelle;GO:0043228:non-membrane-bounded organelle;GO…
IL18RAP	1.64e-233	0.0229349	0.647	0.185	6.16e-230	NA	0.0326474	0.00923326	ENSG00000115607	ENSG00000115607	protein_coding	GRCh38.98	chr2	+	102418689	102452565	33877	hsa:8807:IL18RAP, ACPL, CD218b, CDw218b, IL-18R-beta, IL-18RAcP, IL-18Rbeta, IL-1R-7, IL-1R7, IL-1RAcPL, IL18RB	8807	interleukin 18 receptor accessory protein [Source:HGNC Symbol;Acc:HGNC:5989]	hsa04060:Cytokine-cytokine receptor interaction;hsa05321:Inflammatory bowel disease (IBD)	R-HSA-168256:Immune System;R-HSA-1280215:Cytokine Signaling in Immune system;R-HSA-449147:Signaling by Interleukins	-	-	-	-	Celiac disease;Crohn's disease;Inflammatory bowel disease;Atopic dermatitis;Leprosy;Allergic sensitization;Serum protein levels (sST2)	GO:0000302:response to reactive oxygen species;GO:0002376:immune system process;GO:0006950:response to stress;GO:0006952:defense response;GO:0006954:inflammatory response;GO:0006955:immune response;GO:0006979:response to oxidative stress;GO:0007154:cell communication;GO:0007165:signal transduction;GO:0007166:cell surface receptor signaling pathway;GO:0009987:cellular process;GO:0010033:response t…	GO:0004872:receptor activity;GO:0060089:molecular transducer activity	GO:0005623:cell;GO:0005886:plasma membrane;GO:0016020:membrane;GO:0016021:integral component of membrane;GO:0031224:intrinsic component of membrane;GO:0044425:membrane part;GO:0044464:cell part;GO:0071944:cell periphery
AL450344.3	1.18e-231	0.0044548	0.734	0.322	4.44e-228	NA	0.00486855	0.00040201	ENSG00000232891	ENSG00000232891	lncRNA	GRCh38.98	chr6	+	150600834	150605850	5017	-	-	novel transcript	-	-	-	-	-	-	-	-	-	-
MEOX1	2.01e-231	0.002825	0.11	0.007	7.57e-228	NA	0.00360081	0.00076964	ENSG00000005102	ENSG00000005102	protein_coding	GRCh38.98	chr17	-	43640389	43661922	21534	hsa:4222:MEOX1, KFS2, MOX1	4222	mesenchyme homeobox 1 [Source:HGNC Symbol;Acc:HGNC:7013]	-	-	-	-	214300:Klippel-Feil syndrome 2	-	-	GO:0001756:somitogenesis;GO:0001757:somite specification;GO:0002244:hematopoietic progenitor cell differentiation;GO:0002376:immune system process;GO:0002520:immune system development;GO:0003002:regionalization;GO:0006139:nucleobase-containing compound metabolic process;GO:0006351:transcription, DNA-templated;GO:0006355:regulation of transcription, DNA-templated;GO:0006357:regulation of transcrip…	GO:0000975:regulatory region DNA binding;GO:0000976:transcription regulatory region sequence-specific DNA binding;GO:0000977:RNA polymerase II regulatory region sequence-specific DNA binding;GO:0000978:RNA polymerase II core promoter proximal region sequence-specific DNA binding;GO:0000981:RNA polymerase II transcription factor activity, sequence-specific DNA binding;GO:0000982:transcription fact…	GO:0005622:intracellular;GO:0005623:cell;GO:0005634:nucleus;GO:0005737:cytoplasm;GO:0043226:organelle;GO:0043227:membrane-bounded organelle;GO:0043229:intracellular organelle;GO:0043231:intracellular membrane-bounded organelle;GO:0044424:intracellular part;GO:0044464:cell part
CELSR1	4.95e-231	0.0018124	0.716	0.246	1.86e-227	NA	0.00229921	0.000484293	ENSG00000075275	ENSG00000075275	protein_coding	GRCh38.98	chr22	-	46360834	46537170	176337	hsa:9620:CELSR1, ADGRC1, CDHF9, FMI2, HFMI2, ME2	9620	cadherin EGF LAG seven-pass G-type receptor 1 [Source:HGNC Symbol;Acc:HGNC:1850]	-	-	-	P00057:Wnt signaling pathway;P00012:Cadherin signaling pathway	-	-	Urate levels in obese individuals	GO:0001736:establishment of planar polarity;GO:0001738:morphogenesis of a polarized epithelium;GO:0001763:morphogenesis of a branching structure;GO:0001764:neuron migration;GO:0001838:embryonic epithelial tube formation;GO:0001841:neural tube formation;GO:0001843:neural tube closure;GO:0001942:hair follicle development;GO:0002009:morphogenesis of an epithelium;GO:0003002:regionalization;GO:000692…	GO:0004871:signal transducer activity;GO:0004872:receptor activity;GO:0004888:transmembrane signaling receptor activity;GO:0004930:G-protein coupled receptor activity;GO:0005488:binding;GO:0005509:calcium ion binding;GO:0005515:protein binding;GO:0038023:signaling receptor activity;GO:0043167:ion binding;GO:0043169:cation binding;GO:0046872:metal ion binding;GO:0046983:protein dimerization activi…	GO:0005622:intracellular;GO:0005623:cell;GO:0005634:nucleus;GO:0005654:nucleoplasm;GO:0005886:plasma membrane;GO:0005887:integral component of plasma membrane;GO:0016020:membrane;GO:0016021:integral component of membrane;GO:0031224:intrinsic component of membrane;GO:0031226:intrinsic component of plasma membrane;GO:0031974:membrane-enclosed lumen;GO:0031981:nuclear lumen;GO:0043226:organelle;GO:0…
LINGO2	1.82e-229	0.00158017	0.783	0.383	6.83e-226	NA	0.00524039	0.00365319	ENSG00000174482	ENSG00000174482	protein_coding	GRCh38.98	chr9	-	27948078	28670286	722209	hsa:158038:LINGO2, LERN3, LRRN6C	158038	leucine rich repeat and Ig domain containing 2 [Source:HGNC Symbol;Acc:HGNC:21207]	-	-	-	-	-	-	Type 2 diabetes;Schizophrenia;Obesity-related traits;Body mass index;Immunoglobulin A;Endometrial cancer;Obesity;Motion sickness;Pharmacokinetics of olanzapine in severe mental disorder (concentration dose ratio)	GO:0007275:multicellular organism development;GO:0007399:nervous system development;GO:0007416:synapse assembly;GO:0009987:cellular process;GO:0016043:cellular component organization;GO:0022607:cellular component assembly;GO:0032501:multicellular organismal process;GO:0032502:developmental process;GO:0044085:cellular component biogenesis;GO:0044087:regulation of cellular component biogenesis;GO:0…	-	GO:0016020:membrane;GO:0016021:integral component of membrane;GO:0031224:intrinsic component of membrane;GO:0044425:membrane part
C14orf132	6.82e-228	-0.0001639	0.767	0.313	2.56e-224	NA	0.000937905	0.00110197	ENSG00000227051	ENSG00000227051	protein_coding	GRCh38.98	chr14	+	96039324	96093889	54566	-	-	chromosome 14 open reading frame 132 [Source:HGNC Symbol;Acc:HGNC:20346]	-	-	-	-	-	-	-	-	-	-
TRBV23-1	6.44e-226	0.00591196	0.711	0.242	2.42e-222	NA	0.00812656	0.00218414	ENSG00000211749	ENSG00000211749	TR_V_gene	GRCh38.98	chr7	+	142645961	142646467	507	-	-	T cell receptor beta variable 23-1 (non-functional) [Source:HGNC Symbol;Acc:HGNC:12201]	-	-	-	-	-	-	-	-	-	-
XRCC2	5.66e-218	0.00232206	0.121	0.016	2.13e-214	NA	0.00218652	-0.000137922	ENSG00000196584	ENSG00000196584	protein_coding	GRCh38.98	chr7	-	152644776	152676141	31366	hsa:7516:XRCC2	7516	X-ray repair cross complementing 2 [Source:HGNC Symbol;Acc:HGNC:12829]	hsa03440:Homologous recombination	R-HSA-5693567:HDR through Homologous Recombination (HR) or Single Strand Annealing (SSA);R-HSA-73894:DNA Repair;R-HSA-5693537:Resolution of D-Loop Structures;R-HSA-5693579:Homologous DNA Pairing and Strand Exchange;R-HSA-5693616:Presynaptic phase of homologous DNA pairing and strand exchange;R-HSA-5693538:Homology Directed Repair;R-HSA-5693568:Resolution of D-loop Structures through Holliday Junc…	-	-	-	-	Palmitic acid (16:0) plasma levels	GO:0000003:reproduction;GO:0000226:microtubule cytoskeleton organization;GO:0000278:mitotic cell cycle;GO:0000280:nuclear division;GO:0000707:meiotic DNA recombinase assembly;GO:0000724:double-strand break repair via homologous recombination;GO:0000725:recombinational repair;GO:0000730:DNA recombinase assembly;GO:0000731:DNA synthesis involved in DNA repair;GO:0000732:strand displacement;GO:00017…	GO:0000150:recombinase activity;GO:0000166:nucleotide binding;GO:0000217:DNA secondary structure binding;GO:0000400:four-way junction DNA binding;GO:0001882:nucleoside binding;GO:0001883:purine nucleoside binding;GO:0003676:nucleic acid binding;GO:0003677:DNA binding;GO:0003690:double-stranded DNA binding;GO:0003697:single-stranded DNA binding;GO:0003824:catalytic activity;GO:0004518:nuclease act…	GO:0005622:intracellular;GO:0005623:cell;GO:0005634:nucleus;GO:0005654:nucleoplasm;GO:0005657:replication fork;GO:0005694:chromosome;GO:0005737:cytoplasm;GO:0005813:centrosome;GO:0005815:microtubule organizing center;GO:0005856:cytoskeleton;GO:0015630:microtubule cytoskeleton;GO:0031974:membrane-enclosed lumen;GO:0031981:nuclear lumen;GO:0032991:macromolecular complex;GO:0033061:DNA recombinase m…
AC104024.1	3.97e-216	0.00181074	0.479	0.033	1.49e-212	NA	0.00273706	0.000923001	ENSG00000230709	ENSG00000230709	lncRNA	GRCh38.98	chr17	-	16975999	16981353	5355	-	-	novel transcript	-	-	-	-	-	-	-	-	-	-
PSAT1	1.1e-213	0.00503932	0.738	0.327	4.14e-210	NA	0.00530527	0.00025195	ENSG00000135069	ENSG00000135069	protein_coding	GRCh38.98	chr9	+	78297125	78330093	32969	hsa:29968:PSAT1, EPIP, NLS2, PSA, PSAT, PSATD	29968	phosphoserine aminotransferase 1 [Source:HGNC Symbol;Acc:HGNC:19129]	hsa01100:Metabolic pathways;hsa01200:Carbon metabolism;hsa01230:Biosynthesis of amino acids;hsa00260:Glycine, serine and threonine metabolism;hsa00750:Vitamin B6 metabolism	R-HSA-70614:Amino acid synthesis and interconversion (transamination);R-HSA-1430728:Metabolism;R-HSA-977347:Serine biosynthesis;R-HSA-71291:Metabolism of amino acids and derivatives	SER-GLYSYN-PWY:serine and glycine biosynthesis;SERSYN-PWY:serine biosynthesis (phosphorylated route)	P02787:Vitamin B6 metabolism;P02776:Serine glycine biosynthesis;P02759:Pyridoxal-5-phosphate biosynthesis	610992:Phosphoserine aminotransferase deficiency;616038:Neu-Laxova syndrome 2	Congenital disorders of metabolism;Congenital disorders of amino acid metabolism;H01082:Phosphoserine aminotransferase (PSAT) deficiency	Obesity-related traits;Visceral fat	GO:0006082:organic acid metabolic process;GO:0006520:cellular amino acid metabolic process;GO:0006563:L-serine metabolic process;GO:0006564:L-serine biosynthetic process;GO:0006725:cellular aromatic compound metabolic process;GO:0006766:vitamin metabolic process;GO:0006767:water-soluble vitamin metabolic process;GO:0006807:nitrogen compound metabolic process;GO:0008152:metabolic process;GO:000861…	GO:0003824:catalytic activity;GO:0004648:O-phospho-L-serine:2-oxoglutarate aminotransferase activity;GO:0008483:transaminase activity;GO:0016740:transferase activity;GO:0016769:transferase activity, transferring nitrogenous groups	GO:0005576:extracellular region;GO:0005622:intracellular;GO:0005623:cell;GO:0005737:cytoplasm;GO:0005829:cytosol;GO:0031982:vesicle;GO:0031988:membrane-bounded vesicle;GO:0043226:organelle;GO:0043227:membrane-bounded organelle;GO:0043230:extracellular organelle;GO:0044421:extracellular region part;GO:0044424:intracellular part;GO:0044444:cytoplasmic part;GO:0044464:cell part;GO:0070062:extracellu…
CFAP54	8.29e-207	0.000881672	0.724	0.266	3.11e-203	NA	0.00100556	0.000123386	ENSG00000188596	ENSG00000188596	protein_coding	GRCh38.98	chr12	+	96489571	96875555	385985	hsa:144535:CFAP54, C12orf55, C12orf63	144535	cilia and flagella associated protein 54 [Source:HGNC Symbol;Acc:HGNC:26456]	-	-	-	-	-	-	Weight	GO:0000003:reproduction;GO:0000902:cell morphogenesis;GO:0001539:cilium or flagellum-dependent cell motility;GO:0003341:cilium movement;GO:0006928:movement of cell or subcellular component;GO:0006996:organelle organization;GO:0007017:microtubule-based process;GO:0007018:microtubule-based movement;GO:0007276:gamete generation;GO:0007283:spermatogenesis;GO:0009653:anatomical structure morphogenesis…	-	GO:0005622:intracellular;GO:0005623:cell;GO:0005737:cytoplasm;GO:0005856:cytoskeleton;GO:0005929:cilium;GO:0005930:axoneme;GO:0042995:cell projection;GO:0043226:organelle;GO:0043228:non-membrane-bounded organelle;GO:0043229:intracellular organelle;GO:0043232:intracellular non-membrane-bounded organelle;GO:0044422:organelle part;GO:0044424:intracellular part;GO:0044430:cytoskeletal part;GO:0044441…
IATPR	4.32e-203	0.00307609	0.693	0.237	1.62e-199	NA	0.00469037	0.0016046	ENSG00000233387	ENSG00000233387	lncRNA	GRCh38.98	chr10	-	33096257	33116672	20416	-	-	ITGB1 adjacent tumor promoting lncRNA [Source:HGNC Symbol;Acc:HGNC:53719]	-	-	-	-	-	-	-	-	-	-
OGFRP1	5.16e-203	0.00297766	0.673	0.237	1.94e-199	NA	0.00479607	0.00180857	ENSG00000182057	ENSG00000182057	lncRNA	GRCh38.98	chr22	+	42269703	42279534	9832	hsa:388906:OGFRP1	388906	opioid growth factor receptor pseudogene 1 [Source:HGNC Symbol;Acc:HGNC:50511]	-	-	-	-	-	-	-	-	-	-
GATA3-AS1	4.31e-202	-0.000426459	0.69	0.23	1.62e-198	NA	6.46e-05	0.000491138	ENSG00000197308	ENSG00000197308	lncRNA	GRCh38.98	chr10	-	8050450	8053484	3035	hsa:399717:GATA3-AS1	399717	GATA3 antisense RNA 1 [Source:HGNC Symbol;Acc:HGNC:33786]	-	-	-	-	-	-	-	-	-	-
C3orf52	2.69e-198	-0.000240574	0.661	0.184	1.01e-194	NA	0.000414646	0.000655348	ENSG00000114529	ENSG00000114529	protein_coding	GRCh38.98	chr3	+	112086335	112131004	44670	hsa:79669:C3orf52, TTMP	79669	chromosome 3 open reading frame 52 [Source:HGNC Symbol;Acc:HGNC:26255]	-	-	-	-	-	-	-	-	GO:0005488:binding;GO:0005515:protein binding	GO:0005622:intracellular;GO:0005623:cell;GO:0005737:cytoplasm;GO:0005783:endoplasmic reticulum;GO:0005789:endoplasmic reticulum membrane;GO:0012505:endomembrane system;GO:0016020:membrane;GO:0016021:integral component of membrane;GO:0031224:intrinsic component of membrane;GO:0042175:nuclear outer membrane-endoplasmic reticulum membrane network;GO:0043226:organelle;GO:0043227:membrane-bounded orga…
AC007541.1	4.84e-198	0.00513663	0.753	0.39	1.82e-194	NA	0.0066649	0.00150729	ENSG00000260329	ENSG00000260329	lncRNA	GRCh38.98	chr12	-	106954029	106955497	1469	-	-	novel transcript, antisense to C12orf23	-	-	-	-	-	-	-	-	-	-
SSTR3	1.83e-190	0.000575845	0.162	0.048	6.89e-187	NA	0.000626277	5.02e-05	ENSG00000278195	ENSG00000278195	protein_coding	GRCh38.98	chr22	-	37204237	37212477	8241	hsa:6753:SSTR3, SS-3-R, SS3-R, SS3R, SSR-28	6753	somatostatin receptor 3 [Source:HGNC Symbol;Acc:HGNC:11332]	hsa04080:Neuroactive ligand-receptor interaction	R-HSA-373076:Class A/1 (Rhodopsin-like receptors);R-HSA-5617833:Assembly of the primary cilium;R-HSA-372790:Signaling by GPCR;R-HSA-1852241:Organelle biogenesis and maintenance;R-HSA-375276:Peptide ligand-binding receptors;R-HSA-5620922:BBSome-mediated cargo-targeting to cilium;R-HSA-5620920:Cargo trafficking to the periciliary membrane;R-HSA-388396:GPCR downstream signaling;R-HSA-162582:Signal T…	-	P00026:Heterotrimeric G-protein signaling pathway-Gi alpha and Gs alpha mediated pathway;P00027:Heterotrimeric G-protein signaling pathway-Gq alpha and Go alpha mediated pathway	-	-	-	GO:0000003:reproduction;GO:0006915:apoptotic process;GO:0006950:response to stress;GO:0007154:cell communication;GO:0007165:signal transduction;GO:0007186:G-protein coupled receptor signaling pathway;GO:0007187:G-protein coupled receptor signaling pathway, coupled to cyclic nucleotide second messenger;GO:0007267:cell-cell signaling;GO:0007268:chemical synaptic transmission;GO:0007275:multicellula…	GO:0001653:peptide receptor activity;GO:0004871:signal transducer activity;GO:0004872:receptor activity;GO:0004888:transmembrane signaling receptor activity;GO:0004930:G-protein coupled receptor activity;GO:0004994:somatostatin receptor activity;GO:0005102:receptor binding;GO:0005488:binding;GO:0005515:protein binding;GO:0008188:neuropeptide receptor activity;GO:0008528:G-protein coupled peptide …	GO:0005622:intracellular;GO:0005623:cell;GO:0005737:cytoplasm;GO:0005886:plasma membrane;GO:0005887:integral component of plasma membrane;GO:0005929:cilium;GO:0016020:membrane;GO:0016021:integral component of membrane;GO:0031090:organelle membrane;GO:0031224:intrinsic component of membrane;GO:0031226:intrinsic component of plasma membrane;GO:0031253:cell projection membrane;GO:0031513:nonmotile p…
CACNA1I	2.98e-190	-0.000216446	0.707	0.275	1.12e-186	NA	0.00155447	0.00177127	ENSG00000100346	ENSG00000100346	protein_coding	GRCh38.98	chr22	+	39570753	39689735	118983	hsa:8911:CACNA1I, Cav3.3, ca(v)3.3	8911	calcium voltage-gated channel subunit alpha1 I [Source:HGNC Symbol;Acc:HGNC:1396]	hsa04020:Calcium signaling pathway;hsa04010:MAPK signaling pathway;hsa04713:Circadian entrainment;hsa04925:Aldosterone synthesis and secretion	R-HSA-375165:NCAM signaling for neurite out-growth;R-HSA-1266738:Developmental Biology;R-HSA-422475:Axon guidance;R-HSA-419037:NCAM1 interactions	-	-	-	-	Schizophrenia;IgG glycosylation;Response to methotrexate in juvenile idiopathic arthritis	GO:0001508:action potential;GO:0003008:system process;GO:0006810:transport;GO:0006811:ion transport;GO:0006812:cation transport;GO:0006816:calcium ion transport;GO:0006887:exocytosis;GO:0006928:movement of cell or subcellular component;GO:0007154:cell communication;GO:0007165:signal transduction;GO:0009987:cellular process;GO:0016192:vesicle-mediated transport;GO:0017156:calcium ion regulated exo…	GO:0005215:transporter activity;GO:0005216:ion channel activity;GO:0005244:voltage-gated ion channel activity;GO:0005245:voltage-gated calcium channel activity;GO:0005261:cation channel activity;GO:0005262:calcium channel activity;GO:0005488:binding;GO:0005515:protein binding;GO:0008324:cation transmembrane transporter activity;GO:0008332:low voltage-gated calcium channel activity;GO:0015075:ion …	GO:0005623:cell;GO:0005886:plasma membrane;GO:0005891:voltage-gated calcium channel complex;GO:0016020:membrane;GO:0016021:integral component of membrane;GO:0031224:intrinsic component of membrane;GO:0032991:macromolecular complex;GO:0034702:ion channel complex;GO:0034703:cation channel complex;GO:0034704:calcium channel complex;GO:0043234:protein complex;GO:0044425:membrane part;GO:0044459:plasm…
LINC00469	4.32e-188	0.000442899	0.101	0.016	1.62e-184	NA	0.000299845	-0.000143088	ENSG00000177338	ENSG00000177338	lncRNA	GRCh38.98	chr17	-	73749270	73828520	79251	-	-	long intergenic non-protein coding RNA 469 [Source:HGNC Symbol;Acc:HGNC:26863]	-	-	-	-	-	-	-	-	-	-
DTX1	5.63e-187	-6.39e-05	0.683	0.221	2.11e-183	NA	-0.000182659	-0.000118723	ENSG00000135144	ENSG00000135144	protein_coding	GRCh38.98	chr12	+	113056709	113098028	41320	hsa:1840:DTX1, hDx-1	1840	deltex E3 ubiquitin ligase 1 [Source:HGNC Symbol;Acc:HGNC:3060]	hsa04330:Notch signaling pathway	R-HSA-2122948:Activated NOTCH1 Transmits Signal to the Nucleus;R-HSA-162582:Signal Transduction;R-HSA-157118:Signaling by NOTCH;R-HSA-1980143:Signaling by NOTCH1	-	-	-	-	Visceral adipose tissue adjusted for BMI	GO:0001775:cell activation;GO:0002376:immune system process;GO:0002520:immune system development;GO:0002521:leukocyte differentiation;GO:0002682:regulation of immune system process;GO:0002683:negative regulation of immune system process;GO:0002694:regulation of leukocyte activation;GO:0002695:negative regulation of leukocyte activation;GO:0006139:nucleobase-containing compound metabolic process;G…	GO:0000988:transcription factor activity, protein binding;GO:0000989:transcription factor activity, transcription factor binding;GO:0003712:transcription cofactor activity;GO:0003713:transcription coactivator activity;GO:0003824:catalytic activity;GO:0005102:receptor binding;GO:0005112:Notch binding;GO:0005488:binding;GO:0005515:protein binding;GO:0008270:zinc ion binding;GO:0016874:ligase activi…	GO:0005622:intracellular;GO:0005623:cell;GO:0005634:nucleus;GO:0005737:cytoplasm;GO:0005829:cytosol;GO:0043226:organelle;GO:0043227:membrane-bounded organelle;GO:0043229:intracellular organelle;GO:0043231:intracellular membrane-bounded organelle;GO:0044424:intracellular part;GO:0044444:cytoplasmic part;GO:0044464:cell part
FIBCD1	3.22e-186	0.00282193	0.159	0.063	1.21e-182	NA	0.00276764	-5.81e-05	ENSG00000130720	ENSG00000130720	protein_coding	GRCh38.98	chr9	-	130902438	130939286	36849	hsa:84929:FIBCD1	84929	fibrinogen C domain containing 1 [Source:HGNC Symbol;Acc:HGNC:25922]	-	-	-	-	-	-	-	-	GO:0005488:binding;GO:0005515:protein binding;GO:0008061:chitin binding;GO:0043167:ion binding;GO:0043169:cation binding;GO:0046872:metal ion binding;GO:0097367:carbohydrate derivative binding	GO:0016020:membrane;GO:0016021:integral component of membrane;GO:0031224:intrinsic component of membrane;GO:0044425:membrane part
TTK	2.45e-185	0.00212091	0.594	0.118	9.2e-182	NA	0.00215189	2.87e-05	ENSG00000112742	ENSG00000112742	protein_coding	GRCh38.98	chr6	+	80003887	80042527	38641	hsa:7272:TTK, CT96, ESK, MPH1, MPS1, MPS1L1, PYT	7272	TTK protein kinase [Source:HGNC Symbol;Acc:HGNC:12401]	hsa04110:Cell cycle	-	-	-	-	-	-	GO:0000070:mitotic sister chromatid segregation;GO:0000075:cell cycle checkpoint;GO:0000226:microtubule cytoskeleton organization;GO:0000278:mitotic cell cycle;GO:0000280:nuclear division;GO:0000819:sister chromatid segregation;GO:0001932:regulation of protein phosphorylation;GO:0001934:positive regulation of protein phosphorylation;GO:0006464:cellular protein modification process;GO:0006468:prot…	GO:0000166:nucleotide binding;GO:0001882:nucleoside binding;GO:0001883:purine nucleoside binding;GO:0003824:catalytic activity;GO:0004672:protein kinase activity;GO:0004674:protein serine/threonine kinase activity;GO:0004712:protein serine/threonine/tyrosine kinase activity;GO:0004713:protein tyrosine kinase activity;GO:0005488:binding;GO:0005515:protein binding;GO:0005524:ATP binding;GO:0016301:…	GO:0005622:intracellular;GO:0005623:cell;GO:0005819:spindle;GO:0005856:cytoskeleton;GO:0015630:microtubule cytoskeleton;GO:0016020:membrane;GO:0043226:organelle;GO:0043228:non-membrane-bounded organelle;GO:0043229:intracellular organelle;GO:0043232:intracellular non-membrane-bounded organelle;GO:0044422:organelle part;GO:0044424:intracellular part;GO:0044430:cytoskeletal part;GO:0044446:intracell…
DPF3	5.19e-179	0.000978464	0.591	0.126	1.95e-175	NA	0.0022777	0.00129749	ENSG00000205683	ENSG00000205683	protein_coding	GRCh38.98	chr14	-	72619296	72894116	274821	hsa:8110:DPF3, BAF45C, CERD4	8110	double PHD fingers 3 [Source:HGNC Symbol;Acc:HGNC:17427]	-	-	-	-	-	-	-	GO:0000422:mitophagy;GO:0000423:macromitophagy;GO:0002230:positive regulation of defense response to virus by host;GO:0002252:immune effector process;GO:0002376:immune system process;GO:0002682:regulation of immune system process;GO:0002697:regulation of immune effector process;GO:0002831:regulation of response to biotic stimulus;GO:0006139:nucleobase-containing compound metabolic process;GO:0006…	GO:0005488:binding;GO:0008270:zinc ion binding;GO:0043167:ion binding;GO:0043169:cation binding;GO:0046872:metal ion binding;GO:0046914:transition metal ion binding	GO:0005622:intracellular;GO:0005623:cell;GO:0005634:nucleus;GO:0032991:macromolecular complex;GO:0043226:organelle;GO:0043227:membrane-bounded organelle;GO:0043229:intracellular organelle;GO:0043231:intracellular membrane-bounded organelle;GO:0043234:protein complex;GO:0044422:organelle part;GO:0044424:intracellular part;GO:0044428:nuclear part;GO:0044446:intracellular organelle part;GO:0044464:c…
IL2	8.13e-177	0.000308033	0.122	0.003	3.06e-173	NA	5.23e-06	-0.000302755	ENSG00000109471	ENSG00000109471	protein_coding	GRCh38.98	chr4	-	122451470	122456725	5256	hsa:3558:IL2, IL-2, TCGF, lymphokine	3558	interleukin 2 [Source:HGNC Symbol;Acc:HGNC:6001]	hsa04060:Cytokine-cytokine receptor interaction;hsa04151:PI3K-Akt signaling pathway;hsa04630:Jak-STAT signaling pathway;hsa05162:Measles;hsa05320:Autoimmune thyroid disease;hsa05166:HTLV-I infection;hsa04940:Type I diabetes mellitus;hsa05330:Allograft rejection;hsa05332:Graft-versus-host disease;hsa04672:Intestinal immune network for IgA production;hsa05321:Inflammatory bowel disease (IBD);hsa046…	R-HSA-2424491:DAP12 signaling;R-HSA-375165:NCAM signaling for neurite out-growth;R-HSA-114604:GPVI-mediated activation cascade;R-HSA-5654741:Signaling by FGFR3;R-HSA-187037:NGF signalling via TRKA from the plasma membrane;R-HSA-190236:Signaling by FGFR;R-HSA-5673001:RAF/MAP kinase cascade;R-HSA-112399:IRS-mediated signalling;R-HSA-1266738:Developmental Biology;R-HSA-74752:Signaling by Insulin rec…	-	P00031:Inflammation mediated by chemokine and cytokine signaling pathway;P00036:Interleukin signaling pathway	-	Immune system diseases;Allergies and autoimmune diseases;H00084:Graft-versus-host disease;Endocrine and metabolic diseases;Diabetes;H00408:Type I diabetes mellitus	Celiac disease;Type 1 diabetes;Rheumatoid arthritis;Inflammatory bowel disease;Ulcerative colitis;Atopic dermatitis;Alopecia areata;Progressive supranuclear palsy;Type 1 diabetes autoantibodies;IgE grass sensitization;Allergic sensitization	GO:0000018:regulation of DNA recombination;GO:0000165:MAPK cascade;GO:0001558:regulation of cell growth;GO:0001775:cell activation;GO:0001776:leukocyte homeostasis;GO:0001777:T cell homeostatic proliferation;GO:0001783:B cell apoptotic process;GO:0001816:cytokine production;GO:0001817:regulation of cytokine production;GO:0001819:positive regulation of cytokine production;GO:0001932:regulation of …	GO:0001664:G-protein coupled receptor binding;GO:0005085:guanyl-nucleotide exchange factor activity;GO:0005088:Ras guanyl-nucleotide exchange factor activity;GO:0005102:receptor binding;GO:0005125:cytokine activity;GO:0005126:cytokine receptor binding;GO:0005134:interleukin-2 receptor binding;GO:0005488:binding;GO:0005515:protein binding;GO:0008047:enzyme activator activity;GO:0008083:growth fact…	GO:0005576:extracellular region;GO:0005615:extracellular space;GO:0005622:intracellular;GO:0005623:cell;GO:0005737:cytoplasm;GO:0005829:cytosol;GO:0044421:extracellular region part;GO:0044424:intracellular part;GO:0044444:cytoplasmic part;GO:0044464:cell part
FCRL5	8.38e-176	0.0156671	0.205	0.113	3.15e-172	NA	0.0170178	0.00120823	ENSG00000143297	ENSG00000143297	protein_coding	GRCh38.98	chr1	-	157513377	157552515	39139	hsa:83416:FCRL5, BXMAS1, CD307, CD307e, FCRH5, IRTA2, PRO820	83416	Fc receptor like 5 [Source:HGNC Symbol;Acc:HGNC:18508]	-	-	-	-	-	-	Renal sinus fat	GO:0002253:activation of immune response;GO:0002376:immune system process;GO:0002429:immune response-activating cell surface receptor signaling pathway;GO:0002682:regulation of immune system process;GO:0002683:negative regulation of immune system process;GO:0002684:positive regulation of immune system process;GO:0002757:immune response-activating signal transduction;GO:0002764:immune response-reg…	-	GO:0005623:cell;GO:0005886:plasma membrane;GO:0016020:membrane;GO:0016021:integral component of membrane;GO:0031224:intrinsic component of membrane;GO:0032991:macromolecular complex;GO:0043234:protein complex;GO:0043235:receptor complex;GO:0044425:membrane part;GO:0044464:cell part;GO:0071944:cell periphery
FBLN7	1.41e-174	0.00786045	0.736	0.398	5.31e-171	NA	0.0125703	0.00464224	ENSG00000144152	ENSG00000144152	protein_coding	GRCh38.98	chr2	+	112138385	112188218	49834	hsa:129804:FBLN7, TM14	129804	fibulin 7 [Source:HGNC Symbol;Acc:HGNC:26740]	-	-	-	-	-	-	-	GO:0007155:cell adhesion;GO:0022610:biological adhesion	GO:0005488:binding;GO:0005509:calcium ion binding;GO:0005539:glycosaminoglycan binding;GO:0008201:heparin binding;GO:0043167:ion binding;GO:0043169:cation binding;GO:0046872:metal ion binding;GO:0097367:carbohydrate derivative binding;GO:1901681:sulfur compound binding	GO:0005576:extracellular region;GO:0005578:proteinaceous extracellular matrix;GO:0005912:adherens junction;GO:0005924:cell-substrate adherens junction;GO:0005925:focal adhesion;GO:0030054:cell junction;GO:0030055:cell-substrate junction;GO:0031012:extracellular matrix;GO:0031982:vesicle;GO:0031988:membrane-bounded vesicle;GO:0043226:organelle;GO:0043227:membrane-bounded organelle;GO:0043230:extra…
CDHR1	7.04e-174	0.00139329	0.133	0.011	2.65e-170	NA	0.00142936	3.5e-05	ENSG00000148600	ENSG00000148600	protein_coding	GRCh38.98	chr10	+	84194537	84219621	25085	hsa:92211:CDHR1, CORD15, PCDH21, PRCAD, RP65	92211	cadherin related family member 1 [Source:HGNC Symbol;Acc:HGNC:14550]	-	-	-	P00057:Wnt signaling pathway;P00012:Cadherin signaling pathway	613660:Cone-rod dystrophy 15	Nervous system diseases;Other nervous and sensory system diseases;H00481:Cone-rod dystrophy (CORD) and cone dystrophy (COD)	-	GO:0001894:tissue homeostasis;GO:0001895:retina homeostasis;GO:0007155:cell adhesion;GO:0007156:homophilic cell adhesion via plasma membrane adhesion molecules;GO:0009987:cellular process;GO:0022610:biological adhesion;GO:0032501:multicellular organismal process;GO:0042592:homeostatic process;GO:0044699:single-organism process;GO:0044707:single-multicellular organism process;GO:0045494:photorecep…	GO:0005488:binding;GO:0005509:calcium ion binding;GO:0043167:ion binding;GO:0043169:cation binding;GO:0046872:metal ion binding	GO:0001750:photoreceptor outer segment;GO:0005623:cell;GO:0005886:plasma membrane;GO:0005887:integral component of plasma membrane;GO:0005929:cilium;GO:0016020:membrane;GO:0016021:integral component of membrane;GO:0031090:organelle membrane;GO:0031224:intrinsic component of membrane;GO:0031226:intrinsic component of plasma membrane;GO:0031253:cell projection membrane;GO:0031513:nonmotile primary …
LRFN3	1.02e-173	-0.00222711	0.19	0.127	3.83e-170	NA	-0.000167918	0.0020613	ENSG00000126243	ENSG00000126243	protein_coding	GRCh38.98	chr19	+	35935358	35945767	10410	hsa:79414:LRFN3, FIGLER1, SALM4	79414	leucine rich repeat and fibronectin type III domain containing 3 [Source:HGNC Symbol;Acc:HGNC:28370]	-	R-HSA-112316:Neuronal System;R-HSA-8849932:SALM protein interactions at the synapses	-	-	-	-	-	GO:0000902:cell morphogenesis;GO:0000904:cell morphogenesis involved in differentiation;GO:0007154:cell communication;GO:0007155:cell adhesion;GO:0007267:cell-cell signaling;GO:0007268:chemical synaptic transmission;GO:0007275:multicellular organism development;GO:0007399:nervous system development;GO:0007409:axonogenesis;GO:0009653:anatomical structure morphogenesis;GO:0009987:cellular process;G…	-	GO:0005623:cell;GO:0005886:plasma membrane;GO:0009986:cell surface;GO:0016020:membrane;GO:0016021:integral component of membrane;GO:0030054:cell junction;GO:0030424:axon;GO:0030425:dendrite;GO:0031224:intrinsic component of membrane;GO:0036477:somatodendritic compartment;GO:0042734:presynaptic membrane;GO:0042995:cell projection;GO:0043005:neuron projection;GO:0044425:membrane part;GO:0044456:syn…
LCN12	1.38e-172	0.00276145	0.583	0.125	5.2e-169	NA	0.00318642	0.00041999	ENSG00000184925	ENSG00000184925	protein_coding	GRCh38.98	chr9	+	136949551	136955497	5947	hsa:286256:LCN12	286256	lipocalin 12 [Source:HGNC Symbol;Acc:HGNC:28733]	-	R-HSA-382551:Transmembrane transport of small molecules;R-HSA-425397:Transport of vitamins, nucleosides, and related molecules;R-HSA-804914:Transport of fatty acids;R-HSA-425407:SLC-mediated transmembrane transport	-	-	-	-	Corneal structure	GO:0006629:lipid metabolic process;GO:0006810:transport;GO:0006811:ion transport;GO:0006820:anion transport;GO:0006869:lipid transport;GO:0008152:metabolic process;GO:0010876:lipid localization;GO:0015711:organic anion transport;GO:0015718:monocarboxylic acid transport;GO:0015908:fatty acid transport;GO:0015909:long-chain fatty acid transport;GO:0033036:macromolecule localization;GO:0044238:prima…	GO:0001972:retinoic acid binding;GO:0005215:transporter activity;GO:0005488:binding;GO:0005501:retinoid binding;GO:0008289:lipid binding;GO:0019840:isoprenoid binding;GO:0031406:carboxylic acid binding;GO:0033293:monocarboxylic acid binding;GO:0043167:ion binding;GO:0043168:anion binding	GO:0005576:extracellular region
ST8SIA1	3.28e-163	-0.00042888	0.71	0.288	1.23e-159	NA	0.000297053	0.000726152	ENSG00000111728	ENSG00000111728	protein_coding	GRCh38.98	chr12	-	22063773	22437041	373269	hsa:6489:ST8SIA1, GD3S, SIAT8, SIAT8-A, SIAT8A, ST8SiaI	6489	ST8 alpha-N-acetyl-neuraminide alpha-2,8-sialyltransferase 1 [Source:HGNC Symbol;Acc:HGNC:10869]	hsa01100:Metabolic pathways;hsa00601:Glycosphingolipid biosynthesis - lacto and neolacto series;hsa00603:Glycosphingolipid biosynthesis - globo series;hsa00604:Glycosphingolipid biosynthesis - ganglio series	R-HSA-446203:Asparagine N-linked glycosylation;R-HSA-446219:Synthesis of substrates in N-glycan biosythesis;R-HSA-392499:Metabolism of proteins;R-HSA-597592:Post-translational protein modification;R-HSA-4085001:Sialic acid metabolism;R-HSA-446193:Biosynthesis of the N-glycan precursor (dolichol lipid-linked oligosaccharide, LLO) and transfer to a nascent protein	-	-	-	-	Non-alcoholic fatty liver disease histology (lobular);DNA methylation (variation)	GO:0005975:carbohydrate metabolic process;GO:0006464:cellular protein modification process;GO:0006486:protein glycosylation;GO:0006629:lipid metabolic process;GO:0006643:membrane lipid metabolic process;GO:0006664:glycolipid metabolic process;GO:0006665:sphingolipid metabolic process;GO:0006687:glycosphingolipid metabolic process;GO:0006688:glycosphingolipid biosynthetic process;GO:0006807:nitrog…	GO:0003824:catalytic activity;GO:0003828:alpha-N-acetylneuraminate alpha-2,8-sialyltransferase activity;GO:0008373:sialyltransferase activity;GO:0016740:transferase activity;GO:0016757:transferase activity, transferring glycosyl groups	GO:0000139:Golgi membrane;GO:0005622:intracellular;GO:0005623:cell;GO:0005737:cytoplasm;GO:0005794:Golgi apparatus;GO:0012505:endomembrane system;GO:0016020:membrane;GO:0016021:integral component of membrane;GO:0030173:integral component of Golgi membrane;GO:0031090:organelle membrane;GO:0031224:intrinsic component of membrane;GO:0031228:intrinsic component of Golgi membrane;GO:0031300:intrinsic …
IGHV5-51	7.55e-163	0.0660525	0.225	0.357	2.84e-159	NA	0.064693	-0.00336041	ENSG00000211966	ENSG00000211966	IG_V_gene	GRCh38.98	chr14	-	106578744	106579236	493	-	-	immunoglobulin heavy variable 5-51 [Source:HGNC Symbol;Acc:HGNC:5659]	-	-	-	-	-	-	-	-	-	-
AC022167.3	5.09e-162	0.000504651	0.198	0.071	1.91e-158	NA	0.000641589	0.000136742	ENSG00000260979	ENSG00000260979	lncRNA	GRCh38.98	chr16	+	8962706	8966990	4285	-	-	novel transcript	-	-	-	-	-	-	-	-	-	-
KIF19	6.72e-161	0.00973218	0.665	0.264	2.52e-157	NA	0.0106519	0.0008638	ENSG00000196169	ENSG00000196169	protein_coding	GRCh38.98	chr17	+	74326210	74355820	29611	hsa:124602:KIF19, KIF19A	124602	kinesin family member 19 [Source:HGNC Symbol;Acc:HGNC:26735]	-	R-HSA-6811434:COPI-dependent Golgi-to-ER retrograde traffic;R-HSA-983231:Factors involved in megakaryocyte development and platelet production;R-HSA-5653656:Vesicle-mediated transport;R-HSA-109582:Hemostasis;R-HSA-6811442:Intra-Golgi and retrograde Golgi-to-ER traffic;R-HSA-8856688:Golgi-to-ER retrograde transport;R-HSA-983189:Kinesins;R-HSA-199991:Membrane Trafficking	-	-	-	-	-	GO:0000226:microtubule cytoskeleton organization;GO:0006928:movement of cell or subcellular component;GO:0006996:organelle organization;GO:0007010:cytoskeleton organization;GO:0007017:microtubule-based process;GO:0007018:microtubule-based movement;GO:0007019:microtubule depolymerization;GO:0009987:cellular process;GO:0016043:cellular component organization;GO:0022411:cellular component disassembl…	GO:0000166:nucleotide binding;GO:0001882:nucleoside binding;GO:0001883:purine nucleoside binding;GO:0003774:motor activity;GO:0003777:microtubule motor activity;GO:0003824:catalytic activity;GO:0005488:binding;GO:0005515:protein binding;GO:0005524:ATP binding;GO:0008017:microtubule binding;GO:0008092:cytoskeletal protein binding;GO:0008574:ATP-dependent microtubule motor activity, plus-end-direct…	GO:0005622:intracellular;GO:0005623:cell;GO:0005737:cytoplasm;GO:0005856:cytoskeleton;GO:0005871:kinesin complex;GO:0005874:microtubule;GO:0005875:microtubule associated complex;GO:0005929:cilium;GO:0005930:axoneme;GO:0015630:microtubule cytoskeleton;GO:0032991:macromolecular complex;GO:0042995:cell projection;GO:0043226:organelle;GO:0043228:non-membrane-bounded organelle;GO:0043229:intracellular…
FAM111B	1.99e-159	0.00141015	0.511	0.035	7.48e-156	NA	0.00146628	5.51e-05	ENSG00000189057	ENSG00000189057	protein_coding	GRCh38.98	chr11	+	59107185	59127412	20228	hsa:374393:FAM111B, CANP, POIKTMP	374393	family with sequence similarity 111 member B [Source:HGNC Symbol;Acc:HGNC:24200]	-	-	-	-	615704:Poikiloderma, hereditary fibrosing, with tendon contractures, myopathy, and pulmonary fibrosis	-	-	-	GO:0005488:binding;GO:0005515:protein binding	-
TRAV19	7.42e-159	0.0462151	0.737	0.417	2.79e-155	NA	0.0543771	0.00675785	ENSG00000211799	ENSG00000211799	TR_V_gene	GRCh38.98	chr14	+	22007512	22008181	670	-	-	T cell receptor alpha variable 19 [Source:HGNC Symbol;Acc:HGNC:12115]	-	-	-	-	-	-	-	-	-	-
HAVCR1	1.18e-156	0.000106168	0.729	0.376	4.44e-153	NA	0.000133901	2.77e-05	ENSG00000113249	ENSG00000113249	protein_coding	GRCh38.98	chr5	-	157029413	157059119	29707	hsa:26762:HAVCR1, CD365, HAVCR, HAVCR-1, KIM-1, KIM1, TIM, TIM-1, TIM1, TIMD-1, TIMD1	26762	hepatitis A virus cellular receptor 1 [Source:HGNC Symbol;Acc:HGNC:17866]	-	-	-	-	147050:Atopy	-	LDL cholesterol;Triglycerides;Cholesterol, total;Hypertriglyceridemia	GO:0009987:cellular process;GO:0016032:viral process;GO:0019058:viral life cycle;GO:0030260:entry into host cell;GO:0044403:symbiosis, encompassing mutualism through parasitism;GO:0044409:entry into host;GO:0044419:interspecies interaction between organisms;GO:0044764:multi-organism cellular process;GO:0046718:viral entry into host cell;GO:0051701:interaction with host;GO:0051704:multi-organism p…	GO:0001618:virus receptor activity;GO:0004872:receptor activity;GO:0060089:molecular transducer activity	GO:0005623:cell;GO:0005929:cilium;GO:0016020:membrane;GO:0016021:integral component of membrane;GO:0031224:intrinsic component of membrane;GO:0031514:motile cilium;GO:0042995:cell projection;GO:0043226:organelle;GO:0044425:membrane part;GO:0044464:cell part
AK5	2.09e-156	0.0231833	0.556	0.317	7.84e-153	NA	0.0422077	0.0183238	ENSG00000154027	ENSG00000154027	protein_coding	GRCh38.98	chr1	+	77282019	77559966	277948	hsa:26289:AK5, AK6	26289	adenylate kinase 5 [Source:HGNC Symbol;Acc:HGNC:365]	hsa01100:Metabolic pathways;hsa00230:Purine metabolism	R-HSA-15869:Metabolism of nucleotides;R-HSA-1430728:Metabolism;R-HSA-499943:Synthesis and interconversion of nucleotide di- and triphosphates	PWY-841:purine nucleotides de novo biosynthesis;PWY-7219:adenosine ribonucleotides de novo biosynthesis;PWY-7224:purine deoxyribonucleosides salvage;PWY66-409:superpathway of purine nucleotide salvage	P02738:De novo purine biosynthesis	-	-	Body mass index	GO:0006139:nucleobase-containing compound metabolic process;GO:0006163:purine nucleotide metabolic process;GO:0006164:purine nucleotide biosynthetic process;GO:0006165:nucleoside diphosphate phosphorylation;GO:0006172:ADP biosynthetic process;GO:0006173:dADP biosynthetic process;GO:0006220:pyrimidine nucleotide metabolic process;GO:0006221:pyrimidine nucleotide biosynthetic process;GO:0006725:cel…	GO:0000166:nucleotide binding;GO:0001882:nucleoside binding;GO:0001883:purine nucleoside binding;GO:0003824:catalytic activity;GO:0004017:adenylate kinase activity;GO:0004550:nucleoside diphosphate kinase activity;GO:0005488:binding;GO:0005524:ATP binding;GO:0016301:kinase activity;GO:0016740:transferase activity;GO:0016772:transferase activity, transferring phosphorus-containing groups;GO:001677…	GO:0005622:intracellular;GO:0005623:cell;GO:0005737:cytoplasm;GO:0005815:microtubule organizing center;GO:0005829:cytosol;GO:0005856:cytoskeleton;GO:0015630:microtubule cytoskeleton;GO:0043226:organelle;GO:0043228:non-membrane-bounded organelle;GO:0043229:intracellular organelle;GO:0043232:intracellular non-membrane-bounded organelle;GO:0044422:organelle part;GO:0044424:intracellular part;GO:0044…
SPON1	1.31e-155	0.00341382	0.17	0.022	4.91e-152	NA	0.00422671	0.00080431	ENSG00000262655	ENSG00000262655	protein_coding	GRCh38.98	chr11	+	13962723	14268133	305411	hsa:10418:SPON1, VSGP/F-spondin, f-spondin	10418	spondin 1 [Source:HGNC Symbol;Acc:HGNC:11252]	-	R-HSA-5173105:O-linked glycosylation;R-HSA-392499:Metabolism of proteins;R-HSA-597592:Post-translational protein modification;R-HSA-5083635:Defective B3GALTL causes Peters-plus syndrome (PpS);R-HSA-5173214:O-glycosylation of TSR domain-containing proteins;R-HSA-3781865:Diseases of glycosylation;R-HSA-3906995:Diseases associated with O-glycosylation of proteins;R-HSA-1643685:Disease	-	-	-	-	Tuberculosis;Inflammatory biomarkers;Brain connectivity;Alzheimer's disease (cognitive decline)	GO:0005975:carbohydrate metabolic process;GO:0006464:cellular protein modification process;GO:0006486:protein glycosylation;GO:0006493:protein O-linked glycosylation;GO:0007155:cell adhesion;GO:0008152:metabolic process;GO:0009058:biosynthetic process;GO:0009059:macromolecule biosynthetic process;GO:0009100:glycoprotein metabolic process;GO:0009101:glycoprotein biosynthetic process;GO:0009987:cel…	GO:0005488:binding;GO:0005515:protein binding;GO:0043167:ion binding;GO:0043169:cation binding;GO:0046872:metal ion binding	GO:0005576:extracellular region;GO:0005578:proteinaceous extracellular matrix;GO:0005615:extracellular space;GO:0005622:intracellular;GO:0005623:cell;GO:0005737:cytoplasm;GO:0005783:endoplasmic reticulum;GO:0005788:endoplasmic reticulum lumen;GO:0012505:endomembrane system;GO:0031012:extracellular matrix;GO:0031974:membrane-enclosed lumen;GO:0043226:organelle;GO:0043227:membrane-bounded organelle…
IGHV1-3	7.5e-154	-0.0511587	0.205	0.096	2.82e-150	NA	0.0387449	0.0932686	ENSG00000211935	ENSG00000211935	IG_V_gene	GRCh38.98	chr14	-	106005095	106005574	480	-	-	immunoglobulin heavy variable 1-3 [Source:HGNC Symbol;Acc:HGNC:5552]	-	-	-	-	-	-	-	-	-	-
AC005034.6	8e-154	0.00295208	0.616	0.14	3.01e-150	NA	0.00386138	0.000902264	ENSG00000286045	ENSG00000286045	lncRNA	GRCh38.98	chr2	+	75710782	75728123	17342	-	-	novel transcript, antisense to GCFC2	-	-	-	-	-	-	-	-	-	-
DSC1	1.22e-151	-0.000242931	0.734	0.344	4.6e-148	NA	0.00173538	0.00197876	ENSG00000134765	ENSG00000134765	protein_coding	GRCh38.98	chr18	-	31129236	31162856	33621	hsa:1823:DSC1, CDHF1, DG2/DG3	1823	desmocollin 1 [Source:HGNC Symbol;Acc:HGNC:3035]	-	-	-	-	-	-	Multiple sclerosis	GO:0007155:cell adhesion;GO:0007156:homophilic cell adhesion via plasma membrane adhesion molecules;GO:0022610:biological adhesion;GO:0098609:cell-cell adhesion;GO:0098742:cell-cell adhesion via plasma-membrane adhesion molecules	GO:0005488:binding;GO:0005509:calcium ion binding;GO:0043167:ion binding;GO:0043169:cation binding;GO:0046872:metal ion binding	GO:0005576:extracellular region;GO:0005623:cell;GO:0005886:plasma membrane;GO:0005911:cell-cell junction;GO:0005921:gap junction;GO:0016020:membrane;GO:0016021:integral component of membrane;GO:0030054:cell junction;GO:0030057:desmosome;GO:0031224:intrinsic component of membrane;GO:0031982:vesicle;GO:0031988:membrane-bounded vesicle;GO:0043226:organelle;GO:0043227:membrane-bounded organelle;GO:00…
CAMK2N1	1.25e-151	0.00176041	0.667	0.215	4.71e-148	NA	0.00278104	0.00101729	ENSG00000162545	ENSG00000162545	protein_coding	GRCh38.98	chr1	-	20482391	20486210	3820	hsa:55450:CAMK2N1, PRO1489	55450	calcium/calmodulin dependent protein kinase II inhibitor 1 [Source:HGNC Symbol;Acc:HGNC:24190]	-	-	-	-	-	-	-	GO:0001932:regulation of protein phosphorylation;GO:0001933:negative regulation of protein phosphorylation;GO:0006464:cellular protein modification process;GO:0006468:protein phosphorylation;GO:0006469:negative regulation of protein kinase activity;GO:0006793:phosphorus metabolic process;GO:0006796:phosphate-containing compound metabolic process;GO:0007049:cell cycle;GO:0008152:metabolic process;…	GO:0004857:enzyme inhibitor activity;GO:0004860:protein kinase inhibitor activity;GO:0005488:binding;GO:0005515:protein binding;GO:0008427:calcium-dependent protein kinase inhibitor activity;GO:0010858:calcium-dependent protein kinase regulator activity;GO:0019207:kinase regulator activity;GO:0019210:kinase inhibitor activity;GO:0019887:protein kinase regulator activity;GO:0019899:enzyme binding;…	GO:0005622:intracellular;GO:0005623:cell;GO:0005886:plasma membrane;GO:0014069:postsynaptic density;GO:0016020:membrane;GO:0030054:cell junction;GO:0030425:dendrite;GO:0036477:somatodendritic compartment;GO:0042995:cell projection;GO:0043005:neuron projection;GO:0043025:neuronal cell body;GO:0043226:organelle;GO:0043228:non-membrane-bounded organelle;GO:0043229:intracellular organelle;GO:0043232:…
IGHV3-7	3.68e-151	0.0208272	0.161	0.024	1.38e-147	NA	0.021243	0.000193379	ENSG00000211938	ENSG00000211938	IG_V_gene	GRCh38.98	chr14	-	106062151	106062683	533	-	-	immunoglobulin heavy variable 3-7 [Source:HGNC Symbol;Acc:HGNC:5620]	-	-	-	-	-	-	-	-	-	-
ZNF80	2.83e-147	0.00206691	0.149	0.008	1.06e-143	NA	0.00192879	-0.000139968	ENSG00000174255	ENSG00000174255	protein_coding	GRCh38.98	chr3	-	114234631	114237578	2948	hsa:7634:ZNF80, pT17	7634	zinc finger protein 80 [Source:HGNC Symbol;Acc:HGNC:13155]	-	-	-	-	-	-	-	GO:0006139:nucleobase-containing compound metabolic process;GO:0006351:transcription, DNA-templated;GO:0006355:regulation of transcription, DNA-templated;GO:0006725:cellular aromatic compound metabolic process;GO:0006807:nitrogen compound metabolic process;GO:0008152:metabolic process;GO:0009058:biosynthetic process;GO:0009059:macromolecule biosynthetic process;GO:0009889:regulation of biosynthet…	GO:0003676:nucleic acid binding;GO:0003677:DNA binding;GO:0005488:binding;GO:0043167:ion binding;GO:0043169:cation binding;GO:0046872:metal ion binding;GO:0097159:organic cyclic compound binding;GO:1901363:heterocyclic compound binding	GO:0005622:intracellular;GO:0005623:cell;GO:0005634:nucleus;GO:0043226:organelle;GO:0043227:membrane-bounded organelle;GO:0043229:intracellular organelle;GO:0043231:intracellular membrane-bounded organelle;GO:0044424:intracellular part;GO:0044464:cell part
IGHV3-48	3.66e-147	0.0820955	0.66	0.287	1.38e-143	NA	0.101535	0.014716	ENSG00000211964	ENSG00000211964	IG_V_gene	GRCh38.98	chr14	-	106537810	106538344	535	-	-	immunoglobulin heavy variable 3-48 [Source:HGNC Symbol;Acc:HGNC:5606]	-	-	-	-	-	-	-	-	-	-
LINC02295	4.35e-147	0.00121032	0.171	0.028	1.63e-143	NA	0.00122871	1.76e-05	ENSG00000258511	ENSG00000258511	lncRNA	GRCh38.98	chr14	+	98136074	98139242	3169	-	-	long intergenic non-protein coding RNA 2295 [Source:HGNC Symbol;Acc:HGNC:53211]	-	-	-	-	-	-	-	-	-	-
SPAG4	1.38e-145	0.00639474	0.634	0.223	5.17e-142	NA	0.00897845	0.00254688	ENSG00000061656	ENSG00000061656	protein_coding	GRCh38.98	chr20	+	35615829	35621094	5266	hsa:6676:SPAG4, CT127, SUN4	6676	sperm associated antigen 4 [Source:HGNC Symbol;Acc:HGNC:11214]	-	-	-	-	-	-	-	GO:0000003:reproduction;GO:0006996:organelle organization;GO:0006997:nucleus organization;GO:0006998:nuclear envelope organization;GO:0007010:cytoskeleton organization;GO:0007276:gamete generation;GO:0007283:spermatogenesis;GO:0008104:protein localization;GO:0009987:cellular process;GO:0010256:endomembrane system organization;GO:0016043:cellular component organization;GO:0019953:sexual reproducti…	GO:0005198:structural molecule activity;GO:0005488:binding;GO:0005515:protein binding	GO:0005622:intracellular;GO:0005623:cell;GO:0005634:nucleus;GO:0005635:nuclear envelope;GO:0005737:cytoplasm;GO:0005856:cytoskeleton;GO:0005929:cilium;GO:0012505:endomembrane system;GO:0016020:membrane;GO:0016021:integral component of membrane;GO:0031224:intrinsic component of membrane;GO:0031514:motile cilium;GO:0031967:organelle envelope;GO:0031975:envelope;GO:0042995:cell projection;GO:0043226…
PCDH1	2.54e-145	0.00085601	0.502	0.051	9.54e-142	NA	0.00083972	-1.66e-05	ENSG00000156453	ENSG00000156453	protein_coding	GRCh38.98	chr5	-	141853111	141879246	26136	hsa:5097:PCDH1, PC42, PCDH42	5097	protocadherin 1 [Source:HGNC Symbol;Acc:HGNC:8655]	-	-	-	P00057:Wnt signaling pathway;P00012:Cadherin signaling pathway	-	-	Major depressive disorder;Myopia (pathological)	GO:0007154:cell communication;GO:0007155:cell adhesion;GO:0007156:homophilic cell adhesion via plasma membrane adhesion molecules;GO:0007267:cell-cell signaling;GO:0007275:multicellular organism development;GO:0007399:nervous system development;GO:0009987:cellular process;GO:0022610:biological adhesion;GO:0023052:signaling;GO:0032501:multicellular organismal process;GO:0032502:developmental proce…	GO:0005488:binding;GO:0005509:calcium ion binding;GO:0043167:ion binding;GO:0043169:cation binding;GO:0046872:metal ion binding	GO:0005623:cell;GO:0005886:plasma membrane;GO:0005887:integral component of plasma membrane;GO:0005911:cell-cell junction;GO:0016020:membrane;GO:0016021:integral component of membrane;GO:0030054:cell junction;GO:0031224:intrinsic component of membrane;GO:0031226:intrinsic component of plasma membrane;GO:0044425:membrane part;GO:0044459:plasma membrane part;GO:0044464:cell part;GO:0071944:cell per…
BFSP2	4.13e-145	0.000612496	0.17	0.013	1.55e-141	NA	0.000553601	-5.9e-05	ENSG00000170819	ENSG00000170819	protein_coding	GRCh38.98	chr3	+	133400056	133475222	75167	hsa:8419:BFSP2, CP47, CP49, CTRCT12, LIFL-L, PHAKOSIN	8419	beaded filament structural protein 2 [Source:HGNC Symbol;Acc:HGNC:1041]	-	-	-	-	611597:Cataract 12, multiple types	Nervous system diseases;Other nervous and sensory system diseases;H01202:Cataract	-	GO:0001654:eye development;GO:0002064:epithelial cell development;GO:0002088:lens development in camera-type eye;GO:0003008:system process;GO:0006996:organelle organization;GO:0007010:cytoskeleton organization;GO:0007275:multicellular organism development;GO:0007423:sensory organ development;GO:0007600:sensory perception;GO:0007601:visual perception;GO:0009888:tissue development;GO:0009987:cellul…	GO:0005198:structural molecule activity;GO:0005200:structural constituent of cytoskeleton;GO:0005212:structural constituent of eye lens;GO:0005488:binding;GO:0005515:protein binding	GO:0005622:intracellular;GO:0005623:cell;GO:0005737:cytoplasm;GO:0005856:cytoskeleton;GO:0005882:intermediate filament;GO:0005886:plasma membrane;GO:0005938:cell cortex;GO:0016020:membrane;GO:0043226:organelle;GO:0043228:non-membrane-bounded organelle;GO:0043229:intracellular organelle;GO:0043232:intracellular non-membrane-bounded organelle;GO:0044422:organelle part;GO:0044424:intracellular part;…
LARGE2	1.61e-144	0.000635546	0.158	0.029	6.06e-141	NA	0.000971934	0.000335973	ENSG00000165905	ENSG00000165905	protein_coding	GRCh38.98	chr11	+	45921621	45929096	7476	hsa:120071:GYLTL1B, LARGE2, PP5656	120071	LARGE xylosyl- and glucuronyltransferase 2 [Source:HGNC Symbol;Acc:HGNC:16522]	-	R-HSA-5173105:O-linked glycosylation;R-HSA-392499:Metabolism of proteins;R-HSA-597592:Post-translational protein modification	-	-	-	-	Axial length	GO:0005975:carbohydrate metabolic process;GO:0006464:cellular protein modification process;GO:0006486:protein glycosylation;GO:0006493:protein O-linked glycosylation;GO:0008152:metabolic process;GO:0009058:biosynthetic process;GO:0009059:macromolecule biosynthetic process;GO:0009100:glycoprotein metabolic process;GO:0009101:glycoprotein biosynthetic process;GO:0009987:cellular process;GO:0019538:…	GO:0003824:catalytic activity;GO:0005488:binding;GO:0008194:UDP-glycosyltransferase activity;GO:0015020:glucuronosyltransferase activity;GO:0016740:transferase activity;GO:0016757:transferase activity, transferring glycosyl groups;GO:0016758:transferase activity, transferring hexosyl groups;GO:0016763:transferase activity, transferring pentosyl groups;GO:0030145:manganese ion binding;GO:0035252:U…	GO:0000139:Golgi membrane;GO:0005622:intracellular;GO:0005623:cell;GO:0005737:cytoplasm;GO:0005794:Golgi apparatus;GO:0012505:endomembrane system;GO:0016020:membrane;GO:0016021:integral component of membrane;GO:0031090:organelle membrane;GO:0031224:intrinsic component of membrane;GO:0043226:organelle;GO:0043227:membrane-bounded organelle;GO:0043229:intracellular organelle;GO:0043231:intracellular…
DTL	2.06e-143	0.00234161	0.18	0.03	7.75e-140	NA	0.00313753	0.000791322	ENSG00000143476	ENSG00000143476	protein_coding	GRCh38.98	chr1	+	212035553	212107400	71848	hsa:51514:DTL, CDT2, DCAF2, L2DTL, RAMP	51514	denticleless E3 ubiquitin protein ligase homolog [Source:HGNC Symbol;Acc:HGNC:30288]	-	R-HSA-73894:DNA Repair;R-HSA-73893:DNA Damage Bypass;R-HSA-110314:Recognition of DNA damage by PCNA-containing replication complex	-	-	-	-	Height;Nickel levels	GO:0000075:cell cycle checkpoint;GO:0000077:DNA damage checkpoint;GO:0000209:protein polyubiquitination;GO:0000731:DNA synthesis involved in DNA repair;GO:0006139:nucleobase-containing compound metabolic process;GO:0006259:DNA metabolic process;GO:0006260:DNA replication;GO:0006281:DNA repair;GO:0006301:postreplication repair;GO:0006464:cellular protein modification process;GO:0006508:proteolysis…	GO:0003824:catalytic activity;GO:0004842:ubiquitin-protein transferase activity;GO:0005488:binding;GO:0005515:protein binding;GO:0016740:transferase activity;GO:0019787:ubiquitin-like protein transferase activity	GO:0000151:ubiquitin ligase complex;GO:0005622:intracellular;GO:0005623:cell;GO:0005634:nucleus;GO:0005635:nuclear envelope;GO:0005654:nucleoplasm;GO:0005694:chromosome;GO:0005730:nucleolus;GO:0005737:cytoplasm;GO:0005813:centrosome;GO:0005815:microtubule organizing center;GO:0005856:cytoskeleton;GO:0012505:endomembrane system;GO:0015630:microtubule cytoskeleton;GO:0016020:membrane;GO:0031090:org…
UGT8	1.8e-142	7.66e-05	0.679	0.266	6.75e-139	NA	0.00083887	0.000762223	ENSG00000174607	ENSG00000174607	protein_coding	GRCh38.98	chr4	+	114598770	114678225	79456	hsa:7368:UGT8, CGT, UGT4	7368	UDP glycosyltransferase 8 [Source:HGNC Symbol;Acc:HGNC:12555]	hsa01100:Metabolic pathways;hsa00600:Sphingolipid metabolism;hsa00565:Ether lipid metabolism	R-HSA-1430728:Metabolism;R-HSA-556833:Metabolism of lipids and lipoproteins;R-HSA-428157:Sphingolipid metabolism;R-HSA-1660662:Glycosphingolipid metabolism	-	-	-	-	-	GO:0000902:cell morphogenesis;GO:0002175:protein localization to paranode region of axon;GO:0006063:uronic acid metabolic process;GO:0006082:organic acid metabolic process;GO:0006629:lipid metabolic process;GO:0006643:membrane lipid metabolic process;GO:0006664:glycolipid metabolic process;GO:0006665:sphingolipid metabolic process;GO:0006672:ceramide metabolic process;GO:0006677:glycosylceramide …	GO:0003824:catalytic activity;GO:0003851:2-hydroxyacylsphingosine 1-beta-galactosyltransferase activity;GO:0008194:UDP-glycosyltransferase activity;GO:0008378:galactosyltransferase activity;GO:0008489:UDP-galactose:glucosylceramide beta-1,4-galactosyltransferase activity;GO:0015020:glucuronosyltransferase activity;GO:0016740:transferase activity;GO:0016757:transferase activity, transferring glyco…	GO:0005622:intracellular;GO:0005623:cell;GO:0005886:plasma membrane;GO:0016020:membrane;GO:0016021:integral component of membrane;GO:0031224:intrinsic component of membrane;GO:0043226:organelle;GO:0043227:membrane-bounded organelle;GO:0043229:intracellular organelle;GO:0043231:intracellular membrane-bounded organelle;GO:0044424:intracellular part;GO:0044425:membrane part;GO:0044464:cell part;GO:0…
PHLDA1	2.13e-142	-0.0531935	0.512	0.323	8.01e-139	NA	0.0792249	0.138187	ENSG00000139289	ENSG00000139289	protein_coding	GRCh38.98	chr12	-	76025447	76033932	8486	hsa:22822:PHLDA1, DT1P1B11, PHRIP, TDAG51	22822	pleckstrin homology like domain family A member 1 [Source:HGNC Symbol;Acc:HGNC:8933]	-	R-HSA-1640170:Cell Cycle;R-HSA-453274:Mitotic G2-G2/M phases;R-HSA-69278:Cell Cycle, Mitotic;R-HSA-69275:G2/M Transition;R-HSA-8854521:Interaction between PHLDA1 and AURKA	-	-	-	-	Blood trace element (Cu levels)	GO:0000086:G2/M transition of mitotic cell cycle;GO:0000278:mitotic cell cycle;GO:0006915:apoptotic process;GO:0007049:cell cycle;GO:0007275:multicellular organism development;GO:0007399:nervous system development;GO:0007417:central nervous system development;GO:0007420:brain development;GO:0008152:metabolic process;GO:0008219:cell death;GO:0009058:biosynthetic process;GO:0009059:macromolecule bi…	GO:0005488:binding;GO:0005515:protein binding	GO:0005622:intracellular;GO:0005623:cell;GO:0005634:nucleus;GO:0005730:nucleolus;GO:0005737:cytoplasm;GO:0005829:cytosol;GO:0016023:cytoplasmic, membrane-bounded vesicle;GO:0031410:cytoplasmic vesicle;GO:0031974:membrane-enclosed lumen;GO:0031981:nuclear lumen;GO:0031982:vesicle;GO:0031988:membrane-bounded vesicle;GO:0043226:organelle;GO:0043227:membrane-bounded organelle;GO:0043228:non-membrane-…
IQCH	4.62e-142	0.00139951	0.19	0.061	1.74e-138	NA	0.00148547	8.49e-05	ENSG00000103599	ENSG00000103599	protein_coding	GRCh38.98	chr15	+	67254786	67502260	247475	hsa:64799:IQCH, NYDSP5	64799	IQ motif containing H [Source:HGNC Symbol;Acc:HGNC:25721]	-	-	-	-	-	-	Menarche (age at onset)	-	-	-
RCAN2	1.32e-141	0.00805206	0.656	0.22	4.98e-138	NA	0.00964906	0.00155195	ENSG00000172348	ENSG00000172348	protein_coding	GRCh38.98	chr6	-	46220736	46491972	271237	hsa:10231:RCAN2, CSP2, DSCR1L1, MCIP2, RCN2, ZAKI-4, ZAKI4	10231	regulator of calcineurin 2 [Source:HGNC Symbol;Acc:HGNC:3041]	hsa04919:Thyroid hormone signaling pathway	-	-	-	-	-	Body mass index	GO:0007154:cell communication;GO:0007165:signal transduction;GO:0009966:regulation of signal transduction;GO:0009987:cellular process;GO:0010646:regulation of cell communication;GO:0019722:calcium-mediated signaling;GO:0019932:second-messenger-mediated signaling;GO:0023051:regulation of signaling;GO:0023052:signaling;GO:0033173:calcineurin-NFAT signaling cascade;GO:0035556:intracellular signal tr…	GO:0000166:nucleotide binding;GO:0005488:binding;GO:0008597:calcium-dependent protein serine/threonine phosphatase regulator activity;GO:0019208:phosphatase regulator activity;GO:0019888:protein phosphatase regulator activity;GO:0030234:enzyme regulator activity;GO:0036094:small molecule binding;GO:0097159:organic cyclic compound binding;GO:0098772:molecular function regulator;GO:1901265:nucleosi…	GO:0005622:intracellular;GO:0005623:cell;GO:0005737:cytoplasm;GO:0044424:intracellular part;GO:0044464:cell part
GTSCR1	2.99e-141	0.0075881	0.666	0.238	1.12e-137	NA	0.00816331	0.000542218	ENSG00000263417	ENSG00000263417	lncRNA	GRCh38.98	chr18	-	70630534	70650744	20211	-	-	Gilles de la Tourette syndrome chromosome region, candidate 1 [Source:HGNC Symbol;Acc:HGNC:18406]	-	-	-	-	-	-	-	-	-	-
TRDV2	1.16e-140	0.0261966	0.693	0.381	4.36e-137	NA	0.0326559	0.00595502	ENSG00000211821	ENSG00000211821	TR_V_gene	GRCh38.98	chr14	+	22422371	22423042	672	-	-	T cell receptor delta variable 2 [Source:HGNC Symbol;Acc:HGNC:12263]	-	-	-	-	-	-	-	-	-	-
CHODL	2.15e-138	0.00232441	0.17	0.033	8.09e-135	NA	0.00178636	-0.000539494	ENSG00000154645	ENSG00000154645	protein_coding	GRCh38.98	chr21	+	17901263	18267373	366111	hsa:140578:CHODL, C21orf68, MT75, PRED12	140578	chondrolectin [Source:HGNC Symbol;Acc:HGNC:17807]	-	-	-	-	-	-	Adverse response to chemotherapy (neutropenia/leucopenia) (all antimetabolite drugs);Amyotrophic lateral sclerosis (sporadic);Bulimia nervosa	GO:0007275:multicellular organism development;GO:0007399:nervous system development;GO:0007517:muscle organ development;GO:0009987:cellular process;GO:0010975:regulation of neuron projection development;GO:0016043:cellular component organization;GO:0022008:neurogenesis;GO:0030030:cell projection organization;GO:0030154:cell differentiation;GO:0030182:neuron differentiation;GO:0031175:neuron proje…	GO:0005488:binding;GO:0030246:carbohydrate binding	GO:0005622:intracellular;GO:0005623:cell;GO:0005737:cytoplasm;GO:0016020:membrane;GO:0016021:integral component of membrane;GO:0031224:intrinsic component of membrane;GO:0044424:intracellular part;GO:0044425:membrane part;GO:0044444:cytoplasmic part;GO:0044464:cell part;GO:0048471:perinuclear region of cytoplasm
AC007569.1	2.86e-138	0.025236	0.611	0.163	1.07e-134	NA	0.026738	0.00115148	ENSG00000257221	ENSG00000257221	lncRNA	GRCh38.98	chr12	+	108628668	108642349	13682	-	-	novel transcript, antisense to SELPLG	-	-	-	-	-	-	-	-	-	-
AC023794.3	3.5e-138	0.000140949	0.679	0.274	1.32e-134	NA	0.000545416	0.0004044	ENSG00000249388	ENSG00000249388	lncRNA	GRCh38.98	chr12	+	54081736	54102699	20964	-	-	novel transcript	-	-	-	-	-	-	-	-	-	-
ZP1	4.02e-138	5.38e-05	0.156	0.01	1.51e-134	NA	8.25e-05	2.88e-05	ENSG00000149506	ENSG00000149506	protein_coding	GRCh38.98	chr11	+	60867562	60875693	8132	hsa:22917:ZP1, HEL163, OOMD, OOMD1	22917	zona pellucida glycoprotein 1 [Source:HGNC Symbol;Acc:HGNC:13187]	-	R-HSA-1300644:Interaction With The Zona Pellucida;R-HSA-1474165:Reproduction;R-HSA-1187000:Fertilization	-	-	615774:Oocyte maturation defect 1	-	-	GO:0000003:reproduction;GO:0007338:single fertilization;GO:0007339:binding of sperm to zona pellucida;GO:0008037:cell recognition;GO:0009566:fertilization;GO:0009987:cellular process;GO:0009988:cell-cell recognition;GO:0019953:sexual reproduction;GO:0022414:reproductive process;GO:0035036:sperm-egg recognition;GO:0044699:single-organism process;GO:0044702:single organism reproductive process;GO:0…	-	GO:0005576:extracellular region;GO:0005578:proteinaceous extracellular matrix;GO:0005622:intracellular;GO:0005623:cell;GO:0005737:cytoplasm;GO:0005794:Golgi apparatus;GO:0005886:plasma membrane;GO:0012505:endomembrane system;GO:0016020:membrane;GO:0016021:integral component of membrane;GO:0016023:cytoplasmic, membrane-bounded vesicle;GO:0030141:secretory granule;GO:0031012:extracellular matrix;GO…
TRAV26-2	1.58e-137	0.00358742	0.655	0.226	5.94e-134	NA	0.00373152	0.000137167	ENSG00000211812	ENSG00000211812	TR_V_gene	GRCh38.98	chr14	+	22202583	22203368	786	-	-	T cell receptor alpha variable 26-2 [Source:HGNC Symbol;Acc:HGNC:12124]	-	-	-	-	-	-	-	-	-	-
BHLHE41	4.2e-137	-0.00220994	0.379	0.012	1.58e-133	NA	0.00168246	0.00389856	ENSG00000123095	ENSG00000123095	protein_coding	GRCh38.98	chr12	-	26120030	26125037	5008	hsa:79365:BHLHE41, BHLHB3, DEC2, SHARP1, hDEC2	79365	basic helix-loop-helix family member e41 [Source:HGNC Symbol;Acc:HGNC:16617]	hsa04710:Circadian rhythm	R-HSA-1368108:BMAL1:CLOCK,NPAS2 activates circadian gene expression;R-HSA-400253:Circadian Clock	-	-	612975:Short sleeper	-	-	GO:0000122:negative regulation of transcription from RNA polymerase II promoter;GO:0006139:nucleobase-containing compound metabolic process;GO:0006351:transcription, DNA-templated;GO:0006355:regulation of transcription, DNA-templated;GO:0006357:regulation of transcription from RNA polymerase II promoter;GO:0006366:transcription from RNA polymerase II promoter;GO:0006725:cellular aromatic compound…	GO:0000975:regulatory region DNA binding;GO:0000976:transcription regulatory region sequence-specific DNA binding;GO:0000977:RNA polymerase II regulatory region sequence-specific DNA binding;GO:0000978:RNA polymerase II core promoter proximal region sequence-specific DNA binding;GO:0000981:RNA polymerase II transcription factor activity, sequence-specific DNA binding;GO:0000982:transcription fact…	GO:0005622:intracellular;GO:0005623:cell;GO:0005634:nucleus;GO:0043226:organelle;GO:0043227:membrane-bounded organelle;GO:0043229:intracellular organelle;GO:0043231:intracellular membrane-bounded organelle;GO:0044424:intracellular part;GO:0044464:cell part
LINC01281	1.19e-136	0.00200521	0.642	0.225	4.47e-133	NA	0.00187746	-0.000129503	ENSG00000235304	ENSG00000235304	lncRNA	GRCh38.98	chrX	-	39304956	39327362	22407	hsa:286442:LINC01281	286442	long intergenic non-protein coding RNA 1281 [Source:HGNC Symbol;Acc:HGNC:50337]	-	-	-	-	-	-	-	-	-	-
LAMA5	4.81e-136	0.00285906	0.442	0.12	1.81e-132	NA	0.00459137	0.00172328	ENSG00000130702	ENSG00000130702	protein_coding	GRCh38.98	chr20	-	62307955	62367312	59358	hsa:3911:LAMA5	3911	laminin subunit alpha 5 [Source:HGNC Symbol;Acc:HGNC:6485]	hsa01100:Metabolic pathways;hsa04151:PI3K-Akt signaling pathway;hsa05200:Pathways in cancer;hsa05146:Amoebiasis;hsa05145:Toxoplasmosis;hsa04510:Focal adhesion;hsa05222:Small cell lung cancer;hsa04512:ECM-receptor interaction	R-HSA-1474244:Extracellular matrix organization;R-HSA-3000171:Non-integrin membrane-ECM interactions;R-HSA-3000178:ECM proteoglycans;R-HSA-3000157:Laminin interactions;R-HSA-1474228:Degradation of the extracellular matrix	-	P00034:Integrin signalling pathway	-	-	Colorectal cancer;Prostate cancer	GO:0000902:cell morphogenesis;GO:0000904:cell morphogenesis involved in differentiation;GO:0001525:angiogenesis;GO:0001568:blood vessel development;GO:0001655:urogenital system development;GO:0001657:ureteric bud development;GO:0001658:branching involved in ureteric bud morphogenesis;GO:0001667:ameboidal-type cell migration;GO:0001738:morphogenesis of a polarized epithelium;GO:0001755:neural cres…	GO:0005102:receptor binding;GO:0005178:integrin binding;GO:0005198:structural molecule activity;GO:0005488:binding;GO:0005515:protein binding;GO:0032403:protein complex binding;GO:0044877:macromolecular complex binding;GO:0050839:cell adhesion molecule binding	GO:0005576:extracellular region;GO:0005578:proteinaceous extracellular matrix;GO:0005604:basement membrane;GO:0005605:basal lamina;GO:0005610:laminin-5 complex;GO:0005615:extracellular space;GO:0005622:intracellular;GO:0005623:cell;GO:0005634:nucleus;GO:0031012:extracellular matrix;GO:0031982:vesicle;GO:0031988:membrane-bounded vesicle;GO:0032991:macromolecular complex;GO:0043226:organelle;GO:004…
TRIP13	6.45e-134	0.00165927	0.204	0.016	2.42e-130	NA	0.00187162	0.00021062	ENSG00000071539	ENSG00000071539	protein_coding	GRCh38.98	chr5	+	892884	919357	26474	hsa:9319:TRIP13, 16E1BP	9319	thyroid hormone receptor interactor 13 [Source:HGNC Symbol;Acc:HGNC:12307]	-	-	-	-	-	-	Pancreatic cancer	GO:0000003:reproduction;GO:0000280:nuclear division;GO:0001556:oocyte maturation;GO:0003006:developmental process involved in reproduction;GO:0006139:nucleobase-containing compound metabolic process;GO:0006259:DNA metabolic process;GO:0006281:DNA repair;GO:0006302:double-strand break repair;GO:0006310:DNA recombination;GO:0006351:transcription, DNA-templated;GO:0006366:transcription from RNA poly…	GO:0000166:nucleotide binding;GO:0000988:transcription factor activity, protein binding;GO:0000989:transcription factor activity, transcription factor binding;GO:0001882:nucleoside binding;GO:0001883:purine nucleoside binding;GO:0003712:transcription cofactor activity;GO:0005488:binding;GO:0005515:protein binding;GO:0005524:ATP binding;GO:0017076:purine nucleotide binding;GO:0030554:adenyl nucleo…	GO:0001673:male germ cell nucleus;GO:0005622:intracellular;GO:0005623:cell;GO:0005634:nucleus;GO:0043073:germ cell nucleus;GO:0043226:organelle;GO:0043227:membrane-bounded organelle;GO:0043229:intracellular organelle;GO:0043231:intracellular membrane-bounded organelle;GO:0044424:intracellular part;GO:0044464:cell part
AP001267.1	9.34e-133	0.00122592	0.661	0.407	3.51e-129	NA	0.00930026	0.00806369	ENSG00000254873	ENSG00000254873	lncRNA	GRCh38.98	chr11	-	118397095	118401895	4801	-	-	novel transcript, antisense to ATP5L and UBE4A	-	-	-	-	-	-	-	-	-	-
LINC02397	3.99e-132	0.00836115	0.673	0.292	1.5e-128	NA	0.0111438	0.0027247	ENSG00000205056	ENSG00000205056	lncRNA	GRCh38.98	chr12	+	92466451	92492091	25641	-	-	long intergenic non-protein coding RNA 2397 [Source:HGNC Symbol;Acc:HGNC:53323]	-	-	-	-	-	-	-	-	-	-
OGN	5.11e-132	0.000993104	0.136	0.013	1.92e-128	NA	0.00129276	0.00029887	ENSG00000106809	ENSG00000106809	protein_coding	GRCh38.98	chr9	-	92383268	92404696	21429	hsa:4969:OGN, OG, OIF, SLRR3A	4969	osteoglycin [Source:HGNC Symbol;Acc:HGNC:8126]	-	R-HSA-3656243:Defective ST3GAL3 causes MCT12 and EIEE15;R-HSA-1630316:Glycosaminoglycan metabolism;R-HSA-1430728:Metabolism;R-HSA-3781865:Diseases of glycosylation;R-HSA-2022857:Keratan sulfate degradation;R-HSA-3656244:Defective B4GALT1 causes B4GALT1-CDG (CDG-2d);R-HSA-3560782:Diseases associated with glycosaminoglycan metabolism;R-HSA-1638074:Keratan sulfate/keratin metabolism;R-HSA-2022854:Ke…	-	-	-	-	-	GO:0000902:cell morphogenesis;GO:0000904:cell morphogenesis involved in differentiation;GO:0006022:aminoglycan metabolic process;GO:0006023:aminoglycan biosynthetic process;GO:0006024:glycosaminoglycan biosynthetic process;GO:0006026:aminoglycan catabolic process;GO:0006027:glycosaminoglycan catabolic process;GO:0006790:sulfur compound metabolic process;GO:0006807:nitrogen compound metabolic proc…	GO:0005102:receptor binding;GO:0005488:binding;GO:0005515:protein binding;GO:0005539:glycosaminoglycan binding;GO:0008083:growth factor activity;GO:0008201:heparin binding;GO:0097367:carbohydrate derivative binding;GO:1901681:sulfur compound binding	GO:0000323:lytic vacuole;GO:0005576:extracellular region;GO:0005578:proteinaceous extracellular matrix;GO:0005615:extracellular space;GO:0005622:intracellular;GO:0005623:cell;GO:0005737:cytoplasm;GO:0005764:lysosome;GO:0005773:vacuole;GO:0005775:vacuolar lumen;GO:0005794:Golgi apparatus;GO:0005796:Golgi lumen;GO:0012505:endomembrane system;GO:0031012:extracellular matrix;GO:0031974:membrane-enclo…
SFTPD	6.2e-132	0.00161485	0.223	0.19	2.33e-128	NA	0.00209933	0.000482389	ENSG00000133661	ENSG00000133661	protein_coding	GRCh38.98	chr10	-	79937740	79982614	44875	hsa:6441:SFTPD, COLEC7, PSP-D, SFTP4, SP-D	6441	surfactant protein D [Source:HGNC Symbol;Acc:HGNC:10803]	hsa04145:Phagosome	R-HSA-5688849:Defective CSF2RB causes pulmonary surfactant metabolism dysfunction 5 (SMDP5);R-HSA-168256:Immune System;R-HSA-1280218:Adaptive Immune System;R-HSA-168898:Toll-Like Receptors Cascades;R-HSA-5683826:Surfactant metabolism;R-HSA-392499:Metabolism of proteins;R-HSA-5619084:ABC transporter disorders;R-HSA-5683678:Defective ABCA3 causes pulmonary surfactant metabolism dysfunction type 3 (…	-	-	-	-	Rheumatoid arthritis;Chronic obstructive pulmonary disease-related biomarkers	GO:0001775:cell activation;GO:0001816:cytokine production;GO:0001817:regulation of cytokine production;GO:0001818:negative regulation of cytokine production;GO:0001894:tissue homeostasis;GO:0002376:immune system process;GO:0002682:regulation of immune system process;GO:0002683:negative regulation of immune system process;GO:0002694:regulation of leukocyte activation;GO:0002695:negative regulation…	GO:0005488:binding;GO:0005515:protein binding;GO:0030246:carbohydrate binding	GO:0000323:lytic vacuole;GO:0005576:extracellular region;GO:0005578:proteinaceous extracellular matrix;GO:0005581:collagen trimer;GO:0005615:extracellular space;GO:0005622:intracellular;GO:0005623:cell;GO:0005737:cytoplasm;GO:0005764:lysosome;GO:0005773:vacuole;GO:0005783:endoplasmic reticulum;GO:0005789:endoplasmic reticulum membrane;GO:0012505:endomembrane system;GO:0016020:membrane;GO:0016023:…
RADX	1.69e-130	0.0011183	0.448	0.194	6.35e-127	NA	0.00848503	0.00735787	ENSG00000147231	ENSG00000147231	protein_coding	GRCh38.98	chrX	+	106611930	106679439	67510	hsa:55086:CXorf57	55086	RPA1 related single stranded DNA binding protein, X-linked [Source:HGNC Symbol;Acc:HGNC:25486]	-	-	-	-	-	-	-	-	GO:0003676:nucleic acid binding;GO:0003723:RNA binding;GO:0005488:binding;GO:0005515:protein binding;GO:0044822:poly(A) RNA binding;GO:0097159:organic cyclic compound binding;GO:1901363:heterocyclic compound binding	-
AC005775.1	2.79e-130	0.00180557	0.385	0.134	1.05e-126	NA	0.00202447	0.00021688	ENSG00000266933	ENSG00000266933	lncRNA	GRCh38.98	chr19	-	490046	507833	17788	-	-	novel transcript, antisense to MADCAM1 and TPGS1	-	-	-	-	-	-	-	-	-	-
THRB	1.13e-125	-0.000433261	0.23	0.079	4.23e-122	NA	0.000369371	0.000802886	ENSG00000151090	ENSG00000151090	protein_coding	GRCh38.98	chr3	-	24117153	24495756	378604	hsa:7068:THRB, C-ERBA-2, C-ERBA-BETA, ERBA2, GRTH, NR1A2, PRTH, THR1, THRB1, THRB2	7068	thyroid hormone receptor beta [Source:HGNC Symbol;Acc:HGNC:11799]	hsa04080:Neuroactive ligand-receptor interaction;hsa04919:Thyroid hormone signaling pathway	R-HSA-383280:Nuclear Receptor transcription pathway;R-HSA-212436:Generic Transcription Pathway;R-HSA-74160:Gene Expression	-	-	188570:Thyroid hormone resistance;274300:Thyroid hormone resistance, autosomal recessive;145650:Thyroid hormone resistance, selective pituitary	Endocrine and metabolic diseases;Thyroid gland diseases;H00249:Thyroid hormone resistance syndrome	Menarche (age at onset);Red blood cell traits;Mean corpuscular hemoglobin;Mean corpuscular volume;Systolic blood pressure in sickle cell anemia;Amyotrophic lateral sclerosis (sporadic);Acne (severe)	GO:0000003:reproduction;GO:0000122:negative regulation of transcription from RNA polymerase II promoter;GO:0003008:system process;GO:0003013:circulatory system process;GO:0003015:heart process;GO:0006139:nucleobase-containing compound metabolic process;GO:0006351:transcription, DNA-templated;GO:0006352:DNA-templated transcription, initiation;GO:0006355:regulation of transcription, DNA-templated;G…	GO:0000981:RNA polymerase II transcription factor activity, sequence-specific DNA binding;GO:0000988:transcription factor activity, protein binding;GO:0000989:transcription factor activity, transcription factor binding;GO:0001071:nucleic acid binding transcription factor activity;GO:0003676:nucleic acid binding;GO:0003677:DNA binding;GO:0003682:chromatin binding;GO:0003700:transcription factor ac…	GO:0000228:nuclear chromosome;GO:0000785:chromatin;GO:0000790:nuclear chromatin;GO:0005576:extracellular region;GO:0005622:intracellular;GO:0005623:cell;GO:0005634:nucleus;GO:0005654:nucleoplasm;GO:0005694:chromosome;GO:0031974:membrane-enclosed lumen;GO:0031981:nuclear lumen;GO:0031982:vesicle;GO:0031988:membrane-bounded vesicle;GO:0032991:macromolecular complex;GO:0043226:organelle;GO:0043227:m…
COPDA1	1.02e-124	0.00721145	0.522	0.055	3.83e-121	NA	0.00782445	0.000582724	ENSG00000253364	ENSG00000253364	lncRNA	GRCh38.98	chr14	-	105647924	105649057	1134	-	-	chronic obstructive pulmonary disease associated lncRNA 1 [Source:HGNC Symbol;Acc:HGNC:53171]	-	-	-	-	-	-	-	-	-	-
AL121787.1	7.18e-124	0.0030665	0.676	0.337	2.7e-120	NA	0.00674402	0.00366157	ENSG00000226455	ENSG00000226455	lncRNA	GRCh38.98	chr6	+	89950116	89953186	3071	-	-	novel transcript	-	-	-	-	-	-	-	-	-	-
KISS1R	2.34e-122	0.000532465	0.162	0.012	8.78e-119	NA	0.000457007	-7.56e-05	ENSG00000116014	ENSG00000116014	protein_coding	GRCh38.98	chr19	+	917287	921005	3719	hsa:84634:KISS1R, AXOR12, CPPB1, GPR54, HH8, HOT7T175, KISS-1R	84634	KISS1 receptor [Source:HGNC Symbol;Acc:HGNC:4510]	hsa04080:Neuroactive ligand-receptor interaction	R-HSA-373076:Class A/1 (Rhodopsin-like receptors);R-HSA-372790:Signaling by GPCR;R-HSA-375276:Peptide ligand-binding receptors;R-HSA-388396:GPCR downstream signaling;R-HSA-162582:Signal Transduction;R-HSA-881907:Gastrin-CREB signalling pathway via PKC and MAPK;R-HSA-500792:GPCR ligand binding;R-HSA-416476:G alpha (q) signalling events	-	-	176400:Precocious puberty, central, 1;614837:Hypogonadotropic hypogonadism 8 with or without anosmia	Endocrine and metabolic diseases;Hypothalamus and pituitary gland diseases;H00255:Hypogonadotropic hypogonadism;H00937:Precocious puberty	-	GO:0000165:MAPK cascade;GO:0000186:activation of MAPKK activity;GO:0001932:regulation of protein phosphorylation;GO:0001934:positive regulation of protein phosphorylation;GO:0006464:cellular protein modification process;GO:0006468:protein phosphorylation;GO:0006793:phosphorus metabolic process;GO:0006796:phosphate-containing compound metabolic process;GO:0006810:transport;GO:0006811:ion transport…	GO:0001653:peptide receptor activity;GO:0004871:signal transducer activity;GO:0004872:receptor activity;GO:0004888:transmembrane signaling receptor activity;GO:0004930:G-protein coupled receptor activity;GO:0005488:binding;GO:0005515:protein binding;GO:0008188:neuropeptide receptor activity;GO:0008528:G-protein coupled peptide receptor activity;GO:0033218:amide binding;GO:0038023:signaling recept…	GO:0005622:intracellular;GO:0005623:cell;GO:0005886:plasma membrane;GO:0005887:integral component of plasma membrane;GO:0009986:cell surface;GO:0016020:membrane;GO:0016021:integral component of membrane;GO:0031224:intrinsic component of membrane;GO:0031226:intrinsic component of plasma membrane;GO:0043226:organelle;GO:0043227:membrane-bounded organelle;GO:0043229:intracellular organelle;GO:004323…
SNAI1	3.81e-122	-0.0528494	0.393	0.31	1.43e-118	NA	0.0213838	0.0768151	ENSG00000124216	ENSG00000124216	protein_coding	GRCh38.98	chr20	+	49982980	49988886	5907	hsa:6615:SNAI1, SLUGH2, SNA, SNAH, SNAIL, SNAIL1, dJ710H13.1	6615	snail family transcriptional repressor 1 [Source:HGNC Symbol;Acc:HGNC:11128]	hsa04520:Adherens junction	-	-	P06959:CCKR signaling map	-	-	Psoriasis	GO:0000003:reproduction;GO:0000122:negative regulation of transcription from RNA polymerase II promoter;GO:0000902:cell morphogenesis;GO:0000904:cell morphogenesis involved in differentiation;GO:0001501:skeletal system development;GO:0001503:ossification;GO:0001649:osteoblast differentiation;GO:0001701:in utero embryonic development;GO:0001704:formation of primary germ layer;GO:0001707:mesoderm f…	GO:0000975:regulatory region DNA binding;GO:0000976:transcription regulatory region sequence-specific DNA binding;GO:0000977:RNA polymerase II regulatory region sequence-specific DNA binding;GO:0000981:RNA polymerase II transcription factor activity, sequence-specific DNA binding;GO:0000982:transcription factor activity, RNA polymerase II core promoter proximal region sequence-specific binding;GO…	GO:0005622:intracellular;GO:0005623:cell;GO:0005634:nucleus;GO:0005737:cytoplasm;GO:0043226:organelle;GO:0043227:membrane-bounded organelle;GO:0043229:intracellular organelle;GO:0043231:intracellular membrane-bounded organelle;GO:0044424:intracellular part;GO:0044464:cell part
AL136038.2	3.82e-122	0.000813349	0.114	0.014	1.44e-118	NA	3.68e-05	-0.000776272	ENSG00000258800	ENSG00000258800	lncRNA	GRCh38.98	chr14	+	63598874	63599248	375	-	-	novel transcript	-	-	-	-	-	-	-	-	-	-
DOK7	9.85e-122	7.92e-05	0.172	0.066	3.7e-118	NA	0.000141796	6.26e-05	ENSG00000175920	ENSG00000175920	protein_coding	GRCh38.98	chr4	+	3463306	3501473	38168	hsa:285489:DOK7, C4orf25, CMS10, CMS1B	285489	docking protein 7 [Source:HGNC Symbol;Acc:HGNC:26594]	-	-	-	-	208150:Fetal akinesia deformation sequence;254300:Myasthenic syndrome, congenital, 10	Nervous system diseases;Other nervous and sensory system diseases;H00770:Congenital myasthenic syndrome;Other congenital disorders;Congenital disorders of development;H00987:Fetal akinesia deformation sequence (FADS)	-	GO:0001932:regulation of protein phosphorylation;GO:0001934:positive regulation of protein phosphorylation;GO:0006464:cellular protein modification process;GO:0006468:protein phosphorylation;GO:0006793:phosphorus metabolic process;GO:0006796:phosphate-containing compound metabolic process;GO:0008152:metabolic process;GO:0009893:positive regulation of metabolic process;GO:0009987:cellular process;…	GO:0005102:receptor binding;GO:0005158:insulin receptor binding;GO:0005488:binding;GO:0005515:protein binding;GO:0008289:lipid binding;GO:0019899:enzyme binding;GO:0019900:kinase binding;GO:0019901:protein kinase binding;GO:0032403:protein complex binding;GO:0044877:macromolecular complex binding	GO:0005623:cell;GO:0005886:plasma membrane;GO:0016020:membrane;GO:0030054:cell junction;GO:0044464:cell part;GO:0045202:synapse;GO:0071944:cell periphery
CDRT4	1.34e-120	8.76e-05	0.485	0.215	5.05e-117	NA	0.00308617	0.00299828	ENSG00000239704	ENSG00000239704	protein_coding	GRCh38.98	chr17	-	15436015	15503608	67594	hsa:284040:CDRT4	284040	CMT1A duplicated region transcript 4 [Source:HGNC Symbol;Acc:HGNC:14383]	-	-	-	-	-	-	Pulmonary function	-	GO:0005488:binding;GO:0005515:protein binding	-
LRP2BP	1.49e-120	0.00170682	0.291	0.342	5.58e-117	NA	0.00191197	0.000203349	ENSG00000109771	ENSG00000109771	protein_coding	GRCh38.98	chr4	-	185363879	185395899	32021	hsa:55805:LRP2BP	55805	LRP2 binding protein [Source:HGNC Symbol;Acc:HGNC:25434]	-	-	-	-	-	-	-	-	GO:0005488:binding;GO:0005515:protein binding	GO:0005622:intracellular;GO:0005623:cell;GO:0005737:cytoplasm;GO:0044424:intracellular part;GO:0044464:cell part
AC007405.3	4.08e-118	0.0044951	0.78	0.475	1.53e-114	NA	0.00623677	0.00172378	ENSG00000239467	ENSG00000239467	lncRNA	GRCh38.98	chr2	+	170766878	170778729	11852	-	-	glutamate rich 2 [Source:NCBI gene;Acc:285141]	-	-	-	-	-	-	-	-	-	-
ATP8A2	1.98e-117	0.00275123	0.198	0.028	7.45e-114	NA	0.0034219	0.000665046	ENSG00000132932	ENSG00000132932	protein_coding	GRCh38.98	chr13	+	25371974	26025851	653878	hsa:51761:ATP8A2, ATP, ATPIB, CAMRQ4, IB, ML-1	51761	ATPase phospholipid transporting 8A2 [Source:HGNC Symbol;Acc:HGNC:13533]	-	R-HSA-382551:Transmembrane transport of small molecules;R-HSA-983712:Ion channel transport;R-HSA-936837:Ion transport by P-type ATPases	-	-	615268:Cerebellar ataxia, mental retardation, and dysequilibrium syndrome 4	-	Eating disorders	GO:0000902:cell morphogenesis;GO:0000904:cell morphogenesis involved in differentiation;GO:0001654:eye development;GO:0003008:system process;GO:0003009:skeletal muscle contraction;GO:0003011:involuntary skeletal muscle contraction;GO:0003012:muscle system process;GO:0003407:neural retina development;GO:0006810:transport;GO:0006869:lipid transport;GO:0006900:membrane budding;GO:0006936:muscle cont…	GO:0000166:nucleotide binding;GO:0000287:magnesium ion binding;GO:0001882:nucleoside binding;GO:0001883:purine nucleoside binding;GO:0003824:catalytic activity;GO:0004012:phospholipid-translocating ATPase activity;GO:0005215:transporter activity;GO:0005319:lipid transporter activity;GO:0005488:binding;GO:0005524:ATP binding;GO:0005548:phospholipid transporter activity;GO:0016462:pyrophosphatase a…	GO:0000139:Golgi membrane;GO:0001750:photoreceptor outer segment;GO:0005622:intracellular;GO:0005623:cell;GO:0005737:cytoplasm;GO:0005768:endosome;GO:0005773:vacuole;GO:0005794:Golgi apparatus;GO:0005802:trans-Golgi network;GO:0005886:plasma membrane;GO:0005929:cilium;GO:0012505:endomembrane system;GO:0016020:membrane;GO:0016021:integral component of membrane;GO:0031090:organelle membrane;GO:0031…
TRAV16	1.14e-116	0.00094356	0.68	0.294	4.28e-113	NA	0.0161817	0.0152234	ENSG00000211796	ENSG00000211796	TR_V_gene	GRCh38.98	chr14	+	21990496	21990938	443	-	-	T cell receptor alpha variable 16 [Source:HGNC Symbol;Acc:HGNC:12112]	-	-	-	-	-	-	-	-	-	-
CXCR6	4.06e-116	0.00424403	0.17	0.022	1.53e-112	NA	0.00429492	4.17e-05	ENSG00000172215	ENSG00000172215	protein_coding	GRCh38.98	chr3	+	45940933	45948351	7419	hsa:10663:CXCR6, BONZO, CD186, STRL33, TYMSTR	10663	C-X-C motif chemokine receptor 6 [Source:HGNC Symbol;Acc:HGNC:16647]	hsa04060:Cytokine-cytokine receptor interaction;hsa04062:Chemokine signaling pathway	R-HSA-373076:Class A/1 (Rhodopsin-like receptors);R-HSA-372790:Signaling by GPCR;R-HSA-375276:Peptide ligand-binding receptors;R-HSA-388396:GPCR downstream signaling;R-HSA-162582:Signal Transduction;R-HSA-418594:G alpha (i) signalling events;R-HSA-500792:GPCR ligand binding;R-HSA-380108:Chemokine receptors bind chemokines	-	P00031:Inflammation mediated by chemokine and cytokine signaling pathway	-	-	-	GO:0006935:chemotaxis;GO:0006950:response to stress;GO:0006952:defense response;GO:0006954:inflammatory response;GO:0007154:cell communication;GO:0007165:signal transduction;GO:0007166:cell surface receptor signaling pathway;GO:0007186:G-protein coupled receptor signaling pathway;GO:0009605:response to external stimulus;GO:0009987:cellular process;GO:0010033:response to organic substance;GO:00160…	GO:0001637:G-protein coupled chemoattractant receptor activity;GO:0001653:peptide receptor activity;GO:0004871:signal transducer activity;GO:0004872:receptor activity;GO:0004888:transmembrane signaling receptor activity;GO:0004896:cytokine receptor activity;GO:0004930:G-protein coupled receptor activity;GO:0004950:chemokine receptor activity;GO:0005488:binding;GO:0005515:protein binding;GO:000852…	GO:0005623:cell;GO:0005886:plasma membrane;GO:0005887:integral component of plasma membrane;GO:0016020:membrane;GO:0016021:integral component of membrane;GO:0031224:intrinsic component of membrane;GO:0031226:intrinsic component of plasma membrane;GO:0044425:membrane part;GO:0044459:plasma membrane part;GO:0044464:cell part;GO:0071944:cell periphery
MIR9-3HG	2.59e-115	0.00543332	0.535	0.259	9.75e-112	NA	0.00774764	0.00228707	ENSG00000255571	ENSG00000255571	lncRNA	GRCh38.98	chr15	+	89361579	89398487	36909	hsa:254559:MIR9-3HG, LINC00925	254559	MIR9-3 host gene [Source:HGNC Symbol;Acc:HGNC:27388]	-	-	-	-	-	-	-	-	-	-
GAS2L3	1.03e-114	0.000488621	0.376	0.229	3.85e-111	NA	0.013012	0.0125172	ENSG00000139354	ENSG00000139354	protein_coding	GRCh38.98	chr12	+	100573683	100628288	54606	hsa:283431:GAS2L3, G2L3	283431	growth arrest specific 2 like 3 [Source:HGNC Symbol;Acc:HGNC:27475]	-	-	-	-	-	-	Squamous cell carcinoma	GO:0000226:microtubule cytoskeleton organization;GO:0006996:organelle organization;GO:0007010:cytoskeleton organization;GO:0007017:microtubule-based process;GO:0007049:cell cycle;GO:0007050:cell cycle arrest;GO:0009987:cellular process;GO:0016043:cellular component organization;GO:0022402:cell cycle process;GO:0030029:actin filament-based process;GO:0030036:actin cytoskeleton organization;GO:0044…	GO:0003779:actin binding;GO:0005488:binding;GO:0005515:protein binding;GO:0008017:microtubule binding;GO:0008092:cytoskeletal protein binding;GO:0015631:tubulin binding	GO:0005622:intracellular;GO:0005623:cell;GO:0005737:cytoplasm;GO:0005856:cytoskeleton;GO:0005874:microtubule;GO:0015629:actin cytoskeleton;GO:0015630:microtubule cytoskeleton;GO:0043226:organelle;GO:0043228:non-membrane-bounded organelle;GO:0043229:intracellular organelle;GO:0043232:intracellular non-membrane-bounded organelle;GO:0044422:organelle part;GO:0044424:intracellular part;GO:0044430:cyt…
SLC7A5	1.74e-114	0.0176838	0.581	0.385	6.55e-111	NA	0.0840692	0.0650673	ENSG00000103257	ENSG00000103257	protein_coding	GRCh38.98	chr16	-	87830023	87869507	39485	hsa:8140:SLC7A5, 4F2LC, CD98, D16S469E, E16, LAT1, MPE16, hLAT1	8140	solute carrier family 7 member 5 [Source:HGNC Symbol;Acc:HGNC:11063]	hsa04150:mTOR signaling pathway;hsa05230:Central carbon metabolism in cancer	R-HSA-382551:Transmembrane transport of small molecules;R-HSA-109582:Hemostasis;R-HSA-425407:SLC-mediated transmembrane transport;R-HSA-210991:Basigin interactions;R-HSA-202733:Cell surface interactions at the vascular wall;R-HSA-425393:Transport of inorganic cations/anions and amino acids/oligopeptides;R-HSA-352230:Amino acid transport across the plasma membrane	-	-	-	-	Blood metabolite levels	GO:0002376:immune system process;GO:0003333:amino acid transmembrane transport;GO:0006082:organic acid metabolic process;GO:0006520:cellular amino acid metabolic process;GO:0006807:nitrogen compound metabolic process;GO:0006810:transport;GO:0006811:ion transport;GO:0006820:anion transport;GO:0006865:amino acid transport;GO:0006928:movement of cell or subcellular component;GO:0007275:multicellular…	GO:0003823:antigen binding;GO:0005215:transporter activity;GO:0005342:organic acid transmembrane transporter activity;GO:0005488:binding;GO:0015171:amino acid transmembrane transporter activity;GO:0015175:neutral amino acid transmembrane transporter activity;GO:0015179:L-amino acid transmembrane transporter activity;GO:0015291:secondary active transmembrane transporter activity;GO:0015297:antipor…	GO:0005576:extracellular region;GO:0005622:intracellular;GO:0005623:cell;GO:0005737:cytoplasm;GO:0005829:cytosol;GO:0005886:plasma membrane;GO:0005887:integral component of plasma membrane;GO:0016020:membrane;GO:0016021:integral component of membrane;GO:0016324:apical plasma membrane;GO:0031224:intrinsic component of membrane;GO:0031226:intrinsic component of plasma membrane;GO:0031982:vesicle;GO…
BEST4	1.96e-114	-0.000654123	0.188	0.02	7.36e-111	NA	-0.000865276	-0.000211505	ENSG00000142959	ENSG00000142959	protein_coding	GRCh38.98	chr1	-	44783585	44788170	4586	hsa:266675:BEST4, VMD2L2	266675	bestrophin 4 [Source:HGNC Symbol;Acc:HGNC:17106]	-	R-HSA-382551:Transmembrane transport of small molecules;R-HSA-2672351:Stimuli-sensing channels;R-HSA-983712:Ion channel transport	-	-	-	-	-	GO:0006810:transport;GO:0006811:ion transport;GO:0006820:anion transport;GO:0006821:chloride transport;GO:0015698:inorganic anion transport;GO:0034220:ion transmembrane transport;GO:0051179:localization;GO:0051234:establishment of localization;GO:0055085:transmembrane transport;GO:0098656:anion transmembrane transport;GO:0098660:inorganic ion transmembrane transport;GO:0098661:inorganic anion tra…	GO:0005215:transporter activity;GO:0005216:ion channel activity;GO:0005253:anion channel activity;GO:0005254:chloride channel activity;GO:0008509:anion transmembrane transporter activity;GO:0015075:ion transmembrane transporter activity;GO:0015103:inorganic anion transmembrane transporter activity;GO:0015108:chloride transmembrane transporter activity;GO:0015267:channel activity;GO:0022803:passiv…	GO:0005623:cell;GO:0005886:plasma membrane;GO:0005887:integral component of plasma membrane;GO:0016020:membrane;GO:0016021:integral component of membrane;GO:0031224:intrinsic component of membrane;GO:0031226:intrinsic component of plasma membrane;GO:0032991:macromolecular complex;GO:0034702:ion channel complex;GO:0034707:chloride channel complex;GO:0043234:protein complex;GO:0044425:membrane part…
MIR4422HG	2.07e-114	0.00167267	0.174	0.018	7.76e-111	NA	0.0016749	8.33e-07	ENSG00000231090	ENSG00000231090	lncRNA	GRCh38.98	chr1	+	55217645	55324691	107047	-	-	MIR4422 host gene [Source:HGNC Symbol;Acc:HGNC:53113]	-	-	-	-	-	-	-	-	-	-
AC007381.1	7.02e-114	0.00180098	0.643	0.245	2.64e-110	NA	0.00183181	2.92e-05	ENSG00000228590	ENSG00000228590	lncRNA	GRCh38.98	chr2	-	60336446	60439828	103383	-	-	novel transcript	-	-	-	-	-	-	-	-	-	-
POU2AF1	8.73e-114	0.0238956	0.639	0.273	3.28e-110	NA	0.0492103	0.024436	ENSG00000110777	ENSG00000110777	protein_coding	GRCh38.98	chr11	-	111352255	111455630	103376	hsa:5450:POU2AF1, BOB1, OBF-1, OBF1, OCAB	5450	POU class 2 homeobox associating factor 1 [Source:HGNC Symbol;Acc:HGNC:9211]	-	-	-	-	-	-	Primary biliary cirrhosis;Corneal structure	GO:0002376:immune system process;GO:0006139:nucleobase-containing compound metabolic process;GO:0006351:transcription, DNA-templated;GO:0006355:regulation of transcription, DNA-templated;GO:0006366:transcription from RNA polymerase II promoter;GO:0006725:cellular aromatic compound metabolic process;GO:0006807:nitrogen compound metabolic process;GO:0006955:immune response;GO:0006959:humoral immune…	GO:0000988:transcription factor activity, protein binding;GO:0000989:transcription factor activity, transcription factor binding;GO:0003676:nucleic acid binding;GO:0003677:DNA binding;GO:0003712:transcription cofactor activity;GO:0003713:transcription coactivator activity;GO:0005488:binding;GO:0005515:protein binding;GO:0097159:organic cyclic compound binding;GO:1901363:heterocyclic compound bind…	GO:0005622:intracellular;GO:0005623:cell;GO:0005634:nucleus;GO:0043226:organelle;GO:0043227:membrane-bounded organelle;GO:0043229:intracellular organelle;GO:0043231:intracellular membrane-bounded organelle;GO:0044424:intracellular part;GO:0044464:cell part
PRRT1	1.2e-113	-0.000732865	0.605	0.206	4.51e-110	NA	0.000557117	0.00129066	ENSG00000204314	ENSG00000204314	protein_coding	GRCh38.98	chr6	-	32148359	32153083	4725	-	-	proline rich transmembrane protein 1 [Source:HGNC Symbol;Acc:HGNC:13943]	-	-	-	-	-	-	-	-	-	-
TRAV20	1.49e-113	0.0194803	0.712	0.441	5.58e-110	NA	0.0204182	0.000732419	ENSG00000211800	ENSG00000211800	TR_V_gene	GRCh38.98	chr14	+	22040594	22041153	560	-	-	T cell receptor alpha variable 20 [Source:HGNC Symbol;Acc:HGNC:12117]	-	-	-	-	-	-	-	-	-	-
NPAS1	3.37e-112	0.000526741	0.402	0.015	1.26e-108	NA	0.000564711	3.78e-05	ENSG00000130751	ENSG00000130751	protein_coding	GRCh38.98	chr19	+	47019837	47045775	25939	hsa:4861:NPAS1, MOP5, PASD5, bHLHe11	4861	neuronal PAS domain protein 1 [Source:HGNC Symbol;Acc:HGNC:7894]	-	-	-	-	-	-	-	GO:0000003:reproduction;GO:0000122:negative regulation of transcription from RNA polymerase II promoter;GO:0001964:startle response;GO:0003008:system process;GO:0006139:nucleobase-containing compound metabolic process;GO:0006351:transcription, DNA-templated;GO:0006355:regulation of transcription, DNA-templated;GO:0006357:regulation of transcription from RNA polymerase II promoter;GO:0006366:trans…	GO:0000981:RNA polymerase II transcription factor activity, sequence-specific DNA binding;GO:0001071:nucleic acid binding transcription factor activity;GO:0003676:nucleic acid binding;GO:0003677:DNA binding;GO:0003700:transcription factor activity, sequence-specific DNA binding;GO:0005488:binding;GO:0005515:protein binding;GO:0046983:protein dimerization activity;GO:0097159:organic cyclic compoun…	GO:0005622:intracellular;GO:0005623:cell;GO:0005634:nucleus;GO:0043226:organelle;GO:0043227:membrane-bounded organelle;GO:0043229:intracellular organelle;GO:0043231:intracellular membrane-bounded organelle;GO:0044424:intracellular part;GO:0044464:cell part
MDC1-AS1	1.2e-111	0.00335682	0.686	0.384	4.52e-108	NA	0.00503382	0.00166577	ENSG00000224328	ENSG00000224328	lncRNA	GRCh38.98	chr6	+	30703067	30713184	10118	-	-	MDC1 antisense RNA 1 [Source:HGNC Symbol;Acc:HGNC:39764]	-	-	-	-	-	-	-	-	-	-
FOSL1	1.94e-111	-0.0236031	0.43	0.306	7.29e-108	NA	0.0551026	0.0803025	ENSG00000175592	ENSG00000175592	protein_coding	GRCh38.98	chr11	-	65892049	65900573	8525	hsa:8061:FOSL1, FRA, FRA1, fra-1	8061	FOS like 1, AP-1 transcription factor subunit [Source:HGNC Symbol;Acc:HGNC:13718]	hsa04310:Wnt signaling pathway;hsa05166:HTLV-I infection;hsa04380:Osteoclast differentiation	-	-	P00052:TGF-beta signaling pathway	-	-	Inflammatory bowel disease;Acne (severe)	GO:0000003:reproduction;GO:0000302:response to reactive oxygen species;GO:0001568:blood vessel development;GO:0001701:in utero embryonic development;GO:0001890:placenta development;GO:0001944:vasculature development;GO:0003006:developmental process involved in reproduction;GO:0003008:system process;GO:0006139:nucleobase-containing compound metabolic process;GO:0006351:transcription, DNA-templated…	GO:0000975:regulatory region DNA binding;GO:0000976:transcription regulatory region sequence-specific DNA binding;GO:0000977:RNA polymerase II regulatory region sequence-specific DNA binding;GO:0000978:RNA polymerase II core promoter proximal region sequence-specific DNA binding;GO:0000981:RNA polymerase II transcription factor activity, sequence-specific DNA binding;GO:0000982:transcription fact…	GO:0005622:intracellular;GO:0005623:cell;GO:0005634:nucleus;GO:0005737:cytoplasm;GO:0005829:cytosol;GO:0005886:plasma membrane;GO:0016020:membrane;GO:0042734:presynaptic membrane;GO:0042995:cell projection;GO:0043005:neuron projection;GO:0043226:organelle;GO:0043227:membrane-bounded organelle;GO:0043229:intracellular organelle;GO:0043231:intracellular membrane-bounded organelle;GO:0044424:intrace…
AL590550.1	6.03e-111	0.00307985	0.188	0.043	2.27e-107	NA	0.00499309	0.00190263	ENSG00000287097	ENSG00000287097	lncRNA	GRCh38.98	chr6	+	114822994	115002280	179287	-	-	uncharacterized LOC107986639 [Source:NCBI gene;Acc:107986639]	-	-	-	-	-	-	-	-	-	-
DNAH6	1.42e-110	0.00315197	0.604	0.202	5.34e-107	NA	0.00322411	6.7e-05	ENSG00000115423	ENSG00000115423	protein_coding	GRCh38.98	chr2	+	84516455	84819589	303135	hsa:1768:DNAH6, DNHL1, Dnahc6, HL-2, HL2	1768	dynein axonemal heavy chain 6 [Source:HGNC Symbol;Acc:HGNC:2951]	hsa05016:Huntington's disease	-	-	-	-	-	Hypospadias	GO:0001539:cilium or flagellum-dependent cell motility;GO:0006928:movement of cell or subcellular component;GO:0007017:microtubule-based process;GO:0007018:microtubule-based movement;GO:0009987:cellular process;GO:0040011:locomotion;GO:0044699:single-organism process;GO:0044763:single-organism cellular process;GO:0048870:cell motility;GO:0051179:localization;GO:0051674:localization of cell	GO:0000166:nucleotide binding;GO:0001882:nucleoside binding;GO:0001883:purine nucleoside binding;GO:0003774:motor activity;GO:0003777:microtubule motor activity;GO:0003824:catalytic activity;GO:0005488:binding;GO:0005524:ATP binding;GO:0016462:pyrophosphatase activity;GO:0016787:hydrolase activity;GO:0016817:hydrolase activity, acting on acid anhydrides;GO:0016818:hydrolase activity, acting on ac…	GO:0005622:intracellular;GO:0005623:cell;GO:0005737:cytoplasm;GO:0005856:cytoskeleton;GO:0005858:axonemal dynein complex;GO:0005874:microtubule;GO:0005875:microtubule associated complex;GO:0005929:cilium;GO:0005930:axoneme;GO:0015630:microtubule cytoskeleton;GO:0030286:dynein complex;GO:0032991:macromolecular complex;GO:0042995:cell projection;GO:0043226:organelle;GO:0043228:non-membrane-bounded …
TNFRSF4	3.59e-109	0.00857943	0.612	0.288	1.35e-105	NA	0.0108625	0.00222699	ENSG00000186827	ENSG00000186827	protein_coding	GRCh38.98	chr1	-	1211340	1214153	2814	hsa:7293:TNFRSF4, ACT35, CD134, IMD16, OX40, TXGP1L	7293	TNF receptor superfamily member 4 [Source:HGNC Symbol;Acc:HGNC:11918]	hsa04060:Cytokine-cytokine receptor interaction	R-HSA-168256:Immune System;R-HSA-1280215:Cytokine Signaling in Immune system;R-HSA-5668541:TNFR2 non-canonical NF-kB pathway;R-HSA-5669034:TNFs bind their physiological receptors	-	-	615593:Immunodeficiency 16	-	Inflammatory bowel disease	GO:0000165:MAPK cascade;GO:0001775:cell activation;GO:0001932:regulation of protein phosphorylation;GO:0001934:positive regulation of protein phosphorylation;GO:0002237:response to molecule of bacterial origin;GO:0002252:immune effector process;GO:0002376:immune system process;GO:0002377:immunoglobulin production;GO:0002440:production of molecular mediator of immune response;GO:0002637:regulation…	GO:0001618:virus receptor activity;GO:0004871:signal transducer activity;GO:0004872:receptor activity;GO:0004888:transmembrane signaling receptor activity;GO:0005031:tumor necrosis factor-activated receptor activity;GO:0005035:death receptor activity;GO:0038023:signaling receptor activity;GO:0060089:molecular transducer activity	GO:0005623:cell;GO:0005886:plasma membrane;GO:0005887:integral component of plasma membrane;GO:0009986:cell surface;GO:0016020:membrane;GO:0016021:integral component of membrane;GO:0031224:intrinsic component of membrane;GO:0031226:intrinsic component of plasma membrane;GO:0044425:membrane part;GO:0044459:plasma membrane part;GO:0044464:cell part;GO:0071944:cell periphery
ZNF418	2.19e-108	0.00029726	0.778	0.5	8.22e-105	NA	0.00306162	0.00276349	ENSG00000196724	ENSG00000196724	protein_coding	GRCh38.98	chr19	-	57921884	57935393	13510	hsa:147686:ZNF418	147686	zinc finger protein 418 [Source:HGNC Symbol;Acc:HGNC:20647]	-	R-HSA-212436:Generic Transcription Pathway;R-HSA-74160:Gene Expression	-	-	-	-	-	GO:0006139:nucleobase-containing compound metabolic process;GO:0006351:transcription, DNA-templated;GO:0006355:regulation of transcription, DNA-templated;GO:0006725:cellular aromatic compound metabolic process;GO:0006807:nitrogen compound metabolic process;GO:0008152:metabolic process;GO:0009058:biosynthetic process;GO:0009059:macromolecule biosynthetic process;GO:0009889:regulation of biosynthet…	GO:0000975:regulatory region DNA binding;GO:0000976:transcription regulatory region sequence-specific DNA binding;GO:0000977:RNA polymerase II regulatory region sequence-specific DNA binding;GO:0001012:RNA polymerase II regulatory region DNA binding;GO:0001067:regulatory region nucleic acid binding;GO:0001071:nucleic acid binding transcription factor activity;GO:0003676:nucleic acid binding;GO:00…	GO:0005622:intracellular;GO:0005623:cell;GO:0005634:nucleus;GO:0043226:organelle;GO:0043227:membrane-bounded organelle;GO:0043229:intracellular organelle;GO:0043231:intracellular membrane-bounded organelle;GO:0044424:intracellular part;GO:0044464:cell part
IGHV5-78	7e-108	0.0158552	0.513	0.078	2.63e-104	NA	0.0176904	0.00168195	ENSG00000211978	ENSG00000211978	IG_V_pseudogene	GRCh38.98	chr14	-	106851123	106851417	295	-	-	immunoglobulin heavy variable 5-78 (pseudogene) [Source:HGNC Symbol;Acc:HGNC:5660]	-	-	-	-	-	-	-	-	-	-
DHDH	2.76e-107	-0.00113302	0.67	0.348	1.04e-103	NA	0.00033678	0.00147083	ENSG00000104808	ENSG00000104808	protein_coding	GRCh38.98	chr19	+	48933699	48944969	11271	hsa:27294:DHDH, 2DD, HUM2DD	27294	dihydrodiol dehydrogenase [Source:HGNC Symbol;Acc:HGNC:17887]	hsa00040:Pentose and glucuronate interconversions;hsa00980:Metabolism of xenobiotics by cytochrome P450	-	-	-	-	-	-	GO:0005975:carbohydrate metabolic process;GO:0005996:monosaccharide metabolic process;GO:0008152:metabolic process;GO:0009056:catabolic process;GO:0016052:carbohydrate catabolic process;GO:0019321:pentose metabolic process;GO:0019323:pentose catabolic process;GO:0042732:D-xylose metabolic process;GO:0042843:D-xylose catabolic process;GO:0044238:primary metabolic process;GO:0044281:small molecule …	GO:0003824:catalytic activity;GO:0008746:NAD(P)+ transhydrogenase activity;GO:0009055:electron carrier activity;GO:0016491:oxidoreductase activity;GO:0016614:oxidoreductase activity, acting on CH-OH group of donors;GO:0016616:oxidoreductase activity, acting on the CH-OH group of donors, NAD or NADP as acceptor;GO:0016627:oxidoreductase activity, acting on the CH-CH group of donors;GO:0016628:oxid…	-
IL18R1	5.39e-107	0.0288211	0.584	0.302	2.03e-103	NA	0.0382809	0.00878357	ENSG00000115604	ENSG00000115604	protein_coding	GRCh38.98	chr2	+	102311529	102398775	87247	hsa:8809:IL18R1, CD218a, CDw218a, IL-1Rrp, IL18RA, IL1RRP	8809	interleukin 18 receptor 1 [Source:HGNC Symbol;Acc:HGNC:5988]	hsa04060:Cytokine-cytokine receptor interaction;hsa05321:Inflammatory bowel disease (IBD);hsa04668:TNF signaling pathway	R-HSA-168256:Immune System;R-HSA-1280215:Cytokine Signaling in Immune system;R-HSA-449147:Signaling by Interleukins	-	-	-	-	Celiac disease;Crohn's disease;Asthma;Inflammatory bowel disease;Atopic dermatitis;Leprosy;Allergic sensitization	GO:0001775:cell activation;GO:0001816:cytokine production;GO:0001817:regulation of cytokine production;GO:0001819:positive regulation of cytokine production;GO:0002250:adaptive immune response;GO:0002252:immune effector process;GO:0002263:cell activation involved in immune response;GO:0002285:lymphocyte activation involved in immune response;GO:0002286:T cell activation involved in immune respons…	GO:0004871:signal transducer activity;GO:0004872:receptor activity;GO:0004888:transmembrane signaling receptor activity;GO:0004896:cytokine receptor activity;GO:0004908:interleukin-1 receptor activity;GO:0005488:binding;GO:0005515:protein binding;GO:0038023:signaling receptor activity;GO:0042008:interleukin-18 receptor activity;GO:0060089:molecular transducer activity	GO:0005623:cell;GO:0005886:plasma membrane;GO:0016020:membrane;GO:0016021:integral component of membrane;GO:0031224:intrinsic component of membrane;GO:0044425:membrane part;GO:0044464:cell part;GO:0071944:cell periphery
TNFRSF12A	6.53e-107	-0.023565	0.45	0.314	2.45e-103	NA	0.0136817	0.0378528	ENSG00000006327	ENSG00000006327	protein_coding	GRCh38.98	chr16	+	3018445	3022383	3939	hsa:51330:TNFRSF12A, CD266, FN14, TWEAKR	51330	TNF receptor superfamily member 12A [Source:HGNC Symbol;Acc:HGNC:18152]	hsa04060:Cytokine-cytokine receptor interaction	R-HSA-168256:Immune System;R-HSA-1280215:Cytokine Signaling in Immune system;R-HSA-5668541:TNFR2 non-canonical NF-kB pathway;R-HSA-5676594:TNF receptor superfamily (TNFSF) members mediating non-canonical NF-kB pathway	-	-	-	-	-	GO:0000902:cell morphogenesis;GO:0000904:cell morphogenesis involved in differentiation;GO:0001525:angiogenesis;GO:0001558:regulation of cell growth;GO:0001568:blood vessel development;GO:0001944:vasculature development;GO:0006915:apoptotic process;GO:0006928:movement of cell or subcellular component;GO:0006929:substrate-dependent cell migration;GO:0006931:substrate-dependent cell migration, cell…	GO:0005488:binding;GO:0005515:protein binding	GO:0001726:ruffle;GO:0005623:cell;GO:0005886:plasma membrane;GO:0009986:cell surface;GO:0016020:membrane;GO:0016021:integral component of membrane;GO:0031224:intrinsic component of membrane;GO:0031252:cell leading edge;GO:0042995:cell projection;GO:0044425:membrane part;GO:0044464:cell part;GO:0071944:cell periphery
CABP4	1.87e-106	-0.000407813	0.169	0.045	7.03e-103	NA	0.00317926	0.00358845	ENSG00000175544	ENSG00000175544	protein_coding	GRCh38.98	chr11	+	67452406	67460313	7908	hsa:57010:CABP4, CRSD, CSNB2B	57010	calcium binding protein 4 [Source:HGNC Symbol;Acc:HGNC:1386]	-	-	-	-	610427:Cone-rod synaptic disorder, congenital nonprogressive	Nervous system diseases;Other nervous and sensory system diseases;H00787:Congenital stationary night blindness (CSNB)	-	GO:0000902:cell morphogenesis;GO:0000904:cell morphogenesis involved in differentiation;GO:0001654:eye development;GO:0001754:eye photoreceptor cell differentiation;GO:0003008:system process;GO:0003407:neural retina development;GO:0007154:cell communication;GO:0007165:signal transduction;GO:0007275:multicellular organism development;GO:0007399:nervous system development;GO:0007423:sensory organ d…	GO:0005246:calcium channel regulator activity;GO:0005488:binding;GO:0005509:calcium ion binding;GO:0016247:channel regulator activity;GO:0043167:ion binding;GO:0043169:cation binding;GO:0046872:metal ion binding;GO:0098772:molecular function regulator	GO:0005576:extracellular region;GO:0005622:intracellular;GO:0005623:cell;GO:0005737:cytoplasm;GO:0005829:cytosol;GO:0030424:axon;GO:0033267:axon part;GO:0042995:cell projection;GO:0043005:neuron projection;GO:0043195:terminal bouton;GO:0043679:axon terminus;GO:0044306:neuron projection terminus;GO:0044424:intracellular part;GO:0044444:cytoplasmic part;GO:0044456:synapse part;GO:0044463:cell proje…
AL109615.2	1.93e-106	-0.0108467	0.455	0.287	7.27e-103	NA	0.00783725	0.0188284	ENSG00000231881	ENSG00000231881	lncRNA	GRCh38.98	chr6	+	44058792	44089288	30497	-	-	novel transcript	-	-	-	-	-	-	-	-	-	-
THBS4	5.23e-106	0.000165304	0.189	0.038	1.96e-102	NA	0.000545073	0.000379693	ENSG00000113296	ENSG00000113296	protein_coding	GRCh38.98	chr5	+	79991311	80083287	91977	hsa:7060:THBS4, TSP-4, TSP4	7060	thrombospondin 4 [Source:HGNC Symbol;Acc:HGNC:11788]	hsa04151:PI3K-Akt signaling pathway;hsa04145:Phagosome;hsa05144:Malaria;hsa04510:Focal adhesion;hsa04512:ECM-receptor interaction	R-HSA-186797:Signaling by PDGF;R-HSA-162582:Signal Transduction	-	-	-	-	Serum thyroid-stimulating hormone levels	GO:0000902:cell morphogenesis;GO:0001525:angiogenesis;GO:0001568:blood vessel development;GO:0001932:regulation of protein phosphorylation;GO:0001934:positive regulation of protein phosphorylation;GO:0001935:endothelial cell proliferation;GO:0001936:regulation of endothelial cell proliferation;GO:0001938:positive regulation of endothelial cell proliferation;GO:0001944:vasculature development;GO:0…	GO:0001968:fibronectin binding;GO:0005102:receptor binding;GO:0005178:integrin binding;GO:0005488:binding;GO:0005509:calcium ion binding;GO:0005515:protein binding;GO:0005518:collagen binding;GO:0005539:glycosaminoglycan binding;GO:0008083:growth factor activity;GO:0008201:heparin binding;GO:0032403:protein complex binding;GO:0043167:ion binding;GO:0043169:cation binding;GO:0043236:laminin bindin…	GO:0005576:extracellular region;GO:0005578:proteinaceous extracellular matrix;GO:0005604:basement membrane;GO:0005615:extracellular space;GO:0005622:intracellular;GO:0005623:cell;GO:0005737:cytoplasm;GO:0005783:endoplasmic reticulum;GO:0012505:endomembrane system;GO:0016528:sarcoplasm;GO:0016529:sarcoplasmic reticulum;GO:0031012:extracellular matrix;GO:0031594:neuromuscular junction;GO:0031982:ve…
KALRN	8.08e-106	0.000994442	0.288	0.4	3.04e-102	NA	0.00335794	0.00236066	ENSG00000160145	ENSG00000160145	protein_coding	GRCh38.98	chr3	+	124080023	124726325	646303	hsa:8997:KALRN, ARHGEF24, CHD5, CHDS5, DUET, DUO, HAPIP, TRAD	8997	kalirin RhoGEF kinase [Source:HGNC Symbol;Acc:HGNC:4814]	-	R-HSA-204998:Cell death signalling via NRAGE, NRIF and NADE;R-HSA-194840:Rho GTPase cycle;R-HSA-2682334:EPH-Ephrin signaling;R-HSA-194315:Signaling by Rho GTPases;R-HSA-1266738:Developmental Biology;R-HSA-372790:Signaling by GPCR;R-HSA-416482:G alpha (12/13) signalling events;R-HSA-422475:Axon guidance;R-HSA-166520:Signalling by NGF;R-HSA-193704:p75 NTR receptor-mediated signalling;R-HSA-5687128:…	-	P00029:Huntington disease	608901:Coronary heart disease, susceptibility to, 5	-	Mean platelet volume;Thyroid peroxidase antibody levels;Heschl's gyrus morphology	GO:0006464:cellular protein modification process;GO:0006468:protein phosphorylation;GO:0006793:phosphorus metabolic process;GO:0006796:phosphate-containing compound metabolic process;GO:0006810:transport;GO:0006915:apoptotic process;GO:0007154:cell communication;GO:0007165:signal transduction;GO:0007166:cell surface receptor signaling pathway;GO:0007167:enzyme linked receptor protein signaling pa…	GO:0000166:nucleotide binding;GO:0001882:nucleoside binding;GO:0001883:purine nucleoside binding;GO:0003824:catalytic activity;GO:0004672:protein kinase activity;GO:0004674:protein serine/threonine kinase activity;GO:0005085:guanyl-nucleotide exchange factor activity;GO:0005088:Ras guanyl-nucleotide exchange factor activity;GO:0005089:Rho guanyl-nucleotide exchange factor activity;GO:0005096:GTPa…	GO:0005576:extracellular region;GO:0005622:intracellular;GO:0005623:cell;GO:0005737:cytoplasm;GO:0005829:cytosol;GO:0005856:cytoskeleton;GO:0015629:actin cytoskeleton;GO:0031982:vesicle;GO:0031988:membrane-bounded vesicle;GO:0043226:organelle;GO:0043227:membrane-bounded organelle;GO:0043228:non-membrane-bounded organelle;GO:0043229:intracellular organelle;GO:0043230:extracellular organelle;GO:004…
ZNF781	2.24e-105	-0.000621452	0.193	0.04	8.43e-102	NA	-0.000182086	0.000439445	ENSG00000196381	ENSG00000196381	protein_coding	GRCh38.98	chr19	-	37667751	37692315	24565	hsa:163115:ZNF781	163115	zinc finger protein 781 [Source:HGNC Symbol;Acc:HGNC:26745]	-	-	-	-	-	-	-	GO:0006139:nucleobase-containing compound metabolic process;GO:0006351:transcription, DNA-templated;GO:0006355:regulation of transcription, DNA-templated;GO:0006725:cellular aromatic compound metabolic process;GO:0006807:nitrogen compound metabolic process;GO:0008152:metabolic process;GO:0009058:biosynthetic process;GO:0009059:macromolecule biosynthetic process;GO:0009889:regulation of biosynthet…	GO:0003676:nucleic acid binding;GO:0003677:DNA binding;GO:0005488:binding;GO:0043167:ion binding;GO:0043169:cation binding;GO:0046872:metal ion binding;GO:0097159:organic cyclic compound binding;GO:1901363:heterocyclic compound binding	GO:0005622:intracellular;GO:0005623:cell;GO:0005634:nucleus;GO:0043226:organelle;GO:0043227:membrane-bounded organelle;GO:0043229:intracellular organelle;GO:0043231:intracellular membrane-bounded organelle;GO:0044424:intracellular part;GO:0044464:cell part
FSD1	3.06e-105	0.00224277	0.194	0.025	1.15e-101	NA	0.0025895	0.000343445	ENSG00000105255	ENSG00000105255	protein_coding	GRCh38.98	chr19	+	4304598	4323843	19246	hsa:79187:FSD1, GLFND, MIR1	79187	fibronectin type III and SPRY domain containing 1 [Source:HGNC Symbol;Acc:HGNC:13745]	-	-	-	-	-	-	-	GO:0000278:mitotic cell cycle;GO:0000280:nuclear division;GO:0006996:organelle organization;GO:0007049:cell cycle;GO:0007067:mitotic nuclear division;GO:0009987:cellular process;GO:0016043:cellular component organization;GO:0022402:cell cycle process;GO:0044699:single-organism process;GO:0044763:single-organism cellular process;GO:0048285:organelle fission;GO:0051301:cell division;GO:0071840:cell…	-	GO:0005622:intracellular;GO:0005623:cell;GO:0005634:nucleus;GO:0005737:cytoplasm;GO:0005815:microtubule organizing center;GO:0005856:cytoskeleton;GO:0005874:microtubule;GO:0009986:cell surface;GO:0015630:microtubule cytoskeleton;GO:0032153:cell division site;GO:0032154:cleavage furrow;GO:0032155:cell division site part;GO:0043226:organelle;GO:0043227:membrane-bounded organelle;GO:0043228:non-memb…
AC005083.1	1.43e-104	0.00163126	0.492	0.286	5.38e-101	NA	0.00252727	0.000893224	ENSG00000233834	ENSG00000233834	lncRNA	GRCh38.98	chr7	+	20217577	20221700	4124	hsa:100506098:	100506098	novel transcript	-	-	-	-	-	-	-	-	-	-
AL109761.1	1.68e-103	0.000602378	0.732	0.47	6.31e-100	NA	0.000704239	0.000101618	ENSG00000244676	ENSG00000244676	lncRNA	GRCh38.98	chr21	+	17793488	17810845	17358	-	-	novel transcript, antisense to C21orf91	-	-	-	-	-	-	-	-	-	-
TMSB15B-AS1	2.29e-103	0.000533192	0.236	0.081	8.61e-100	NA	0.000392521	-0.000140738	ENSG00000231728	ENSG00000231728	lncRNA	GRCh38.98	chrX	-	103880668	103919548	38881	-	-	TMSB15B antisense RNA 1 [Source:HGNC Symbol;Acc:HGNC:53858]	-	-	-	-	-	-	-	-	-	-
IFNG	3.45e-103	0.0455131	0.749	0.611	1.3e-99	IFNg	0.065946	0.0185189	ENSG00000111537	ENSG00000111537	protein_coding	GRCh38.98	chr12	-	68154768	68159740	4973	hsa:3458:IFNG, IFG, IFI	3458	interferon gamma [Source:HGNC Symbol;Acc:HGNC:5438]	hsa04060:Cytokine-cytokine receptor interaction;hsa04140:Regulation of autophagy;hsa04630:Jak-STAT signaling pathway;hsa04650:Natural killer cell mediated cytotoxicity;hsa05152:Tuberculosis;hsa05162:Measles;hsa05164:Influenza A;hsa05168:Herpes simplex infection;hsa04066:HIF-1 signaling pathway;hsa04612:Antigen processing and presentation;hsa04940:Type I diabetes mellitus;hsa05169:Epstein-Barr vir…	R-HSA-168256:Immune System;R-HSA-913531:Interferon Signaling;R-HSA-1280215:Cytokine Signaling in Immune system;R-HSA-877312:Regulation of IFNG signaling;R-HSA-877300:Interferon gamma signaling	-	P00035:Interferon-gamma signaling pathway;P00031:Inflammation mediated by chemokine and cytokine signaling pathway	609532:Hepatitis C virus, resistance to;613254:Tuberous sclerosis-2;609135:Aplastic anemia;607948:Tuberculosis, susceptibility to;609423:AIDS, resistance to	Immune system diseases;Allergies and autoimmune diseases;H00083:Allograft rejection;H00084:Graft-versus-host disease;Cardiovascular diseases;Hematologic diseases;H01132:Aplastic anemia (AA)	Inflammatory bowel disease;Ulcerative colitis	GO:0000018:regulation of DNA recombination;GO:0000060:protein import into nucleus, translocation;GO:0000122:negative regulation of transcription from RNA polymerase II promoter;GO:0001508:action potential;GO:0001562:response to protozoan;GO:0001667:ameboidal-type cell migration;GO:0001775:cell activation;GO:0001776:leukocyte homeostasis;GO:0001780:neutrophil homeostasis;GO:0001781:neutrophil apop…
CD69	4.36e-103	0.595776	0.679	0.509	1.64e-99	NA	1.46376	0.357863	ENSG00000110848	ENSG00000110848	protein_coding	GRCh38.98	chr12	-	9752486	9760901	8416	hsa:969:CD69, AIM, BL-AC/P26, CLEC2C, EA1, GP32/28, MLR-3	969	CD69 molecule [Source:HGNC Symbol;Acc:HGNC:1694]	-	-	-	-	-	-	Type 1 diabetes	GO:0007154:cell communication;GO:0007165:signal transduction;GO:0009987:cellular process;GO:0023052:signaling;GO:0035690:cellular response to drug;GO:0042221:response to chemical;GO:0042493:response to drug;GO:0044699:single-organism process;GO:0044700:single organism signaling;GO:0044763:single-organism cellular process;GO:0050789:regulation of biological process;GO:0050794:regulation of cellula…	GO:0004871:signal transducer activity;GO:0004872:receptor activity;GO:0004888:transmembrane signaling receptor activity;GO:0005488:binding;GO:0005509:calcium ion binding;GO:0005515:protein binding;GO:0030246:carbohydrate binding;GO:0038023:signaling receptor activity;GO:0043167:ion binding;GO:0043169:cation binding;GO:0046872:metal ion binding;GO:0060089:molecular transducer activity	GO:0005623:cell;GO:0005886:plasma membrane;GO:0005887:integral component of plasma membrane;GO:0009897:external side of plasma membrane;GO:0009986:cell surface;GO:0016020:membrane;GO:0016021:integral component of membrane;GO:0031224:intrinsic component of membrane;GO:0031226:intrinsic component of plasma membrane;GO:0044425:membrane part;GO:0044459:plasma membrane part;GO:0044464:cell part;GO:007…
CENPM	7.97e-103	0.014464	0.59	0.362	3e-99	NA	0.0176705	0.0030568	ENSG00000100162	ENSG00000100162	protein_coding	GRCh38.98	chr22	-	41938737	41947152	8416	hsa:79019:CENPM, C22orf18, CENP-M, PANE1	79019	centromere protein M [Source:HGNC Symbol;Acc:HGNC:18352]	-	R-HSA-194315:Signaling by Rho GTPases;R-HSA-2500257:Resolution of Sister Chromatid Cohesion;R-HSA-2555396:Mitotic Metaphase and Anaphase;R-HSA-195258:RHO GTPase Effectors;R-HSA-68877:Mitotic Prometaphase;R-HSA-1640170:Cell Cycle;R-HSA-162582:Signal Transduction;R-HSA-2467813:Separation of Sister Chromatids;R-HSA-68886:M Phase;R-HSA-5663220:RHO GTPases Activate Formins;R-HSA-69278:Cell Cycle, Mito…	-	-	-	-	Schizophrenia;Birth weight	GO:0000819:sister chromatid segregation;GO:0006323:DNA packaging;GO:0006325:chromatin organization;GO:0006333:chromatin assembly or disassembly;GO:0006334:nucleosome assembly;GO:0006336:DNA replication-independent nucleosome assembly;GO:0006338:chromatin remodeling;GO:0006461:protein complex assembly;GO:0006996:organelle organization;GO:0007049:cell cycle;GO:0007059:chromosome segregation;GO:0007…	-	GO:0000775:chromosome, centromeric region;GO:0000776:kinetochore;GO:0000777:condensed chromosome kinetochore;GO:0000779:condensed chromosome, centromeric region;GO:0000793:condensed chromosome;GO:0005622:intracellular;GO:0005623:cell;GO:0005634:nucleus;GO:0005654:nucleoplasm;GO:0005694:chromosome;GO:0005737:cytoplasm;GO:0005829:cytosol;GO:0031974:membrane-enclosed lumen;GO:0031981:nuclear lumen;G…
C1orf220	9.45e-103	0.0022938	0.092	0.012	3.55e-99	NA	0.00170895	-0.000586141	ENSG00000213057	ENSG00000213057	lncRNA	GRCh38.98	chr1	+	178542752	178548889	6138	hsa:400798:C1orf220	400798	chromosome 1 open reading frame 220 (putative) [Source:HGNC Symbol;Acc:HGNC:33805]	-	-	-	-	-	-	-	-	-	-
AC136475.3	1.38e-102	0.00251909	0.604	0.196	5.2e-99	NA	0.00255356	3.12e-05	ENSG00000255026	ENSG00000255026	lncRNA	GRCh38.98	chr11	+	287305	288987	1683	-	-	novel transcript	-	-	-	-	-	-	-	-	-	-
LINC02076	1.73e-102	-0.0018926	0.168	0.08	6.49e-99	NA	-0.00198306	-9.24e-05	ENSG00000220161	ENSG00000220161	lncRNA	GRCh38.98	chr17	+	18411159	18414380	3222	hsa:400579:	400579	long intergenic non-protein coding RNA 2076 [Source:HGNC Symbol;Acc:HGNC:52924]	-	-	-	-	-	-	-	-	-	-
TRAV24	6.53e-102	0.000328747	0.64	0.267	2.45e-98	NA	0.00882847	0.00849688	ENSG00000211805	ENSG00000211805	TR_V_gene	GRCh38.98	chr14	+	22105343	22105846	504	-	-	T cell receptor alpha variable 24 [Source:HGNC Symbol;Acc:HGNC:12121]	-	-	-	-	-	-	-	-	-	-
TK1	1.48e-101	0.00575568	0.533	0.383	5.57e-98	NA	0.0156832	0.00985399	ENSG00000167900	ENSG00000167900	protein_coding	GRCh38.98	chr17	-	78174091	78187233	13143	hsa:7083:TK1, TK2	7083	thymidine kinase 1 [Source:HGNC Symbol;Acc:HGNC:11830]	hsa00240:Pyrimidine metabolism;hsa00983:Drug metabolism - other enzymes;hsa01100:Metabolic pathways	R-HSA-15869:Metabolism of nucleotides;R-HSA-1430728:Metabolism;R-HSA-73848:Pyrimidine metabolism;R-HSA-73614:Pyrimidine salvage reactions	PWY-7200:superpathway of pyrimidine deoxyribonucleoside salvage;PWY-7199:pyrimidine deoxyribonucleosides salvage	P02774:Salvage pyrimidine deoxyribonucleotides	-	-	-	GO:0000003:reproduction;GO:0001889:liver development;GO:0006139:nucleobase-containing compound metabolic process;GO:0006213:pyrimidine nucleoside metabolic process;GO:0006259:DNA metabolic process;GO:0006461:protein complex assembly;GO:0006725:cellular aromatic compound metabolic process;GO:0006753:nucleoside phosphate metabolic process;GO:0006793:phosphorus metabolic process;GO:0006796:phosphate…	GO:0000166:nucleotide binding;GO:0001882:nucleoside binding;GO:0001883:purine nucleoside binding;GO:0003824:catalytic activity;GO:0004797:thymidine kinase activity;GO:0005488:binding;GO:0005515:protein binding;GO:0005524:ATP binding;GO:0008270:zinc ion binding;GO:0016301:kinase activity;GO:0016740:transferase activity;GO:0016772:transferase activity, transferring phosphorus-containing groups;GO:0…	GO:0005622:intracellular;GO:0005623:cell;GO:0005737:cytoplasm;GO:0005829:cytosol;GO:0044424:intracellular part;GO:0044444:cytoplasmic part;GO:0044464:cell part
PARS2	2.2e-101	0.00107167	0.756	0.478	8.27e-98	NA	0.00219044	0.001117	ENSG00000162396	ENSG00000162396	protein_coding	GRCh38.98	chr1	-	54756898	54764523	7626	hsa:25973:PARS2, MT-PRORS, proRS	25973	prolyl-tRNA synthetase 2, mitochondrial [Source:HGNC Symbol;Acc:HGNC:30563]	hsa00970:Aminoacyl-tRNA biosynthesis	R-HSA-379726:Mitochondrial tRNA aminoacylation;R-HSA-379724:tRNA Aminoacylation;R-HSA-74160:Gene Expression	TRNA-CHARGING-PWY:tRNA charging	-	-	-	-	GO:0006082:organic acid metabolic process;GO:0006139:nucleobase-containing compound metabolic process;GO:0006399:tRNA metabolic process;GO:0006412:translation;GO:0006418:tRNA aminoacylation for protein translation;GO:0006433:prolyl-tRNA aminoacylation;GO:0006518:peptide metabolic process;GO:0006520:cellular amino acid metabolic process;GO:0006725:cellular aromatic compound metabolic process;GO:00…	GO:0000166:nucleotide binding;GO:0001882:nucleoside binding;GO:0001883:purine nucleoside binding;GO:0003676:nucleic acid binding;GO:0003723:RNA binding;GO:0003824:catalytic activity;GO:0004812:aminoacyl-tRNA ligase activity;GO:0004827:proline-tRNA ligase activity;GO:0005488:binding;GO:0005524:ATP binding;GO:0016874:ligase activity;GO:0016875:ligase activity, forming carbon-oxygen bonds;GO:0016876…	GO:0005622:intracellular;GO:0005623:cell;GO:0005737:cytoplasm;GO:0005739:mitochondrion;GO:0005759:mitochondrial matrix;GO:0031974:membrane-enclosed lumen;GO:0043226:organelle;GO:0043227:membrane-bounded organelle;GO:0043229:intracellular organelle;GO:0043231:intracellular membrane-bounded organelle;GO:0043233:organelle lumen;GO:0044422:organelle part;GO:0044424:intracellular part;GO:0044429:mitoc…
CR2	2.44e-101	0.00396235	0.717	0.423	9.19e-98	NA	0.0059827	0.00200453	ENSG00000117322	ENSG00000117322	protein_coding	GRCh38.98	chr1	+	207454230	207489895	35666	hsa:1380:CR2, C3DR, CD21, CR, CVID7, SLEB9	1380	complement C3d receptor 2 [Source:HGNC Symbol;Acc:HGNC:2336]	hsa05169:Epstein-Barr virus infection;hsa04640:Hematopoietic cell lineage;hsa04662:B cell receptor signaling pathway;hsa04610:Complement and coagulation cascades	-	-	-	614699:Immunodeficiency, common variable, 7;610927:Systemic lupus erythematosus, susceptibility to, 9	-	Type 2 diabetes	GO:0001775:cell activation;GO:0002250:adaptive immune response;GO:0002252:immune effector process;GO:0002253:activation of immune response;GO:0002376:immune system process;GO:0002429:immune response-activating cell surface receptor signaling pathway;GO:0002430:complement receptor mediated signaling pathway;GO:0002443:leukocyte mediated immunity;GO:0002449:lymphocyte mediated immunity;GO:0002455:h…	GO:0001618:virus receptor activity;GO:0001848:complement binding;GO:0003676:nucleic acid binding;GO:0003677:DNA binding;GO:0004871:signal transducer activity;GO:0004872:receptor activity;GO:0004875:complement receptor activity;GO:0004888:transmembrane signaling receptor activity;GO:0005488:binding;GO:0005515:protein binding;GO:0038023:signaling receptor activity;GO:0042802:identical protein bindi…	GO:0005576:extracellular region;GO:0005623:cell;GO:0005886:plasma membrane;GO:0016020:membrane;GO:0016021:integral component of membrane;GO:0031224:intrinsic component of membrane;GO:0031982:vesicle;GO:0031988:membrane-bounded vesicle;GO:0032991:macromolecular complex;GO:0043226:organelle;GO:0043227:membrane-bounded organelle;GO:0043230:extracellular organelle;GO:0043234:protein complex;GO:004323…
ICOS	4.7e-101	0.0303698	0.742	0.453	1.76e-97	Immunocostimulators	0.0402852	0.00916688	ENSG00000163600	ENSG00000163600	protein_coding	GRCh38.98	chr2	+	203936748	203961577	24830	hsa:29851:ICOS, AILIM, CD278, CVID1	29851	inducible T cell costimulator [Source:HGNC Symbol;Acc:HGNC:5351]	hsa04514:Cell adhesion molecules (CAMs);hsa04672:Intestinal immune network for IgA production;hsa05340:Primary immunodeficiency;hsa04660:T cell receptor signaling pathway	-	-	-	607594:Immunodeficiency, common variable, 1	Immune system diseases;Primary immunodeficiency;H00088:Common variable immunodeficiency	Celiac disease;Obesity-related traits;Inflammatory bowel disease;Ulcerative colitis;Alopecia areata;Aluminium levels	GO:0001775:cell activation;GO:0002376:immune system process;GO:0002507:tolerance induction;GO:0002517:T cell tolerance induction;GO:0002520:immune system development;GO:0002682:regulation of immune system process;GO:0002684:positive regulation of immune system process;GO:0002694:regulation of leukocyte activation;GO:0002696:positive regulation of leukocyte activation;GO:0006955:immune response;GO…	-	GO:0005576:extracellular region;GO:0005623:cell;GO:0005886:plasma membrane;GO:0005887:integral component of plasma membrane;GO:0009897:external side of plasma membrane;GO:0009986:cell surface;GO:0016020:membrane;GO:0016021:integral component of membrane;GO:0031224:intrinsic component of membrane;GO:0031226:intrinsic component of plasma membrane;GO:0044425:membrane part;GO:0044459:plasma membrane …
AP001885.3	3.08e-100	-0.000455486	0.569	0.169	1.16e-96	NA	0.000242733	0.000698433	ENSG00000287934	ENSG00000287934	lncRNA	GRCh38.98	chr11	-	67252336	67261545	9210	-	-	novel transcript, antisense to KDM2A	-	-	-	-	-	-	-	-	-	-
TEPP	8.66e-100	0.000586215	0.21	0.03	3.25e-96	NA	0.000581379	-5e-06	ENSG00000159648	ENSG00000159648	protein_coding	GRCh38.98	chr16	+	57976435	57988116	11682	hsa:374739:TEPP	374739	testis, prostate and placenta expressed [Source:HGNC Symbol;Acc:HGNC:33745]	-	-	-	-	-	-	-	-	-	GO:0005576:extracellular region
CCL20	1.03e-99	-0.0788575	0.327	0.273	3.87e-96	NA	0.0127067	0.0957994	ENSG00000115009	ENSG00000115009	protein_coding	GRCh38.98	chr2	+	227805739	227817564	11826	hsa:6364:CCL20, CKb4, Exodus, LARC, MIP-3-alpha, MIP-3a, MIP3A, SCYA20, ST38	6364	C-C motif chemokine ligand 20 [Source:HGNC Symbol;Acc:HGNC:10619]	hsa04060:Cytokine-cytokine receptor interaction;hsa04062:Chemokine signaling pathway;hsa05323:Rheumatoid arthritis;hsa04668:TNF signaling pathway	R-HSA-373076:Class A/1 (Rhodopsin-like receptors);R-HSA-372790:Signaling by GPCR;R-HSA-375276:Peptide ligand-binding receptors;R-HSA-388396:GPCR downstream signaling;R-HSA-162582:Signal Transduction;R-HSA-418594:G alpha (i) signalling events;R-HSA-500792:GPCR ligand binding;R-HSA-380108:Chemokine receptors bind chemokines	-	P00031:Inflammation mediated by chemokine and cytokine signaling pathway	-	-	Crohn's disease;Inflammatory bowel disease;Blood pressure;Ulcerative colitis;Eating disorders (purging via substances)	GO:0000165:MAPK cascade;GO:0001816:cytokine production;GO:0001817:regulation of cytokine production;GO:0001819:positive regulation of cytokine production;GO:0001932:regulation of protein phosphorylation;GO:0001934:positive regulation of protein phosphorylation;GO:0002237:response to molecule of bacterial origin;GO:0002376:immune system process;GO:0002548:monocyte chemotaxis;GO:0002682:regulation …	GO:0001664:G-protein coupled receptor binding;GO:0005102:receptor binding;GO:0005125:cytokine activity;GO:0005126:cytokine receptor binding;GO:0005488:binding;GO:0005515:protein binding;GO:0008009:chemokine activity;GO:0042379:chemokine receptor binding;GO:0048020:CCR chemokine receptor binding	GO:0005576:extracellular region;GO:0005615:extracellular space;GO:0044421:extracellular region part
CD160	6e-99	0.0357488	0.716	0.498	2.26e-95	Immunoinhibitors	0.053656	0.0166544	ENSG00000117281	ENSG00000117281	protein_coding	GRCh38.98	chr1	+	145719471	145739288	19818	hsa:11126:CD160, BY55, NK1, NK28	11126	CD160 molecule [Source:HGNC Symbol;Acc:HGNC:17013]	-	R-HSA-168256:Immune System;R-HSA-1280218:Adaptive Immune System;R-HSA-198933:Immunoregulatory interactions between a Lymphoid and a non-Lymphoid cell	-	-	-	-	-	GO:0002376:immune system process;GO:0002682:regulation of immune system process;GO:0006950:response to stress;GO:0006952:defense response;GO:0006955:immune response;GO:0006968:cellular defense response;GO:0007154:cell communication;GO:0007165:signal transduction;GO:0007166:cell surface receptor signaling pathway;GO:0008283:cell proliferation;GO:0009605:response to external stimulus;GO:0009607:res…	GO:0004871:signal transducer activity;GO:0004872:receptor activity;GO:0004888:transmembrane signaling receptor activity;GO:0005102:receptor binding;GO:0005488:binding;GO:0005515:protein binding;GO:0032393:MHC class I receptor activity;GO:0038023:signaling receptor activity;GO:0060089:molecular transducer activity	GO:0005623:cell;GO:0005886:plasma membrane;GO:0016020:membrane;GO:0031224:intrinsic component of membrane;GO:0031225:anchored component of membrane;GO:0031226:intrinsic component of plasma membrane;GO:0044425:membrane part;GO:0044459:plasma membrane part;GO:0044464:cell part;GO:0046658:anchored component of plasma membrane;GO:0071944:cell periphery
VIPR2	1.43e-97	0.0116478	0.205	0.033	5.36e-94	NA	0.0136559	0.00191754	ENSG00000106018	ENSG00000106018	protein_coding	GRCh38.98	chr7	-	159028175	159144867	116693	hsa:7434:VIPR2, C16DUPq36.3, DUP7q36.3, PACAP-R-3, PACAP-R3, VIP-R-2, VPAC2, VPAC2R, VPCAP2R	7434	vasoactive intestinal peptide receptor 2 [Source:HGNC Symbol;Acc:HGNC:12695]	hsa04024:cAMP signaling pathway;hsa04080:Neuroactive ligand-receptor interaction	R-HSA-372790:Signaling by GPCR;R-HSA-388396:GPCR downstream signaling;R-HSA-162582:Signal Transduction;R-HSA-418555:G alpha (s) signalling events	-	-	-	-	Myopia (pathological)	GO:0006139:nucleobase-containing compound metabolic process;GO:0006140:regulation of nucleotide metabolic process;GO:0006163:purine nucleotide metabolic process;GO:0006164:purine nucleotide biosynthetic process;GO:0006171:cAMP biosynthetic process;GO:0006725:cellular aromatic compound metabolic process;GO:0006753:nucleoside phosphate metabolic process;GO:0006793:phosphorus metabolic process;GO:00…	GO:0004871:signal transducer activity;GO:0004872:receptor activity;GO:0004888:transmembrane signaling receptor activity;GO:0004930:G-protein coupled receptor activity;GO:0004999:vasoactive intestinal polypeptide receptor activity;GO:0038023:signaling receptor activity;GO:0060089:molecular transducer activity	GO:0005623:cell;GO:0005886:plasma membrane;GO:0005887:integral component of plasma membrane;GO:0016020:membrane;GO:0016021:integral component of membrane;GO:0031224:intrinsic component of membrane;GO:0031226:intrinsic component of plasma membrane;GO:0044425:membrane part;GO:0044459:plasma membrane part;GO:0044464:cell part;GO:0071944:cell periphery
SOCS2-AS1	2.68e-97	0.000999385	0.551	0.125	1.01e-93	NA	0.00159464	0.000594162	ENSG00000246985	ENSG00000246985	lncRNA	GRCh38.98	chr12	-	93542022	93571768	29747	hsa:144481:SOCS2-AS1	144481	SOCS2 antisense RNA 1 [Source:HGNC Symbol;Acc:HGNC:27054]	-	-	-	-	-	-	-	-	-	-
AC019129.2	2.82e-97	0.00250951	0.672	0.394	1.06e-93	NA	0.00542789	0.00290792	ENSG00000273106	ENSG00000273106	lncRNA	GRCh38.98	chr2	-	44167625	44168859	1235	-	-	novel transcript	-	-	-	-	-	-	-	-	-	-
PACSIN1	1.4e-96	0.0042949	0.464	0.048	5.26e-93	NA	0.0046929	0.000387098	ENSG00000124507	ENSG00000124507	protein_coding	GRCh38.98	chr6	+	34466061	34535229	69169	hsa:29993:PACSIN1, SDPI	29993	protein kinase C and casein kinase substrate in neurons 1 [Source:HGNC Symbol;Acc:HGNC:8570]	-	R-HSA-8856828:Clathrin-mediated endocytosis;R-HSA-5653656:Vesicle-mediated transport;R-HSA-199991:Membrane Trafficking	-	P00029:Huntington disease	-	-	-	GO:0000902:cell morphogenesis;GO:0006810:transport;GO:0006897:endocytosis;GO:0006898:receptor-mediated endocytosis;GO:0006996:organelle organization;GO:0007009:plasma membrane organization;GO:0007010:cytoskeleton organization;GO:0007015:actin filament organization;GO:0007275:multicellular organism development;GO:0007399:nervous system development;GO:0008104:protein localization;GO:0009653:anatomi…	GO:0005488:binding;GO:0005515:protein binding;GO:0005543:phospholipid binding;GO:0008092:cytoskeletal protein binding;GO:0008289:lipid binding	GO:0001726:ruffle;GO:0005622:intracellular;GO:0005623:cell;GO:0005737:cytoplasm;GO:0005768:endosome;GO:0005773:vacuole;GO:0005794:Golgi apparatus;GO:0005798:Golgi-associated vesicle;GO:0005829:cytosol;GO:0005886:plasma membrane;GO:0012505:endomembrane system;GO:0012506:vesicle membrane;GO:0016020:membrane;GO:0016023:cytoplasmic, membrane-bounded vesicle;GO:0030054:cell junction;GO:0030135:coated …
IGSF22	1.76e-96	0.00211659	0.646	0.266	6.63e-93	NA	0.00274799	0.000627828	ENSG00000179057	ENSG00000179057	protein_coding	GRCh38.98	chr11	-	18704305	18726230	21926	hsa:283284:IGSF22, IGFN2	283284	immunoglobulin superfamily member 22 [Source:HGNC Symbol;Acc:HGNC:26750]	-	-	-	-	-	-	-	-	-	-
GADD45G	1.91e-96	-0.00990277	0.39	0.275	7.18e-93	NA	0.00578726	0.0157968	ENSG00000130222	ENSG00000130222	protein_coding	GRCh38.98	chr9	+	89605012	89606555	1544	hsa:10912:GADD45G, CR6, DDIT2, GADD45gamma, GRP17	10912	growth arrest and DNA damage inducible gamma [Source:HGNC Symbol;Acc:HGNC:4097]	hsa04110:Cell cycle;hsa04115:p53 signaling pathway;hsa04068:FoxO signaling pathway;hsa04010:MAPK signaling pathway;hsa04210:Apoptosis	-	-	P00059:p53 pathway	-	-	Protein quantitative trait loci	GO:0000165:MAPK cascade;GO:0000185:activation of MAPKKK activity;GO:0001932:regulation of protein phosphorylation;GO:0001934:positive regulation of protein phosphorylation;GO:0006464:cellular protein modification process;GO:0006468:protein phosphorylation;GO:0006793:phosphorus metabolic process;GO:0006796:phosphate-containing compound metabolic process;GO:0006915:apoptotic process;GO:0006950:resp…	GO:0005488:binding;GO:0005515:protein binding	GO:0005622:intracellular;GO:0005623:cell;GO:0005634:nucleus;GO:0005737:cytoplasm;GO:0043226:organelle;GO:0043227:membrane-bounded organelle;GO:0043229:intracellular organelle;GO:0043231:intracellular membrane-bounded organelle;GO:0044424:intracellular part;GO:0044464:cell part
TGFBR3L	5.55e-96	0.00365473	0.39	0.15	2.08e-92	NA	0.00388556	0.000223324	ENSG00000260001	ENSG00000260001	protein_coding	GRCh38.98	chr19	+	7916145	7919097	2953	hsa:100507588:TGFBR3L, TGFR-3L	100507588	transforming growth factor beta receptor 3 like [Source:HGNC Symbol;Acc:HGNC:44152]	-	-	-	-	-	-	-	-	-	GO:0016020:membrane;GO:0016021:integral component of membrane;GO:0031224:intrinsic component of membrane;GO:0044425:membrane part
LINC01480	5.59e-95	-0.00204749	0.642	0.313	2.1e-91	NA	0.00494444	0.00700417	ENSG00000270164	ENSG00000270164	lncRNA	GRCh38.98	chr19	+	41535183	41536904	1722	hsa:101927931:LINC01480	101927931	long intergenic non-protein coding RNA 1480 [Source:HGNC Symbol;Acc:HGNC:51124]	-	-	-	-	-	-	-	-	-	-
DDIT4-AS1	9.15e-95	0.00215392	0.587	0.43	3.44e-91	NA	0.0309998	0.0287815	ENSG00000269926	ENSG00000269926	lncRNA	GRCh38.98	chr10	-	72274915	72275980	1066	-	-	DDIT4 antisense RNA 1 [Source:HGNC Symbol;Acc:HGNC:52379]	-	-	-	-	-	-	-	-	-	-
U47924.2	1.03e-93	0.00287602	0.22	0.037	3.87e-90	NA	0.00454013	0.0016552	ENSG00000272173	ENSG00000272173	lncRNA	GRCh38.98	chr12	-	6943508	6944604	1097	-	-	novel transcript, antisense to C12orf57	-	-	-	-	-	-	-	-	-	-
NRIP3	1.54e-93	-0.0168503	0.34	0.282	5.8e-90	NA	0.00703901	0.0241517	ENSG00000175352	ENSG00000175352	protein_coding	GRCh38.98	chr11	-	8980576	9004049	23474	hsa:56675:NRIP3, C11orf14, NY-SAR-105	56675	nuclear receptor interacting protein 3 [Source:HGNC Symbol;Acc:HGNC:1167]	-	-	-	-	-	-	-	GO:0006508:proteolysis;GO:0008152:metabolic process;GO:0019538:protein metabolic process;GO:0043170:macromolecule metabolic process;GO:0044238:primary metabolic process;GO:0071704:organic substance metabolic process	GO:0003824:catalytic activity;GO:0004175:endopeptidase activity;GO:0004190:aspartic-type endopeptidase activity;GO:0005488:binding;GO:0005515:protein binding;GO:0008233:peptidase activity;GO:0016787:hydrolase activity;GO:0070001:aspartic-type peptidase activity;GO:0070011:peptidase activity, acting on L-amino acid peptides	-
EOMES	1.73e-93	0.0483623	0.758	0.631	6.51e-90	NA	0.0634044	0.0131995	ENSG00000163508	ENSG00000163508	protein_coding	GRCh38.98	chr3	-	27715949	27722711	6763	hsa:8320:EOMES, TBR2	8320	eomesodermin [Source:HGNC Symbol;Acc:HGNC:3372]	-	-	-	-	-	Other congenital disorders;Congenital disorders of development;H00271:Polymicrogyria	Rheumatoid arthritis;Multiple sclerosis;Hodgkin's lymphoma	GO:0000003:reproduction;GO:0000122:negative regulation of transcription from RNA polymerase II promoter;GO:0000902:cell morphogenesis;GO:0000904:cell morphogenesis involved in differentiation;GO:0001701:in utero embryonic development;GO:0001704:formation of primary germ layer;GO:0001706:endoderm formation;GO:0001707:mesoderm formation;GO:0001708:cell fate specification;GO:0001711:endodermal cell …	GO:0000975:regulatory region DNA binding;GO:0000976:transcription regulatory region sequence-specific DNA binding;GO:0000977:RNA polymerase II regulatory region sequence-specific DNA binding;GO:0000988:transcription factor activity, protein binding;GO:0000989:transcription factor activity, transcription factor binding;GO:0001012:RNA polymerase II regulatory region DNA binding;GO:0001067:regulator…	GO:0005622:intracellular;GO:0005623:cell;GO:0005634:nucleus;GO:0043226:organelle;GO:0043227:membrane-bounded organelle;GO:0043229:intracellular organelle;GO:0043231:intracellular membrane-bounded organelle;GO:0044424:intracellular part;GO:0044464:cell part
S100B	2.16e-93	0.0271989	0.598	0.378	8.13e-90	NA	0.062357	0.0338515	ENSG00000160307	ENSG00000160307	protein_coding	GRCh38.98	chr21	-	46598604	46605208	6605	hsa:6285:S100B, NEF, S100, S100-B, S100beta	6285	S100 calcium binding protein B [Source:HGNC Symbol;Acc:HGNC:10500]	-	R-HSA-166054:Activated TLR4 signalling;R-HSA-168164:Toll Like Receptor 3 (TLR3) Cascade;R-HSA-168188:Toll Like Receptor TLR6:TLR2 Cascade;R-HSA-168256:Immune System;R-HSA-168898:Toll-Like Receptors Cascades;R-HSA-1606322:ZBP1(DAI) mediated induction of type I IFNs;R-HSA-1810476:RIP-mediated NFkB activation via ZBP1;R-HSA-975155:MyD88 dependent cascade initiated on endosome;R-HSA-1236394:Signaling…	-	-	-	-	Lymphocyte counts	GO:0000902:cell morphogenesis;GO:0000904:cell morphogenesis involved in differentiation;GO:0001666:response to hypoxia;GO:0002376:immune system process;GO:0003008:system process;GO:0006915:apoptotic process;GO:0006950:response to stress;GO:0006952:defense response;GO:0006955:immune response;GO:0007154:cell communication;GO:0007165:signal transduction;GO:0007249:I-kappaB kinase/NF-kappaB signaling…	GO:0005102:receptor binding;GO:0005488:binding;GO:0005509:calcium ion binding;GO:0005515:protein binding;GO:0008092:cytoskeletal protein binding;GO:0008270:zinc ion binding;GO:0042802:identical protein binding;GO:0042803:protein homodimerization activity;GO:0043167:ion binding;GO:0043169:cation binding;GO:0044548:S100 protein binding;GO:0046872:metal ion binding;GO:0046914:transition metal ion bi…	GO:0001726:ruffle;GO:0005576:extracellular region;GO:0005615:extracellular space;GO:0005622:intracellular;GO:0005623:cell;GO:0005634:nucleus;GO:0005737:cytoplasm;GO:0031252:cell leading edge;GO:0036477:somatodendritic compartment;GO:0042995:cell projection;GO:0043025:neuronal cell body;GO:0043226:organelle;GO:0043227:membrane-bounded organelle;GO:0043229:intracellular organelle;GO:0043231:intrace…
CHRNA1	4.13e-93	-0.000661454	0.205	0.036	1.55e-89	NA	-0.000652837	8.4e-06	ENSG00000138435	ENSG00000138435	protein_coding	GRCh38.98	chr2	-	174747592	174787935	40344	hsa:1134:CHRNA1, ACHRA, ACHRD, CHRNA, CMS1A, CMS1B, CMS2A, FCCMS, SCCMS	1134	cholinergic receptor nicotinic alpha 1 subunit [Source:HGNC Symbol;Acc:HGNC:1955]	hsa04080:Neuroactive ligand-receptor interaction	R-HSA-629597:Highly calcium permeable nicotinic acetylcholine receptors;R-HSA-112316:Neuronal System;R-HSA-622327:Postsynaptic nicotinic acetylcholine receptors;R-HSA-629594:Highly calcium permeable postsynaptic nicotinic acetylcholine receptors;R-HSA-622323:Presynaptic nicotinic acetylcholine receptors;R-HSA-112315:Transmission across Chemical Synapses;R-HSA-629602:Activation of Nicotinic Acetyl…	-	P00044:Nicotinic acetylcholine receptor signaling pathway	253290:Multiple pterygium syndrome, lethal type;608930:Myasthenic syndrome, congenital, 1B, fast-channel;601462:Myasthenic syndrome, congenital, 1A, slow-channel	Nervous system diseases;Other nervous and sensory system diseases;H00770:Congenital myasthenic syndrome;Other congenital disorders;Congenital disorders of development;H00986:Multiple pterygium syndrome	-	GO:0001508:action potential;GO:0003008:system process;GO:0003009:skeletal muscle contraction;GO:0003012:muscle system process;GO:0006810:transport;GO:0006811:ion transport;GO:0006812:cation transport;GO:0006936:muscle contraction;GO:0006941:striated muscle contraction;GO:0007154:cell communication;GO:0007165:signal transduction;GO:0007166:cell surface receptor signaling pathway;GO:0007267:cell-ce…	GO:0004871:signal transducer activity;GO:0004872:receptor activity;GO:0004888:transmembrane signaling receptor activity;GO:0004889:acetylcholine-activated cation-selective channel activity;GO:0005215:transporter activity;GO:0005216:ion channel activity;GO:0005230:extracellular ligand-gated ion channel activity;GO:0005231:excitatory extracellular ligand-gated ion channel activity;GO:0005261:cation…	GO:0005623:cell;GO:0005886:plasma membrane;GO:0005887:integral component of plasma membrane;GO:0005892:acetylcholine-gated channel complex;GO:0009986:cell surface;GO:0016020:membrane;GO:0016021:integral component of membrane;GO:0030054:cell junction;GO:0031224:intrinsic component of membrane;GO:0031226:intrinsic component of plasma membrane;GO:0031594:neuromuscular junction;GO:0032991:macromolecu…
AC006538.3	1.2e-92	-0.00025793	0.231	0.075	4.49e-89	NA	0.00020162	0.000459636	ENSG00000276097	ENSG00000276097	lncRNA	GRCh38.98	chr19	-	2700689	2701266	578	-	-	novel transcript, sense intronic to GNG7	-	-	-	-	-	-	-	-	-	-
CCDC184	2.15e-92	0.00153442	0.745	0.578	8.08e-89	NA	0.00848736	0.0069411	ENSG00000177875	ENSG00000177875	protein_coding	GRCh38.98	chr12	+	48183644	48185926	2283	hsa:387856:CCDC184, C12orf68	387856	coiled-coil domain containing 184 [Source:HGNC Symbol;Acc:HGNC:33749]	-	-	-	-	-	-	-	-	GO:0005488:binding;GO:0005515:protein binding	GO:0005622:intracellular;GO:0005623:cell;GO:0005737:cytoplasm;GO:0044424:intracellular part;GO:0044464:cell part
FCRLA	1.54e-91	0.0222	0.558	0.3	5.78e-88	NA	0.0289459	0.00635499	ENSG00000132185	ENSG00000132185	protein_coding	GRCh38.98	chr1	+	161706972	161714352	7381	hsa:84824:FCRLA, FCRL, FCRL1, FCRLM1, FCRLX, FCRLb, FCRLc1, FCRLc2, FCRLd, FCRLe, FCRX, FREB	84824	Fc receptor like A [Source:HGNC Symbol;Acc:HGNC:18504]	-	-	-	-	-	-	Inflammatory bowel disease	GO:0009987:cellular process;GO:0030154:cell differentiation;GO:0032502:developmental process;GO:0044699:single-organism process;GO:0044763:single-organism cellular process;GO:0044767:single-organism developmental process;GO:0048869:cellular developmental process	-	GO:0005622:intracellular;GO:0005623:cell;GO:0005737:cytoplasm;GO:0044424:intracellular part;GO:0044464:cell part
SDR42E1	1.72e-91	0.00131145	0.199	0.033	6.47e-88	NA	0.00130125	-1.1e-05	ENSG00000184860	ENSG00000184860	protein_coding	GRCh38.98	chr16	-	81988855	82011481	22627	hsa:93517:SDR42E1, HSPC105	93517	short chain dehydrogenase/reductase family 42E, member 1 [Source:HGNC Symbol;Acc:HGNC:29834]	-	-	-	-	-	-	-	GO:0006629:lipid metabolic process;GO:0006694:steroid biosynthetic process;GO:0008152:metabolic process;GO:0008202:steroid metabolic process;GO:0008610:lipid biosynthetic process;GO:0009058:biosynthetic process;GO:0044238:primary metabolic process;GO:0044699:single-organism process;GO:0044710:single-organism metabolic process;GO:0044711:single-organism biosynthetic process;GO:0055114:oxidation-re…	GO:0003824:catalytic activity;GO:0003854:3-beta-hydroxy-delta5-steroid dehydrogenase activity;GO:0016229:steroid dehydrogenase activity;GO:0016491:oxidoreductase activity;GO:0016614:oxidoreductase activity, acting on CH-OH group of donors;GO:0016616:oxidoreductase activity, acting on the CH-OH group of donors, NAD or NADP as acceptor;GO:0033764:steroid dehydrogenase activity, acting on the CH-OH …	GO:0016020:membrane;GO:0016021:integral component of membrane;GO:0031224:intrinsic component of membrane;GO:0044425:membrane part
NEK5	1.8e-91	-0.0010966	0.252	0.087	6.76e-88	NA	-0.000834964	0.000261321	ENSG00000197168	ENSG00000197168	protein_coding	GRCh38.98	chr13	-	52033611	52129092	95482	hsa:341676:NEK5	341676	NIMA related kinase 5 [Source:HGNC Symbol;Acc:HGNC:7748]	-	-	-	-	-	-	-	GO:0006464:cellular protein modification process;GO:0006468:protein phosphorylation;GO:0006508:proteolysis;GO:0006793:phosphorus metabolic process;GO:0006796:phosphate-containing compound metabolic process;GO:0008152:metabolic process;GO:0009893:positive regulation of metabolic process;GO:0009987:cellular process;GO:0010604:positive regulation of macromolecule metabolic process;GO:0010950:positiv…	GO:0000166:nucleotide binding;GO:0001882:nucleoside binding;GO:0001883:purine nucleoside binding;GO:0003824:catalytic activity;GO:0004672:protein kinase activity;GO:0004674:protein serine/threonine kinase activity;GO:0005488:binding;GO:0005524:ATP binding;GO:0016301:kinase activity;GO:0016740:transferase activity;GO:0016772:transferase activity, transferring phosphorus-containing groups;GO:001677…	-
DNAAF1	4.24e-91	-0.0106314	0.444	0.34	1.59e-87	NA	0.0114344	0.0222447	ENSG00000154099	ENSG00000154099	protein_coding	GRCh38.98	chr16	+	84145287	84178767	33481	hsa:123872:DNAAF1, CILD13, LRRC50, ODA7	123872	dynein axonemal assembly factor 1 [Source:HGNC Symbol;Acc:HGNC:30539]	-	-	-	-	613193:Ciliary dyskinesia, primary, 13	Other congenital disorders;Congenital disorders of development;H00564:Primary ciliary dyskinesia	-	GO:0000226:microtubule cytoskeleton organization;GO:0000902:cell morphogenesis;GO:0001578:microtubule bundle formation;GO:0001889:liver development;GO:0001947:heart looping;GO:0002009:morphogenesis of an epithelium;GO:0003002:regionalization;GO:0003007:heart morphogenesis;GO:0003143:embryonic heart tube morphogenesis;GO:0003341:cilium movement;GO:0003351:epithelial cilium movement;GO:0003352:regu…	GO:0005488:binding;GO:0005515:protein binding;GO:0045502:dynein binding	GO:0000922:spindle pole;GO:0005622:intracellular;GO:0005623:cell;GO:0005634:nucleus;GO:0005737:cytoplasm;GO:0005819:spindle;GO:0005856:cytoskeleton;GO:0005886:plasma membrane;GO:0005929:cilium;GO:0005930:axoneme;GO:0015630:microtubule cytoskeleton;GO:0016020:membrane;GO:0042995:cell projection;GO:0043226:organelle;GO:0043227:membrane-bounded organelle;GO:0043228:non-membrane-bounded organelle;GO:…
VASH1	1.99e-90	-0.016015	0.461	0.345	7.46e-87	NA	0.0353477	0.0520623	ENSG00000071246	ENSG00000071246	protein_coding	GRCh38.98	chr14	+	76761468	76783015	21548	hsa:22846:VASH1, KIAA1036	22846	vasohibin 1 [Source:HGNC Symbol;Acc:HGNC:19964]	-	-	-	-	-	-	-	GO:0001525:angiogenesis;GO:0001568:blood vessel development;GO:0001667:ameboidal-type cell migration;GO:0001935:endothelial cell proliferation;GO:0001936:regulation of endothelial cell proliferation;GO:0001937:negative regulation of endothelial cell proliferation;GO:0001944:vasculature development;GO:0001945:lymph vessel development;GO:0001946:lymphangiogenesis;GO:0006928:movement of cell or subc…	GO:0005488:binding;GO:0005515:protein binding	GO:0005576:extracellular region;GO:0005615:extracellular space;GO:0005622:intracellular;GO:0005623:cell;GO:0005737:cytoplasm;GO:0005783:endoplasmic reticulum;GO:0012505:endomembrane system;GO:0043226:organelle;GO:0043227:membrane-bounded organelle;GO:0043229:intracellular organelle;GO:0043231:intracellular membrane-bounded organelle;GO:0044421:extracellular region part;GO:0044424:intracellular pa…
AC027682.1	1.12e-89	0.0001683	0.24	0.115	4.19e-86	NA	-0.000558119	-0.000726311	ENSG00000259804	ENSG00000259804	lncRNA	GRCh38.98	chr16	-	67561411	67562309	899	-	-	novel transcript, antisense to CTCF	-	-	-	-	-	-	-	-	-	-
TRBV19	1.46e-89	0.0744625	0.622	0.376	5.48e-86	NA	0.113863	0.0339344	ENSG00000211746	ENSG00000211746	TR_V_gene	GRCh38.98	chr7	+	142618849	142619532	684	-	-	T cell receptor beta variable 19 [Source:HGNC Symbol;Acc:HGNC:12194]	-	-	-	-	-	-	-	-	-	-
AC106897.1	1.52e-88	0.00213018	0.213	0.028	5.71e-85	NA	0.00252908	0.000395787	ENSG00000249679	ENSG00000249679	lncRNA	GRCh38.98	chr4	+	185471461	185507055	35595	-	-	novel transcript, antisense to CCDC110	-	-	-	-	-	-	-	-	-	-
KLHDC9	4.61e-88	-0.000596706	0.452	0.036	1.73e-84	NA	-0.000589501	7.03e-06	ENSG00000162755	ENSG00000162755	protein_coding	GRCh38.98	chr1	+	161098361	161100346	1986	hsa:126823:KLHDC9, KARCA1	126823	kelch domain containing 9 [Source:HGNC Symbol;Acc:HGNC:28489]	-	-	-	-	-	-	-	-	-	-
SIRPG	1.19e-87	0.0412034	0.696	0.411	4.48e-84	NA	0.0547989	0.0122208	ENSG00000089012	ENSG00000089012	protein_coding	GRCh38.98	chr20	-	1629152	1657779	28628	hsa:55423:SIRPG, CD172g, SIRP-B2, SIRPB2, SIRPgamma, bA77C3.1	55423	signal regulatory protein gamma [Source:HGNC Symbol;Acc:HGNC:15757]	hsa04380:Osteoclast differentiation	R-HSA-109582:Hemostasis;R-HSA-1500931:Cell-Cell communication;R-HSA-391160:Signal regulatory protein (SIRP) family interactions;R-HSA-202733:Cell surface interactions at the vascular wall	-	-	-	-	-	GO:0001775:cell activation;GO:0002376:immune system process;GO:0002682:regulation of immune system process;GO:0002684:positive regulation of immune system process;GO:0002694:regulation of leukocyte activation;GO:0002696:positive regulation of leukocyte activation;GO:0006928:movement of cell or subcellular component;GO:0007154:cell communication;GO:0007155:cell adhesion;GO:0007159:leukocyte cell-c…	GO:0005488:binding;GO:0005515:protein binding	GO:0005622:intracellular;GO:0005623:cell;GO:0005886:plasma membrane;GO:0016020:membrane;GO:0016021:integral component of membrane;GO:0031224:intrinsic component of membrane;GO:0044425:membrane part;GO:0044464:cell part;GO:0071944:cell periphery
NGFR	1.3e-87	0.000323302	0.518	0.085	4.88e-84	NA	0.00102705	0.000703465	ENSG00000064300	ENSG00000064300	protein_coding	GRCh38.98	chr17	+	49495293	49515008	19716	hsa:4804:NGFR, CD271, Gp80-LNGFR, TNFRSF16, p75(NTR), p75NTR	4804	nerve growth factor receptor [Source:HGNC Symbol;Acc:HGNC:7809]	hsa05202:Transcriptional misregulation in cancer;hsa04060:Cytokine-cytokine receptor interaction;hsa04151:PI3K-Akt signaling pathway;hsa04014:Ras signaling pathway;hsa04015:Rap1 signaling pathway;hsa04722:Neurotrophin signaling pathway;hsa04215:Apoptosis - multiple species	R-HSA-204998:Cell death signalling via NRAGE, NRIF and NADE;R-HSA-193639:p75NTR signals via NF-kB;R-HSA-209563:Axonal growth stimulation;R-HSA-193692:Regulated proteolysis of p75NTR;R-HSA-193634:Axonal growth inhibition (RHOA activation);R-HSA-193681:Ceramide signalling;R-HSA-193670:p75NTR negatively regulates cell cycle via SC1;R-HSA-205017:NFG and proNGF binds to p75NTR;R-HSA-166520:Signalling …	-	-	-	-	Prostate cancer;Immune reponse to smallpox (secreted IL-2)	GO:0000165:MAPK cascade;GO:0000902:cell morphogenesis;GO:0000904:cell morphogenesis involved in differentiation;GO:0001932:regulation of protein phosphorylation;GO:0001934:positive regulation of protein phosphorylation;GO:0002237:response to molecule of bacterial origin;GO:0002376:immune system process;GO:0003008:system process;GO:0003254:regulation of membrane depolarization;GO:0006464:cellular …	GO:0001540:beta-amyloid binding;GO:0004871:signal transducer activity;GO:0004872:receptor activity;GO:0004888:transmembrane signaling receptor activity;GO:0005031:tumor necrosis factor-activated receptor activity;GO:0005035:death receptor activity;GO:0005102:receptor binding;GO:0005126:cytokine receptor binding;GO:0005165:neurotrophin receptor binding;GO:0005167:neurotrophin TRK receptor binding;…	GO:0005576:extracellular region;GO:0005622:intracellular;GO:0005623:cell;GO:0005634:nucleus;GO:0005635:nuclear envelope;GO:0005654:nucleoplasm;GO:0005737:cytoplasm;GO:0005768:endosome;GO:0005773:vacuole;GO:0005783:endoplasmic reticulum;GO:0005791:rough endoplasmic reticulum;GO:0005794:Golgi apparatus;GO:0005829:cytosol;GO:0005886:plasma membrane;GO:0005887:integral component of plasma membrane;GO…
AC034238.1	3e-87	0.00238622	0.504	0.08	1.13e-83	NA	0.00290173	0.000511445	ENSG00000240535	ENSG00000240535	lncRNA	GRCh38.98	chr5	-	55021299	55042844	21546	-	-	novel transcript, antisense to GZMK	-	-	-	-	-	-	-	-	-	-
AP000487.1	1.08e-86	0.0034577	0.449	0.188	4.05e-83	NA	0.00981135	0.00632575	ENSG00000246889	ENSG00000246889	lncRNA	GRCh38.98	chr11	-	70372246	70398488	26243	-	-	novel transcript	-	-	-	-	-	-	-	-	-	-
RLN1	1.27e-86	0.00259425	0.644	0.297	4.77e-83	NA	0.00268809	9.02e-05	ENSG00000107018	ENSG00000107018	protein_coding	GRCh38.98	chr9	-	5334930	5339876	4947	hsa:6013:RLN1, H1, H1RLX, RLXH1, bA12D24.3.1, bA12D24.3.2	6013	relaxin 1 [Source:HGNC Symbol;Acc:HGNC:10026]	-	-	-	-	-	-	-	GO:0000003:reproduction;GO:0007154:cell communication;GO:0007165:signal transduction;GO:0007565:female pregnancy;GO:0009987:cellular process;GO:0022414:reproductive process;GO:0023052:signaling;GO:0032501:multicellular organismal process;GO:0044699:single-organism process;GO:0044700:single organism signaling;GO:0044703:multi-organism reproductive process;GO:0044706:multi-multicellular organism pr…	GO:0005102:receptor binding;GO:0005179:hormone activity;GO:0005488:binding;GO:0005515:protein binding	GO:0005576:extracellular region
AC079209.1	1.59e-86	-0.00195876	0.258	0.417	5.96e-83	NA	-0.000581974	0.00137757	ENSG00000253214	ENSG00000253214	lncRNA	GRCh38.98	chr8	+	81149107	81165266	16160	-	-	novel transcript	-	-	-	-	-	-	-	-	-	-
TIE1	1.79e-86	-0.000629611	0.506	0.114	6.73e-83	NA	0.000827298	0.00145763	ENSG00000066056	ENSG00000066056	protein_coding	GRCh38.98	chr1	+	43300982	43323108	22127	hsa:7075:TIE1, JTK14, TIE	7075	tyrosine kinase with immunoglobulin like and EGF like domains 1 [Source:HGNC Symbol;Acc:HGNC:11809]	-	-	-	-	-	-	-	GO:0001101:response to acid chemical;GO:0001525:angiogenesis;GO:0001568:blood vessel development;GO:0001570:vasculogenesis;GO:0001701:in utero embryonic development;GO:0001944:vasculature development;GO:0006464:cellular protein modification process;GO:0006468:protein phosphorylation;GO:0006793:phosphorus metabolic process;GO:0006796:phosphate-containing compound metabolic process;GO:0006928:movem…	GO:0000166:nucleotide binding;GO:0001882:nucleoside binding;GO:0001883:purine nucleoside binding;GO:0003824:catalytic activity;GO:0004672:protein kinase activity;GO:0004713:protein tyrosine kinase activity;GO:0004714:transmembrane receptor protein tyrosine kinase activity;GO:0004871:signal transducer activity;GO:0004872:receptor activity;GO:0004888:transmembrane signaling receptor activity;GO:000…	GO:0005623:cell;GO:0005886:plasma membrane;GO:0005887:integral component of plasma membrane;GO:0016020:membrane;GO:0016021:integral component of membrane;GO:0031224:intrinsic component of membrane;GO:0031226:intrinsic component of plasma membrane;GO:0044425:membrane part;GO:0044459:plasma membrane part;GO:0044464:cell part;GO:0071944:cell periphery
AC092535.5	3.84e-86	0.00201095	0.718	0.431	1.44e-82	NA	0.00417245	0.00215513	ENSG00000273179	ENSG00000273179	lncRNA	GRCh38.98	chr4	+	1167778	1168174	397	-	-	novel transcript, antisense to SPON2	-	-	-	-	-	-	-	-	-	-
AC022413.2	7.7e-86	0.00317496	0.53	0.261	2.9e-82	NA	0.00894388	0.0057456	ENSG00000286128	ENSG00000286128	lncRNA	GRCh38.98	chr5	-	180833928	180835726	1799	-	-	novel transcript	-	-	-	-	-	-	-	-	-	-
ID3	8.98e-86	-0.00361444	0.409	0.285	3.37e-82	NA	0.0443691	0.0481508	ENSG00000117318	ENSG00000117318	protein_coding	GRCh38.98	chr1	-	23557926	23559501	1576	hsa:3399:ID3, HEIR-1, bHLHb25	3399	inhibitor of DNA binding 3, HLH protein [Source:HGNC Symbol;Acc:HGNC:5362]	hsa04550:Signaling pathways regulating pluripotency of stem cells;hsa04350:TGF-beta signaling pathway	-	-	-	-	-	-	GO:0000122:negative regulation of transcription from RNA polymerase II promoter;GO:0001101:response to acid chemical;GO:0001503:ossification;GO:0001649:osteoblast differentiation;GO:0001655:urogenital system development;GO:0001656:metanephros development;GO:0001822:kidney development;GO:0006139:nucleobase-containing compound metabolic process;GO:0006259:DNA metabolic process;GO:0006260:DNA replic…	GO:0000988:transcription factor activity, protein binding;GO:0000989:transcription factor activity, transcription factor binding;GO:0001071:nucleic acid binding transcription factor activity;GO:0003700:transcription factor activity, sequence-specific DNA binding;GO:0003712:transcription cofactor activity;GO:0003714:transcription corepressor activity;GO:0005488:binding;GO:0005515:protein binding;G…	GO:0005622:intracellular;GO:0005623:cell;GO:0005634:nucleus;GO:0005654:nucleoplasm;GO:0005737:cytoplasm;GO:0005856:cytoskeleton;GO:0015630:microtubule cytoskeleton;GO:0031974:membrane-enclosed lumen;GO:0031981:nuclear lumen;GO:0043226:organelle;GO:0043227:membrane-bounded organelle;GO:0043228:non-membrane-bounded organelle;GO:0043229:intracellular organelle;GO:0043231:intracellular membrane-bound…
SIX5	1.62e-85	0.000132104	0.43	0.03	6.09e-82	NA	0.000138877	6.76e-06	ENSG00000177045	ENSG00000177045	protein_coding	GRCh38.98	chr19	-	45764785	45769252	4468	hsa:147912:SIX5, BOR2, DMAHP	147912	SIX homeobox 5 [Source:HGNC Symbol;Acc:HGNC:10891]	-	-	-	-	610896:Branchiootorenal syndrome 2	Other congenital disorders;Congenital disorders of development;H00453:Branchio-oto-renal syndrome	-	GO:0000003:reproduction;GO:0001654:eye development;GO:0002088:lens development in camera-type eye;GO:0003006:developmental process involved in reproduction;GO:0006139:nucleobase-containing compound metabolic process;GO:0006351:transcription, DNA-templated;GO:0006355:regulation of transcription, DNA-templated;GO:0006357:regulation of transcription from RNA polymerase II promoter;GO:0006366:transcr…	GO:0000975:regulatory region DNA binding;GO:0000976:transcription regulatory region sequence-specific DNA binding;GO:0000977:RNA polymerase II regulatory region sequence-specific DNA binding;GO:0000978:RNA polymerase II core promoter proximal region sequence-specific DNA binding;GO:0000987:core promoter proximal region sequence-specific DNA binding;GO:0001012:RNA polymerase II regulatory region D…	GO:0005622:intracellular;GO:0005623:cell;GO:0005634:nucleus;GO:0005654:nucleoplasm;GO:0005737:cytoplasm;GO:0005794:Golgi apparatus;GO:0012505:endomembrane system;GO:0031974:membrane-enclosed lumen;GO:0031981:nuclear lumen;GO:0043226:organelle;GO:0043227:membrane-bounded organelle;GO:0043229:intracellular organelle;GO:0043231:intracellular membrane-bounded organelle;GO:0043233:organelle lumen;GO:0…
HIC1	2.52e-85	-0.0142381	0.327	0.254	9.49e-82	NA	0.00890984	0.0233776	ENSG00000177374	ENSG00000177374	protein_coding	GRCh38.98	chr17	+	2054154	2063241	9088	hsa:3090:HIC1, ZBTB29, ZNF901, hic-1	3090	HIC ZBTB transcriptional repressor 1 [Source:HGNC Symbol;Acc:HGNC:4909]	-	-	-	-	-	-	-	GO:0000122:negative regulation of transcription from RNA polymerase II promoter;GO:0006139:nucleobase-containing compound metabolic process;GO:0006351:transcription, DNA-templated;GO:0006355:regulation of transcription, DNA-templated;GO:0006357:regulation of transcription from RNA polymerase II promoter;GO:0006366:transcription from RNA polymerase II promoter;GO:0006725:cellular aromatic compound…	GO:0001071:nucleic acid binding transcription factor activity;GO:0003676:nucleic acid binding;GO:0003677:DNA binding;GO:0003700:transcription factor activity, sequence-specific DNA binding;GO:0005488:binding;GO:0005515:protein binding;GO:0019899:enzyme binding;GO:0042826:histone deacetylase binding;GO:0043167:ion binding;GO:0043169:cation binding;GO:0043565:sequence-specific DNA binding;GO:004687…	GO:0000785:chromatin;GO:0005622:intracellular;GO:0005623:cell;GO:0005634:nucleus;GO:0005654:nucleoplasm;GO:0005694:chromosome;GO:0005737:cytoplasm;GO:0031974:membrane-enclosed lumen;GO:0031981:nuclear lumen;GO:0032991:macromolecular complex;GO:0043226:organelle;GO:0043227:membrane-bounded organelle;GO:0043228:non-membrane-bounded organelle;GO:0043229:intracellular organelle;GO:0043231:intracellul…
LINC01128	6.36e-85	0.0298768	0.522	0.388	2.39e-81	NA	0.0575386	0.0264101	ENSG00000228794	ENSG00000228794	lncRNA	GRCh38.98	chr1	+	825138	868202	43065	hsa:643837:LINC01128	643837	long intergenic non-protein coding RNA 1128 [Source:HGNC Symbol;Acc:HGNC:49377]	-	-	-	-	-	-	-	-	-	-
NR4A3	3.42e-84	-0.00320584	0.374	0.279	1.28e-80	NA	0.0297889	0.0330956	ENSG00000119508	ENSG00000119508	protein_coding	GRCh38.98	chr9	+	99821855	99866891	45037	hsa:8013:NR4A3, CHN, CSMF, MINOR, NOR1, TEC	8013	nuclear receptor subfamily 4 group A member 3 [Source:HGNC Symbol;Acc:HGNC:7982]	hsa05202:Transcriptional misregulation in cancer	-	-	-	612237:Chondrosarcoma, extraskeletal myxoid	Cancers;Cancers of soft tissues and bone;H00053:Extraskeletal myxoid chondrosarcoma	Dental caries	GO:0000122:negative regulation of transcription from RNA polymerase II promoter;GO:0000302:response to reactive oxygen species;GO:0000902:cell morphogenesis;GO:0000904:cell morphogenesis involved in differentiation;GO:0001704:formation of primary germ layer;GO:0001707:mesoderm formation;GO:0001775:cell activation;GO:0001816:cytokine production;GO:0001817:regulation of cytokine production;GO:00018…	GO:0000975:regulatory region DNA binding;GO:0000976:transcription regulatory region sequence-specific DNA binding;GO:0000977:RNA polymerase II regulatory region sequence-specific DNA binding;GO:0000978:RNA polymerase II core promoter proximal region sequence-specific DNA binding;GO:0000981:RNA polymerase II transcription factor activity, sequence-specific DNA binding;GO:0000982:transcription fact…	GO:0000323:lytic vacuole;GO:0005622:intracellular;GO:0005623:cell;GO:0005634:nucleus;GO:0005654:nucleoplasm;GO:0005667:transcription factor complex;GO:0005737:cytoplasm;GO:0005764:lysosome;GO:0005773:vacuole;GO:0031974:membrane-enclosed lumen;GO:0031981:nuclear lumen;GO:0032991:macromolecular complex;GO:0042629:mast cell granule;GO:0043226:organelle;GO:0043227:membrane-bounded organelle;GO:004322…
SEMA6B	4.46e-84	-0.0221918	0.463	0.355	1.68e-80	NA	0.0150289	0.0378061	ENSG00000167680	ENSG00000167680	protein_coding	GRCh38.98	chr19	-	4542593	4559684	17092	hsa:10501:SEMA6B, SEM-SEMA-Y, SEMA-VIB, SEMAN, semaZ	10501	semaphorin 6B [Source:HGNC Symbol;Acc:HGNC:10739]	hsa04360:Axon guidance	-	-	-	-	-	-	GO:0000902:cell morphogenesis;GO:0000904:cell morphogenesis involved in differentiation;GO:0001558:regulation of cell growth;GO:0001667:ameboidal-type cell migration;GO:0001755:neural crest cell migration;GO:0006928:movement of cell or subcellular component;GO:0006935:chemotaxis;GO:0007154:cell communication;GO:0007165:signal transduction;GO:0007166:cell surface receptor signaling pathway;GO:0007…	GO:0005102:receptor binding;GO:0005488:binding;GO:0005515:protein binding;GO:0030215:semaphorin receptor binding;GO:0045499:chemorepellent activity	GO:0005623:cell;GO:0005886:plasma membrane;GO:0005887:integral component of plasma membrane;GO:0016020:membrane;GO:0016021:integral component of membrane;GO:0031224:intrinsic component of membrane;GO:0031226:intrinsic component of plasma membrane;GO:0044425:membrane part;GO:0044459:plasma membrane part;GO:0044464:cell part;GO:0071944:cell periphery
ZC3HAV1L	9.31e-84	0.00520728	0.594	0.221	3.5e-80	NA	0.00652157	0.00129396	ENSG00000146858	ENSG00000146858	protein_coding	GRCh38.98	chr7	-	139025706	139036042	10337	hsa:92092:ZC3HAV1L, C7orf39	92092	zinc finger CCCH-type containing, antiviral 1 like [Source:HGNC Symbol;Acc:HGNC:22423]	-	-	-	-	-	-	-	-	-	-
ZNF433	1.68e-83	-7.56e-06	0.49	0.282	6.3e-80	NA	0.00132724	0.00133482	ENSG00000197647	ENSG00000197647	protein_coding	GRCh38.98	chr19	-	12014732	12035741	21010	hsa:163059:ZNF433	163059	zinc finger protein 433 [Source:HGNC Symbol;Acc:HGNC:20811]	-	R-HSA-212436:Generic Transcription Pathway;R-HSA-74160:Gene Expression	-	-	-	-	Multiple sclerosis	GO:0006139:nucleobase-containing compound metabolic process;GO:0006351:transcription, DNA-templated;GO:0006355:regulation of transcription, DNA-templated;GO:0006725:cellular aromatic compound metabolic process;GO:0006807:nitrogen compound metabolic process;GO:0008152:metabolic process;GO:0009058:biosynthetic process;GO:0009059:macromolecule biosynthetic process;GO:0009889:regulation of biosynthet…	GO:0003676:nucleic acid binding;GO:0003677:DNA binding;GO:0005488:binding;GO:0005515:protein binding;GO:0043167:ion binding;GO:0043169:cation binding;GO:0046872:metal ion binding;GO:0097159:organic cyclic compound binding;GO:1901363:heterocyclic compound binding	GO:0005622:intracellular;GO:0005623:cell;GO:0005634:nucleus;GO:0043226:organelle;GO:0043227:membrane-bounded organelle;GO:0043229:intracellular organelle;GO:0043231:intracellular membrane-bounded organelle;GO:0044424:intracellular part;GO:0044464:cell part
TTC21B-AS1	5.59e-83	0.00158096	0.431	0.271	2.1e-79	NA	0.00380797	0.00222224	ENSG00000224490	ENSG00000224490	lncRNA	GRCh38.98	chr2	+	165933857	165949891	16035	-	-	TTC21B antisense RNA 1 [Source:HGNC Symbol;Acc:HGNC:41115]	-	-	-	-	-	-	-	-	-	-
TRBV7-6	1.08e-82	0.0202376	0.263	0.168	4.05e-79	NA	0.0436251	0.0227169	ENSG00000211727	ENSG00000211727	TR_V_gene	GRCh38.98	chr7	+	142492132	142492673	542	-	-	T cell receptor beta variable 7-6 [Source:HGNC Symbol;Acc:HGNC:12240]	-	-	-	-	-	-	-	-	-	-
ZC3H12A	2.84e-82	-0.024941	0.641	0.44	1.07e-78	NA	0.156753	0.185967	ENSG00000163874	ENSG00000163874	protein_coding	GRCh38.98	chr1	+	37474580	37484377	9798	hsa:80149:ZC3H12A, MCPIP, MCPIP1, dJ423B22.1	80149	zinc finger CCCH-type containing 12A [Source:HGNC Symbol;Acc:HGNC:26259]	-	-	-	-	-	-	-	GO:0000165:MAPK cascade;GO:0000294:nuclear-transcribed mRNA catabolic process, endonucleolytic cleavage-dependent decay;GO:0000956:nuclear-transcribed mRNA catabolic process;GO:0001101:response to acid chemical;GO:0001525:angiogenesis;GO:0001568:blood vessel development;GO:0001667:ameboidal-type cell migration;GO:0001775:cell activation;GO:0001816:cytokine production;GO:0001817:regulation of cyto…	GO:0003676:nucleic acid binding;GO:0003677:DNA binding;GO:0003682:chromatin binding;GO:0003723:RNA binding;GO:0003729:mRNA binding;GO:0003730:mRNA 3'-UTR binding;GO:0003824:catalytic activity;GO:0004518:nuclease activity;GO:0004519:endonuclease activity;GO:0004521:endoribonuclease activity;GO:0004527:exonuclease activity;GO:0004532:exoribonuclease activity;GO:0004540:ribonuclease activity;GO:0005…	GO:0000932:cytoplasmic mRNA processing body;GO:0005622:intracellular;GO:0005623:cell;GO:0005634:nucleus;GO:0005654:nucleoplasm;GO:0005737:cytoplasm;GO:0005783:endoplasmic reticulum;GO:0005789:endoplasmic reticulum membrane;GO:0005791:rough endoplasmic reticulum;GO:0005856:cytoskeleton;GO:0005886:plasma membrane;GO:0012505:endomembrane system;GO:0016020:membrane;GO:0019898:extrinsic component of m…
RNF175	1.62e-81	0.00100256	0.404	0.271	6.11e-78	NA	0.00343219	0.00242669	ENSG00000145428	ENSG00000145428	protein_coding	GRCh38.98	chr4	-	153710125	153760235	50111	hsa:285533:RNF175	285533	ring finger protein 175 [Source:HGNC Symbol;Acc:HGNC:27735]	-	-	-	-	-	-	Response to statins (LDL cholesterol change)	GO:0006464:cellular protein modification process;GO:0006508:proteolysis;GO:0006511:ubiquitin-dependent protein catabolic process;GO:0006950:response to stress;GO:0006986:response to unfolded protein;GO:0007154:cell communication;GO:0007165:signal transduction;GO:0008152:metabolic process;GO:0009056:catabolic process;GO:0009057:macromolecule catabolic process;GO:0009987:cellular process;GO:0010033…	GO:0003824:catalytic activity;GO:0004842:ubiquitin-protein transferase activity;GO:0005488:binding;GO:0005515:protein binding;GO:0008270:zinc ion binding;GO:0016740:transferase activity;GO:0019787:ubiquitin-like protein transferase activity;GO:0043167:ion binding;GO:0043169:cation binding;GO:0046872:metal ion binding;GO:0046914:transition metal ion binding;GO:0061630:ubiquitin protein ligase acti…	GO:0000139:Golgi membrane;GO:0005622:intracellular;GO:0005623:cell;GO:0005737:cytoplasm;GO:0005783:endoplasmic reticulum;GO:0005789:endoplasmic reticulum membrane;GO:0005794:Golgi apparatus;GO:0012505:endomembrane system;GO:0016020:membrane;GO:0016021:integral component of membrane;GO:0031090:organelle membrane;GO:0031224:intrinsic component of membrane;GO:0042175:nuclear outer membrane-endoplasm…
AC006116.10	2.13e-81	-0.000790176	0.154	0.036	7.99e-78	NA	0.000368101	0.00115888	ENSG00000267776	ENSG00000267776	lncRNA	GRCh38.98	chr19	-	56376704	56377284	581	-	-	novel transcript	-	-	-	-	-	-	-	-	-	-
AC004906.1	2.74e-81	0.00162659	0.084	0.022	1.03e-77	NA	0.000614146	-0.00101212	ENSG00000237286	ENSG00000237286	lncRNA	GRCh38.98	chr7	+	2944035	2947091	3057	-	-	novel transcript, antisense to CARD11	-	-	-	-	-	-	-	-	-	-
GPM6B	3.11e-81	0.00152192	0.353	0.066	1.17e-77	NA	0.00203429	0.000510435	ENSG00000046653	ENSG00000046653	protein_coding	GRCh38.98	chrX	-	13770939	13938638	167700	hsa:2824:GPM6B, M6B	2824	glycoprotein M6B [Source:HGNC Symbol;Acc:HGNC:4461]	-	-	-	-	-	-	-	GO:0001503:ossification;GO:0001504:neurotransmitter uptake;GO:0001505:regulation of neurotransmitter levels;GO:0001952:regulation of cell-matrix adhesion;GO:0006810:transport;GO:0006836:neurotransmitter transport;GO:0006837:serotonin transport;GO:0006996:organelle organization;GO:0007010:cytoskeleton organization;GO:0007044:cell-substrate junction assembly;GO:0007045:cell-substrate adherens junct…	-	GO:0005623:cell;GO:0005886:plasma membrane;GO:0016020:membrane;GO:0016021:integral component of membrane;GO:0031224:intrinsic component of membrane;GO:0044425:membrane part;GO:0044464:cell part;GO:0045121:membrane raft;GO:0071944:cell periphery;GO:0098589:membrane region;GO:0098805:whole membrane
C20orf204	1.24e-80	4.49e-05	0.606	0.219	4.64e-77	NA	0.000615518	0.00057061	ENSG00000196421	ENSG00000196421	protein_coding	GRCh38.98	chr20	+	64034344	64039962	5619	hsa:284739:LINC00176, NCRNA00176, PRR17	284739	chromosome 20 open reading frame 204 [Source:HGNC Symbol;Acc:HGNC:27655]	-	-	-	-	-	-	-	-	-	-
IFITM10	1.64e-80	-0.0248952	0.385	0.314	6.16e-77	NA	0.00749688	0.0328936	ENSG00000244242	ENSG00000244242	protein_coding	GRCh38.98	chr11	-	1732406	1750595	18190	hsa:402778:IFITM10, DSPA3	402778	interferon induced transmembrane protein 10 [Source:HGNC Symbol;Acc:HGNC:40022]	-	-	-	-	-	-	-	GO:0009607:response to biotic stimulus;GO:0050896:response to stimulus	-	GO:0005623:cell;GO:0005886:plasma membrane;GO:0016020:membrane;GO:0016021:integral component of membrane;GO:0031224:intrinsic component of membrane;GO:0044425:membrane part;GO:0044464:cell part;GO:0071944:cell periphery
ATP8B3	1.69e-80	-0.00100571	0.434	0.281	6.33e-77	NA	0.00621252	0.00722499	ENSG00000130270	ENSG00000130270	protein_coding	GRCh38.98	chr19	-	1782075	1812276	30202	hsa:148229:ATP8B3, ATPIK	148229	ATPase phospholipid transporting 8B3 [Source:HGNC Symbol;Acc:HGNC:13535]	-	R-HSA-382551:Transmembrane transport of small molecules;R-HSA-983712:Ion channel transport;R-HSA-936837:Ion transport by P-type ATPases	-	-	-	-	Obesity-related traits	GO:0000003:reproduction;GO:0006810:transport;GO:0006869:lipid transport;GO:0006996:organelle organization;GO:0007030:Golgi organization;GO:0007338:single fertilization;GO:0007339:binding of sperm to zona pellucida;GO:0008037:cell recognition;GO:0009566:fertilization;GO:0009987:cellular process;GO:0009988:cell-cell recognition;GO:0010256:endomembrane system organization;GO:0010876:lipid localizati…	GO:0000166:nucleotide binding;GO:0000287:magnesium ion binding;GO:0001882:nucleoside binding;GO:0001883:purine nucleoside binding;GO:0003824:catalytic activity;GO:0004012:phospholipid-translocating ATPase activity;GO:0005215:transporter activity;GO:0005319:lipid transporter activity;GO:0005488:binding;GO:0005524:ATP binding;GO:0005548:phospholipid transporter activity;GO:0016462:pyrophosphatase a…	GO:0001669:acrosomal vesicle;GO:0002080:acrosomal membrane;GO:0005622:intracellular;GO:0005623:cell;GO:0005737:cytoplasm;GO:0005783:endoplasmic reticulum;GO:0005789:endoplasmic reticulum membrane;GO:0005794:Golgi apparatus;GO:0005886:plasma membrane;GO:0012505:endomembrane system;GO:0012506:vesicle membrane;GO:0016020:membrane;GO:0016021:integral component of membrane;GO:0016023:cytoplasmic, memb…
SLC4A10	2.45e-80	0.00259404	0.678	0.406	9.19e-77	NA	0.00336147	0.000762083	ENSG00000144290	ENSG00000144290	protein_coding	GRCh38.98	chr2	+	161424332	161985282	560951	hsa:57282:SLC4A10, NBCn2, NCBE	57282	solute carrier family 4 member 10 [Source:HGNC Symbol;Acc:HGNC:13811]	-	R-HSA-382551:Transmembrane transport of small molecules;R-HSA-425381:Bicarbonate transporters;R-HSA-425407:SLC-mediated transmembrane transport;R-HSA-425393:Transport of inorganic cations/anions and amino acids/oligopeptides	-	-	-	-	Schizophrenia	GO:0006810:transport;GO:0006811:ion transport;GO:0006812:cation transport;GO:0006814:sodium ion transport;GO:0006818:hydrogen transport;GO:0006820:anion transport;GO:0006821:chloride transport;GO:0006873:cellular ion homeostasis;GO:0006885:regulation of pH;GO:0007275:multicellular organism development;GO:0007399:nervous system development;GO:0007417:central nervous system development;GO:0007420:b…	GO:0005215:transporter activity;GO:0005452:inorganic anion exchanger activity;GO:0008509:anion transmembrane transporter activity;GO:0015075:ion transmembrane transporter activity;GO:0015103:inorganic anion transmembrane transporter activity;GO:0015291:secondary active transmembrane transporter activity;GO:0015293:symporter activity;GO:0015297:antiporter activity;GO:0015301:anion:anion antiporter…	GO:0005623:cell;GO:0005886:plasma membrane;GO:0005887:integral component of plasma membrane;GO:0016020:membrane;GO:0016021:integral component of membrane;GO:0016323:basolateral plasma membrane;GO:0030425:dendrite;GO:0031224:intrinsic component of membrane;GO:0031226:intrinsic component of plasma membrane;GO:0036477:somatodendritic compartment;GO:0042995:cell projection;GO:0043005:neuron projectio…
TRBV5-4	3.65e-80	0.0131272	0.705	0.431	1.37e-76	NA	0.022723	0.00938521	ENSG00000230099	ENSG00000230099	TR_V_gene	GRCh38.98	chr7	+	142462916	142463581	666	-	-	T cell receptor beta variable 5-4 [Source:HGNC Symbol;Acc:HGNC:12221]	-	-	-	-	-	-	-	-	-	-
KDM4D	3.83e-80	-0.00185982	0.622	0.361	1.44e-76	NA	0.000552805	0.00241538	ENSG00000186280	ENSG00000186280	protein_coding	GRCh38.98	chr11	+	94973709	94999519	25811	hsa:55693:KDM4D, JMJD2D	55693	lysine demethylase 4D [Source:HGNC Symbol;Acc:HGNC:25498]	-	R-HSA-3214842:HDMs demethylate histones;R-HSA-4839726:Chromatin organization;R-HSA-3247509:Chromatin modifying enzymes	-	-	-	-	Attention deficit hyperactivity disorder and conduct disorder	GO:0000724:double-strand break repair via homologous recombination;GO:0000725:recombinational repair;GO:0000726:non-recombinational repair;GO:0001932:regulation of protein phosphorylation;GO:0006139:nucleobase-containing compound metabolic process;GO:0006259:DNA metabolic process;GO:0006281:DNA repair;GO:0006282:regulation of DNA repair;GO:0006302:double-strand break repair;GO:0006303:double-stra…	GO:0003824:catalytic activity;GO:0005488:binding;GO:0016491:oxidoreductase activity;GO:0032451:demethylase activity;GO:0032452:histone demethylase activity;GO:0032454:histone demethylase activity (H3-K9 specific);GO:0043167:ion binding;GO:0043169:cation binding;GO:0046872:metal ion binding;GO:0051213:dioxygenase activity	GO:0005576:extracellular region;GO:0005615:extracellular space;GO:0005622:intracellular;GO:0005623:cell;GO:0005634:nucleus;GO:0005654:nucleoplasm;GO:0005694:chromosome;GO:0031974:membrane-enclosed lumen;GO:0031981:nuclear lumen;GO:0035861:site of double-strand break;GO:0043226:organelle;GO:0043227:membrane-bounded organelle;GO:0043228:non-membrane-bounded organelle;GO:0043229:intracellular organe…
ZNF280B	4.71e-80	0.00338627	0.242	0.084	1.77e-76	NA	0.00374103	0.000347839	ENSG00000275004	ENSG00000275004	protein_coding	GRCh38.98	chr22	-	22484421	22508742	24322	hsa:140883:ZNF280B, 5'OY11.1, D87009.C22.3, SUHW2, ZNF279, ZNF632	140883	zinc finger protein 280B [Source:HGNC Symbol;Acc:HGNC:23022]	-	-	-	-	-	-	Prostate cancer (gene x gene interaction)	GO:0000122:negative regulation of transcription from RNA polymerase II promoter;GO:0000902:cell morphogenesis;GO:0000904:cell morphogenesis involved in differentiation;GO:0006139:nucleobase-containing compound metabolic process;GO:0006351:transcription, DNA-templated;GO:0006355:regulation of transcription, DNA-templated;GO:0006357:regulation of transcription from RNA polymerase II promoter;GO:000…	GO:0000981:RNA polymerase II transcription factor activity, sequence-specific DNA binding;GO:0001071:nucleic acid binding transcription factor activity;GO:0001227:transcriptional repressor activity, RNA polymerase II transcription regulatory region sequence-specific binding;GO:0003676:nucleic acid binding;GO:0003677:DNA binding;GO:0003700:transcription factor activity, sequence-specific DNA bindi…	GO:0005622:intracellular;GO:0005623:cell;GO:0005634:nucleus;GO:0043226:organelle;GO:0043227:membrane-bounded organelle;GO:0043229:intracellular organelle;GO:0043231:intracellular membrane-bounded organelle;GO:0044424:intracellular part;GO:0044464:cell part
LINC00494	5.22e-80	0.000230548	0.154	0.026	1.96e-76	NA	0.000412413	0.000181796	ENSG00000235621	ENSG00000235621	lncRNA	GRCh38.98	chr20	+	48359884	48370636	10753	hsa:284749:LINC00494	284749	long intergenic non-protein coding RNA 494 [Source:HGNC Symbol;Acc:HGNC:27657]	-	-	-	-	-	-	-	-	-	-
AF196972.1	6.75e-80	0.00243579	0.634	0.339	2.54e-76	NA	0.00424569	0.00180254	ENSG00000224292	ENSG00000224292	lncRNA	GRCh38.98	chrX	-	48506523	48508838	2316	hsa:101927635:	101927635	novel transcript, antisense to PORCN, EBP	-	-	-	-	-	-	-	-	-	-
CD28	2.13e-79	0.0394367	0.631	0.354	8e-76	Immunocostimulators	0.056688	0.0158268	ENSG00000178562	ENSG00000178562	protein_coding	GRCh38.98	chr2	+	203706475	203738912	32438	hsa:940:CD28, Tp44	940	CD28 molecule [Source:HGNC Symbol;Acc:HGNC:1653]	hsa04514:Cell adhesion molecules (CAMs);hsa05162:Measles;hsa05320:Autoimmune thyroid disease;hsa04940:Type I diabetes mellitus;hsa05330:Allograft rejection;hsa05332:Graft-versus-host disease;hsa05416:Viral myocarditis;hsa04672:Intestinal immune network for IgA production;hsa05322:Systemic lupus erythematosus;hsa05323:Rheumatoid arthritis;hsa04660:T cell receptor signaling pathway	R-HSA-2424491:DAP12 signaling;R-HSA-5654741:Signaling by FGFR3;R-HSA-388841:Costimulation by the CD28 family;R-HSA-187037:NGF signalling via TRKA from the plasma membrane;R-HSA-190236:Signaling by FGFR;R-HSA-389356:CD28 co-stimulation;R-HSA-198203:PI3K/AKT activation;R-HSA-164939:Nef mediated downregulation of CD28 cell surface expression;R-HSA-1257604:PIP3 activates AKT signaling;R-HSA-5654689:P…	-	P00053:T cell activation	-	-	Celiac disease;Rheumatoid arthritis;Inflammatory bowel disease;Ulcerative colitis;Graves' disease;Heschl's gyrus morphology	GO:0000018:regulation of DNA recombination;GO:0000278:mitotic cell cycle;GO:0000280:nuclear division;GO:0001775:cell activation;GO:0001816:cytokine production;GO:0001817:regulation of cytokine production;GO:0001819:positive regulation of cytokine production;GO:0002200:somatic diversification of immune receptors;GO:0002204:somatic recombination of immunoglobulin genes involved in immune response;G…	GO:0002020:protease binding;GO:0003824:catalytic activity;GO:0004871:signal transducer activity;GO:0004872:receptor activity;GO:0005070:SH3/SH2 adaptor activity;GO:0005488:binding;GO:0005515:protein binding;GO:0015026:coreceptor activity;GO:0016301:kinase activity;GO:0016740:transferase activity;GO:0016772:transferase activity, transferring phosphorus-containing groups;GO:0016773:phosphotransfera…	GO:0001772:immunological synapse;GO:0005622:intracellular;GO:0005623:cell;GO:0005737:cytoplasm;GO:0005829:cytosol;GO:0005886:plasma membrane;GO:0005887:integral component of plasma membrane;GO:0009897:external side of plasma membrane;GO:0009986:cell surface;GO:0016020:membrane;GO:0016021:integral component of membrane;GO:0031224:intrinsic component of membrane;GO:0031226:intrinsic component of pl…
CCNB2	7.99e-79	-0.00259595	0.628	0.349	3e-75	NA	0.00398379	0.00659346	ENSG00000157456	ENSG00000157456	protein_coding	GRCh38.98	chr15	+	59105126	59125045	19920	hsa:9133:CCNB2, HsT17299	9133	cyclin B2 [Source:HGNC Symbol;Acc:HGNC:1580]	hsa04110:Cell cycle;hsa04115:p53 signaling pathway;hsa05166:HTLV-I infection;hsa04068:FoxO signaling pathway;hsa04114:Oocyte meiosis;hsa04914:Progesterone-mediated oocyte maturation	R-HSA-69481:G2/M Checkpoints;R-HSA-69620:Cell Cycle Checkpoints;R-HSA-2565942:Regulation of PLK1 Activity at G2/M Transition;R-HSA-2500257:Resolution of Sister Chromatid Cohesion;R-HSA-68875:Mitotic Prophase;R-HSA-157881:Cyclin B2 mediated events;R-HSA-3301854:Nuclear Pore Complex (NPC) Disassembly;R-HSA-69478:G2/M DNA replication checkpoint;R-HSA-2980766:Nuclear Envelope Breakdown;R-HSA-2980767:…	-	-	-	-	Metabolite levels	GO:0000086:G2/M transition of mitotic cell cycle;GO:0000278:mitotic cell cycle;GO:0000280:nuclear division;GO:0001701:in utero embryonic development;GO:0001776:leukocyte homeostasis;GO:0002260:lymphocyte homeostasis;GO:0002376:immune system process;GO:0002520:immune system development;GO:0006996:organelle organization;GO:0006997:nucleus organization;GO:0006998:nuclear envelope organization;GO:000…	GO:0003824:catalytic activity;GO:0004672:protein kinase activity;GO:0004674:protein serine/threonine kinase activity;GO:0004693:cyclin-dependent protein serine/threonine kinase activity;GO:0005488:binding;GO:0005515:protein binding;GO:0016301:kinase activity;GO:0016740:transferase activity;GO:0016772:transferase activity, transferring phosphorus-containing groups;GO:0016773:phosphotransferase act…	GO:0005622:intracellular;GO:0005623:cell;GO:0005634:nucleus;GO:0005654:nucleoplasm;GO:0005737:cytoplasm;GO:0005813:centrosome;GO:0005815:microtubule organizing center;GO:0005829:cytosol;GO:0005856:cytoskeleton;GO:0015630:microtubule cytoskeleton;GO:0016020:membrane;GO:0031974:membrane-enclosed lumen;GO:0031981:nuclear lumen;GO:0043226:organelle;GO:0043227:membrane-bounded organelle;GO:0043228:non…
HIST1H3B	1.27e-78	0.00597398	0.577	0.207	4.76e-75	NA	0.00871711	0.00270902	ENSG00000286522	ENSG00000286522	protein_coding	GRCh38.98	chr6	-	26031594	26032099	506	-	-	histone cluster 1 H3 family member b [Source:HGNC Symbol;Acc:HGNC:4776]	-	-	-	-	-	-	-	-	-	-
HMMR	3.3e-78	0.00445089	0.531	0.116	1.24e-74	NA	0.00508483	0.00062125	ENSG00000072571	ENSG00000072571	protein_coding	GRCh38.98	chr5	+	163460203	163491941	31739	hsa:3161:HMMR, CD168, IHABP, RHAMM	3161	hyaluronan mediated motility receptor [Source:HGNC Symbol;Acc:HGNC:5012]	hsa04512:ECM-receptor interaction	R-HSA-8854518:AURKA Activation by TPX2;R-HSA-2160916:Hyaluronan uptake and degradation;R-HSA-1630316:Glycosaminoglycan metabolism;R-HSA-1430728:Metabolism;R-HSA-1640170:Cell Cycle;R-HSA-2142845:Hyaluronan metabolism;R-HSA-453274:Mitotic G2-G2/M phases;R-HSA-69278:Cell Cycle, Mitotic;R-HSA-69275:G2/M Transition;R-HSA-71387:Metabolism of carbohydrates	-	-	114480:Breast cancer	-	-	GO:0000086:G2/M transition of mitotic cell cycle;GO:0000278:mitotic cell cycle;GO:0006022:aminoglycan metabolic process;GO:0006026:aminoglycan catabolic process;GO:0006027:glycosaminoglycan catabolic process;GO:0006807:nitrogen compound metabolic process;GO:0007049:cell cycle;GO:0008152:metabolic process;GO:0009056:catabolic process;GO:0009057:macromolecule catabolic process;GO:0009987:cellular p…	GO:0005488:binding;GO:0005515:protein binding;GO:0005539:glycosaminoglycan binding;GO:0005540:hyaluronic acid binding;GO:0097367:carbohydrate derivative binding	GO:0005622:intracellular;GO:0005623:cell;GO:0005737:cytoplasm;GO:0005829:cytosol;GO:0005886:plasma membrane;GO:0009986:cell surface;GO:0016020:membrane;GO:0044424:intracellular part;GO:0044444:cytoplasmic part;GO:0044464:cell part;GO:0071944:cell periphery
TNNT1	8.2e-78	-0.0371728	0.757	0.963	3.08e-74	NA	0.262482	0.310296	ENSG00000105048	ENSG00000105048	protein_coding	GRCh38.98	chr19	-	55132698	55149206	16509	hsa:7138:TNNT1, ANM, NEM5, STNT, TNT, TNTS	7138	troponin T1, slow skeletal type [Source:HGNC Symbol;Acc:HGNC:11948]	-	R-HSA-397014:Muscle contraction;R-HSA-390522:Striated Muscle Contraction	-	-	605355:Nemaline myopathy 5, Amish type	Musculoskeletal diseases;Muscular diseases;H00698:Nemaline myopathy	-	GO:0003008:system process;GO:0003009:skeletal muscle contraction;GO:0003010:voluntary skeletal muscle contraction;GO:0003012:muscle system process;GO:0006928:movement of cell or subcellular component;GO:0006936:muscle contraction;GO:0006937:regulation of muscle contraction;GO:0006941:striated muscle contraction;GO:0009987:cellular process;GO:0014721:twitch skeletal muscle contraction;GO:0014733:r…	GO:0005488:binding;GO:0005515:protein binding;GO:0005523:tropomyosin binding;GO:0008092:cytoskeletal protein binding;GO:0031014:troponin T binding	GO:0005622:intracellular;GO:0005623:cell;GO:0005737:cytoplasm;GO:0005829:cytosol;GO:0005856:cytoskeleton;GO:0005861:troponin complex;GO:0005865:striated muscle thin filament;GO:0015629:actin cytoskeleton;GO:0030016:myofibril;GO:0030017:sarcomere;GO:0032991:macromolecular complex;GO:0036379:myofilament;GO:0043226:organelle;GO:0043228:non-membrane-bounded organelle;GO:0043229:intracellular organell…
ITGA3	2.65e-77	0.00107657	0.207	0.014	9.95e-74	NA	0.00108553	8.37e-06	ENSG00000005884	ENSG00000005884	protein_coding	GRCh38.98	chr17	+	50055968	50090481	34514	hsa:3675:ITGA3, CD49C, FRP-2, GAP-B3, GAPB3, ILNEB, MSK18, VCA-2, VL3A, VLA3a	3675	integrin subunit alpha 3 [Source:HGNC Symbol;Acc:HGNC:6139]	hsa04151:PI3K-Akt signaling pathway;hsa05200:Pathways in cancer;hsa04810:Regulation of actin cytoskeleton;hsa04640:Hematopoietic cell lineage;hsa05414:Dilated cardiomyopathy;hsa04510:Focal adhesion;hsa05222:Small cell lung cancer;hsa05410:Hypertrophic cardiomyopathy (HCM);hsa04512:ECM-receptor interaction;hsa05412:Arrhythmogenic right ventricular cardiomyopathy (ARVC)	R-HSA-1474244:Extracellular matrix organization;R-HSA-109582:Hemostasis;R-HSA-216083:Integrin cell surface interactions;R-HSA-3000157:Laminin interactions;R-HSA-210991:Basigin interactions;R-HSA-202733:Cell surface interactions at the vascular wall	-	P00034:Integrin signalling pathway	614748:Interstitial lung disease, nephrotic syndrome, and epidermolysis bullosa, congenital	-	-	GO:0000003:reproduction;GO:0001655:urogenital system development;GO:0001667:ameboidal-type cell migration;GO:0001704:formation of primary germ layer;GO:0001707:mesoderm formation;GO:0001764:neuron migration;GO:0001822:kidney development;GO:0002376:immune system process;GO:0003008:system process;GO:0003014:renal system process;GO:0006139:nucleobase-containing compound metabolic process;GO:0006351:…	GO:0001948:glycoprotein binding;GO:0001968:fibronectin binding;GO:0002020:protease binding;GO:0005102:receptor binding;GO:0005178:integrin binding;GO:0005488:binding;GO:0005515:protein binding;GO:0005518:collagen binding;GO:0019899:enzyme binding;GO:0019904:protein domain specific binding;GO:0032403:protein complex binding;GO:0043167:ion binding;GO:0043169:cation binding;GO:0043236:laminin bindin…	GO:0005576:extracellular region;GO:0005622:intracellular;GO:0005623:cell;GO:0005737:cytoplasm;GO:0005886:plasma membrane;GO:0005887:integral component of plasma membrane;GO:0005912:adherens junction;GO:0005924:cell-substrate adherens junction;GO:0005925:focal adhesion;GO:0008305:integrin complex;GO:0009897:external side of plasma membrane;GO:0009986:cell surface;GO:0016020:membrane;GO:0016021:int…
LTA	9.61e-77	0.0208483	0.705	0.516	3.61e-73	NA	0.0279686	0.006759	ENSG00000226979	ENSG00000226979	protein_coding	GRCh38.98	chr6	+	31572054	31574324	2271	hsa:4049:LTA, LT, TNFB, TNFSF1, TNLG1E	4049	lymphotoxin alpha [Source:HGNC Symbol;Acc:HGNC:6709]	hsa04060:Cytokine-cytokine receptor interaction;hsa05168:Herpes simplex infection;hsa05166:HTLV-I infection;hsa04940:Type I diabetes mellitus;hsa04064:NF-kappa B signaling pathway;hsa04668:TNF signaling pathway	R-HSA-168256:Immune System;R-HSA-1280215:Cytokine Signaling in Immune system;R-HSA-5668541:TNFR2 non-canonical NF-kB pathway;R-HSA-5669034:TNFs bind their physiological receptors;R-HSA-5676594:TNF receptor superfamily (TNFSF) members mediating non-canonical NF-kB pathway	-	P00006:Apoptosis signaling pathway	607507:Psoriatic arthritis, susceptibility to;608446:Myocardial infarction, susceptibility to;610988:Leprosy, susceptibility to, 4	-	Crohn's disease;Neonatal lupus;Type 1 diabetes and autoimmune thyroid diseases	GO:0001666:response to hypoxia;GO:0001816:cytokine production;GO:0001817:regulation of cytokine production;GO:0001819:positive regulation of cytokine production;GO:0002237:response to molecule of bacterial origin;GO:0002250:adaptive immune response;GO:0002252:immune effector process;GO:0002376:immune system process;GO:0002437:inflammatory response to antigenic stimulus;GO:0002439:chronic inflamma…	GO:0005102:receptor binding;GO:0005125:cytokine activity;GO:0005126:cytokine receptor binding;GO:0005164:tumor necrosis factor receptor binding;GO:0005488:binding;GO:0005515:protein binding;GO:0032813:tumor necrosis factor receptor superfamily binding	GO:0005576:extracellular region;GO:0005615:extracellular space;GO:0005623:cell;GO:0005886:plasma membrane;GO:0016020:membrane;GO:0044421:extracellular region part;GO:0044464:cell part;GO:0071944:cell periphery
SGCE	1.74e-76	0.00322663	0.497	0.087	6.53e-73	NA	0.00381625	0.000582526	ENSG00000127990	ENSG00000127990	protein_coding	GRCh38.98	chr7	-	94524204	94656572	132369	hsa:8910:SGCE, DYT11, ESG	8910	sarcoglycan epsilon [Source:HGNC Symbol;Acc:HGNC:10808]	-	-	-	-	159900:Dystonia-11, myoclonic	Nervous system diseases;Other nervous and sensory system diseases;H00831:Primary dystonia	-	GO:0003008:system process;GO:0003012:muscle system process;GO:0007155:cell adhesion;GO:0007160:cell-matrix adhesion;GO:0007275:multicellular organism development;GO:0007517:muscle organ development;GO:0009987:cellular process;GO:0016043:cellular component organization;GO:0022610:biological adhesion;GO:0031589:cell-substrate adhesion;GO:0032501:multicellular organismal process;GO:0032502:developme…	-	GO:0005622:intracellular;GO:0005623:cell;GO:0005737:cytoplasm;GO:0005794:Golgi apparatus;GO:0005856:cytoskeleton;GO:0005886:plasma membrane;GO:0005887:integral component of plasma membrane;GO:0012505:endomembrane system;GO:0016010:dystrophin-associated glycoprotein complex;GO:0016011:dystroglycan complex;GO:0016012:sarcoglycan complex;GO:0016020:membrane;GO:0016021:integral component of membrane;…
TRBV6-4	2.71e-76	0.00131923	0.227	0.031	1.02e-72	NA	0.00135945	3.93e-05	ENSG00000211713	ENSG00000211713	TR_V_gene	GRCh38.98	chr7	+	142380806	142381261	456	-	-	T cell receptor beta variable 6-4 [Source:HGNC Symbol;Acc:HGNC:12229]	-	-	-	-	-	-	-	-	-	-
HBD	4.85e-76	0.00950339	0.613	0.384	1.82e-72	NA	0.0120087	0.00243669	ENSG00000223609	ENSG00000223609	protein_coding	GRCh38.98	chr11	-	5232678	5243657	10980	hsa:3045:HBD	3045	hemoglobin subunit delta [Source:HGNC Symbol;Acc:HGNC:4829]	-	R-HSA-983231:Factors involved in megakaryocyte development and platelet production;R-HSA-109582:Hemostasis	-	-	-	-	-	GO:0006810:transport;GO:0006950:response to stress;GO:0007596:blood coagulation;GO:0007599:hemostasis;GO:0009611:response to wounding;GO:0015669:gas transport;GO:0015671:oxygen transport;GO:0032501:multicellular organismal process;GO:0042060:wound healing;GO:0044699:single-organism process;GO:0044707:single-multicellular organism process;GO:0044765:single-organism transport;GO:0050817:coagulation…	GO:0005215:transporter activity;GO:0005344:oxygen transporter activity;GO:0005488:binding;GO:0005506:iron ion binding;GO:0005515:protein binding;GO:0019825:oxygen binding;GO:0020037:heme binding;GO:0022892:substrate-specific transporter activity;GO:0043167:ion binding;GO:0043169:cation binding;GO:0046872:metal ion binding;GO:0046906:tetrapyrrole binding;GO:0046914:transition metal ion binding;GO:…	GO:0005576:extracellular region;GO:0005615:extracellular space;GO:0005622:intracellular;GO:0005623:cell;GO:0005737:cytoplasm;GO:0005829:cytosol;GO:0005833:hemoglobin complex;GO:0032991:macromolecular complex;GO:0043234:protein complex;GO:0044421:extracellular region part;GO:0044424:intracellular part;GO:0044444:cytoplasmic part;GO:0044445:cytosolic part;GO:0044464:cell part;GO:0072562:blood micro…
SLC27A2	5.38e-76	-0.00118164	0.201	0.012	2.02e-72	NA	0.000894068	0.00207746	ENSG00000140284	ENSG00000140284	protein_coding	GRCh38.98	chr15	+	50182196	50236385	54190	hsa:11001:SLC27A2, ACSVL1, FACVL1, FATP2, HsT17226, VLACS, VLCS, hFACVL1	11001	solute carrier family 27 member 2 [Source:HGNC Symbol;Acc:HGNC:10996]	hsa04146:Peroxisome;hsa04931:Insulin resistance;hsa03320:PPAR signaling pathway	R-HSA-1430728:Metabolism;R-HSA-193368:Synthesis of bile acids and bile salts via 7alpha-hydroxycholesterol;R-HSA-556833:Metabolism of lipids and lipoproteins;R-HSA-194068:Bile acid and bile salt metabolism;R-HSA-192105:Synthesis of bile acids and bile salts;R-HSA-389599:Alpha-oxidation of phytanate;R-HSA-193775:Synthesis of bile acids and bile salts via 24-hydroxycholesterol;R-HSA-390918:Peroxiso…	PWY-5143:fatty acid activation;PWY-5972:stearate biosynthesis;PWY-6000:gamma-linolenate biosynthesis;PWY-6061:bile acid biosynthesis, neutral pathway;PWY66-387:fatty acid alpha-oxidation;PWY66-391:fatty acid beta-oxidation (peroxisome);FAO-PWY:fatty acid beta-oxidation;PWY66-388:fatty acid alpha-oxidation III	-	-	-	Blood metabolite ratios;Verbal declarative memory	GO:0000038:very long-chain fatty acid metabolic process;GO:0001561:fatty acid alpha-oxidation;GO:0001676:long-chain fatty acid metabolic process;GO:0006082:organic acid metabolic process;GO:0006629:lipid metabolic process;GO:0006631:fatty acid metabolic process;GO:0006635:fatty acid beta-oxidation;GO:0006694:steroid biosynthetic process;GO:0006699:bile acid biosynthetic process;GO:0006810:transpo…	GO:0000166:nucleotide binding;GO:0001882:nucleoside binding;GO:0001883:purine nucleoside binding;GO:0003824:catalytic activity;GO:0004467:long-chain fatty acid-CoA ligase activity;GO:0005102:receptor binding;GO:0005215:transporter activity;GO:0005319:lipid transporter activity;GO:0005488:binding;GO:0005515:protein binding;GO:0005524:ATP binding;GO:0015245:fatty acid transporter activity;GO:001564…	GO:0005576:extracellular region;GO:0005622:intracellular;GO:0005623:cell;GO:0005737:cytoplasm;GO:0005739:mitochondrion;GO:0005777:peroxisome;GO:0005778:peroxisomal membrane;GO:0005779:integral component of peroxisomal membrane;GO:0005783:endoplasmic reticulum;GO:0005788:endoplasmic reticulum lumen;GO:0005789:endoplasmic reticulum membrane;GO:0012505:endomembrane system;GO:0016020:membrane;GO:0016…
GRASP	7.08e-76	-0.0172296	0.419	0.326	2.66e-72	NA	0.0913217	0.110288	ENSG00000161835	ENSG00000161835	protein_coding	GRCh38.98	chr12	+	52006946	52015889	8944	hsa:160622:GRASP, TAMALIN	160622	general receptor for phosphoinositides 1 associated scaffold protein [Source:HGNC Symbol;Acc:HGNC:18707]	-	-	-	-	-	-	Age-related hearing impairment	GO:0007154:cell communication;GO:0007165:signal transduction;GO:0008104:protein localization;GO:0009987:cellular process;GO:0023052:signaling;GO:0033036:macromolecule localization;GO:0044699:single-organism process;GO:0044700:single organism signaling;GO:0044763:single-organism cellular process;GO:0050789:regulation of biological process;GO:0050794:regulation of cellular process;GO:0050896:respon…	GO:0005488:binding;GO:0005515:protein binding;GO:0019899:enzyme binding;GO:0019904:protein domain specific binding;GO:0030165:PDZ domain binding;GO:0030306:ADP-ribosylation factor binding;GO:0031267:small GTPase binding;GO:0042802:identical protein binding;GO:0051020:GTPase binding	GO:0005622:intracellular;GO:0005623:cell;GO:0005737:cytoplasm;GO:0005886:plasma membrane;GO:0016020:membrane;GO:0030054:cell junction;GO:0044424:intracellular part;GO:0044425:membrane part;GO:0044444:cytoplasmic part;GO:0044456:synapse part;GO:0044459:plasma membrane part;GO:0044464:cell part;GO:0045202:synapse;GO:0045211:postsynaptic membrane;GO:0048471:perinuclear region of cytoplasm;GO:0071944…
TAFA1	1.26e-75	0.00191949	0.622	0.27	4.73e-72	NA	0.00223917	0.000317226	ENSG00000183662	ENSG00000183662	protein_coding	GRCh38.98	chr3	+	68004247	68545621	541375	hsa:407738:FAM19A1, TAFA-1, TAFA1	407738	TAFA chemokine like family member 1 [Source:HGNC Symbol;Acc:HGNC:21587]	-	-	-	-	-	-	Amyotrophic lateral sclerosis (sporadic)	-	GO:0005488:binding;GO:0005515:protein binding	GO:0005576:extracellular region;GO:0005622:intracellular;GO:0005623:cell;GO:0005737:cytoplasm;GO:0005783:endoplasmic reticulum;GO:0012505:endomembrane system;GO:0043226:organelle;GO:0043227:membrane-bounded organelle;GO:0043229:intracellular organelle;GO:0043231:intracellular membrane-bounded organelle;GO:0044424:intracellular part;GO:0044444:cytoplasmic part;GO:0044464:cell part
COL19A1	1.28e-75	0.00669536	0.655	0.347	4.83e-72	NA	0.0120555	0.00530202	ENSG00000082293	ENSG00000082293	protein_coding	GRCh38.98	chr6	+	69866556	70212468	345913	hsa:1310:COL19A1, COL9A1L, D6S228E	1310	collagen type XIX alpha 1 chain [Source:HGNC Symbol;Acc:HGNC:2196]	-	R-HSA-1474244:Extracellular matrix organization;R-HSA-1650814:Collagen biosynthesis and modifying enzymes;R-HSA-1474290:Collagen formation;R-HSA-1442490:Collagen degradation;R-HSA-1474228:Degradation of the extracellular matrix	-	-	-	-	Response to statin therapy	GO:0001501:skeletal system development;GO:0007155:cell adhesion;GO:0007275:multicellular organism development;GO:0007517:muscle organ development;GO:0007519:skeletal muscle tissue development;GO:0008152:metabolic process;GO:0009056:catabolic process;GO:0009888:tissue development;GO:0009987:cellular process;GO:0014706:striated muscle tissue development;GO:0016043:cellular component organization;GO…	GO:0005198:structural molecule activity;GO:0005201:extracellular matrix structural constituent;GO:0005488:binding;GO:0005515:protein binding;GO:0030674:protein binding, bridging;GO:0060090:binding, bridging	GO:0005576:extracellular region;GO:0005578:proteinaceous extracellular matrix;GO:0005581:collagen trimer;GO:0005622:intracellular;GO:0005623:cell;GO:0005737:cytoplasm;GO:0005783:endoplasmic reticulum;GO:0005788:endoplasmic reticulum lumen;GO:0012505:endomembrane system;GO:0031012:extracellular matrix;GO:0031974:membrane-enclosed lumen;GO:0032991:macromolecular complex;GO:0043226:organelle;GO:0043…
TCL6	1.75e-75	-0.000146722	0.549	0.147	6.56e-72	NA	0.000794474	0.000941324	ENSG00000187621	ENSG00000187621	lncRNA	GRCh38.98	chr14	+	95650498	95679833	29336	hsa:27004:TCL6, TNG1, TNG2	27004	T cell leukemia/lymphoma 6 [Source:HGNC Symbol;Acc:HGNC:13463]	-	-	-	-	-	-	QT interval;Diisocyanate-induced asthma	-	-	-
PLCE1	2.73e-75	0.00164939	0.554	0.177	1.02e-71	NA	0.00161349	-3.72e-05	ENSG00000138193	ENSG00000138193	protein_coding	GRCh38.98	chr10	+	94030812	94332823	302012	hsa:51196:PLCE1, NPHS3, PLCE, PPLC	51196	phospholipase C epsilon 1 [Source:HGNC Symbol;Acc:HGNC:17175]	hsa01100:Metabolic pathways;hsa04024:cAMP signaling pathway;hsa04020:Calcium signaling pathway;hsa05205:Proteoglycans in cancer;hsa04014:Ras signaling pathway;hsa04015:Rap1 signaling pathway;hsa04933:AGE-RAGE signaling pathway in diabetic complications;hsa04919:Thyroid hormone signaling pathway;hsa00562:Inositol phosphate metabolism;hsa04070:Phosphatidylinositol signaling system	R-HSA-1855204:Synthesis of IP3 and IP4 in the cytosol;R-HSA-1430728:Metabolism;R-HSA-1483249:Inositol phosphate metabolism	PWY-6367:D-myo-inositol-5-phosphate metabolism;PWY-6371:superpathway of inositol phosphate compounds;PWY-6351:D-myo-inositol (1,4,5)-trisphosphate biosynthesis;LIPASYN-PWY:phospholipases	P00031:Inflammation mediated by chemokine and cytokine signaling pathway;P04374:5HT2 type receptor mediated signaling pathway;P04385:Histamine H1 receptor mediated signaling pathway;P00002:Alpha adrenergic receptor signaling pathway;P04394:Thyrotropin-releasing hormone receptor signaling pathway;P04391:Oxytocin receptor mediated signaling pathway	610725:Nephrotic syndrome, type 3	Urinary system diseases;Kidney diseases;H00626:Nephrotic syndrome and focal segmental glomerulosclerosis	Hypertension;Systolic blood pressure;Diastolic blood pressure;Esophageal cancer;Vertical cup-disc ratio;Esophageal cancer and gastric cancer;Personality traits in bipolar disorder;Sudden cardiac arrest;Dengue shock syndrome;Esophageal squamous cell carcinoma;Lifetime average cigarettes per day in chronic obstructive pulmonary disease;Glucose homeostasis traits	GO:0000165:MAPK cascade;GO:0000187:activation of MAPK activity;GO:0001558:regulation of cell growth;GO:0001655:urogenital system development;GO:0001822:kidney development;GO:0001932:regulation of protein phosphorylation;GO:0001934:positive regulation of protein phosphorylation;GO:0003008:system process;GO:0003012:muscle system process;GO:0006066:alcohol metabolic process;GO:0006464:cellular prote…	GO:0003824:catalytic activity;GO:0004435:phosphatidylinositol phospholipase C activity;GO:0004620:phospholipase activity;GO:0004629:phospholipase C activity;GO:0004871:signal transducer activity;GO:0005057:receptor signaling protein activity;GO:0005085:guanyl-nucleotide exchange factor activity;GO:0005488:binding;GO:0005515:protein binding;GO:0008081:phosphoric diester hydrolase activity;GO:00162…	GO:0000139:Golgi membrane;GO:0005622:intracellular;GO:0005623:cell;GO:0005737:cytoplasm;GO:0005794:Golgi apparatus;GO:0005829:cytosol;GO:0005886:plasma membrane;GO:0012505:endomembrane system;GO:0016020:membrane;GO:0031090:organelle membrane;GO:0043226:organelle;GO:0043227:membrane-bounded organelle;GO:0043229:intracellular organelle;GO:0043231:intracellular membrane-bounded organelle;GO:0044422:…
PHOSPHO1	3.86e-75	-0.000387204	0.574	0.283	1.45e-71	NA	0.00249446	0.00288271	ENSG00000173868	ENSG00000173868	protein_coding	GRCh38.98	chr17	-	49223362	49230766	7405	hsa:162466:PHOSPHO1	162466	phosphoethanolamine/phosphocholine phosphatase [Source:HGNC Symbol;Acc:HGNC:16815]	hsa01100:Metabolic pathways;hsa00564:Glycerophospholipid metabolism	R-HSA-1483213:Synthesis of PE;R-HSA-1483206:Glycerophospholipid biosynthesis;R-HSA-1430728:Metabolism;R-HSA-556833:Metabolism of lipids and lipoproteins;R-HSA-1483191:Synthesis of PC;R-HSA-1483257:Phospholipid metabolism	-	-	-	-	Prostate cancer	GO:0001501:skeletal system development;GO:0001503:ossification;GO:0001958:endochondral ossification;GO:0006629:lipid metabolic process;GO:0006644:phospholipid metabolic process;GO:0006646:phosphatidylethanolamine biosynthetic process;GO:0006650:glycerophospholipid metabolic process;GO:0006656:phosphatidylcholine biosynthetic process;GO:0006793:phosphorus metabolic process;GO:0006796:phosphate-con…	GO:0003824:catalytic activity;GO:0005488:binding;GO:0016462:pyrophosphatase activity;GO:0016787:hydrolase activity;GO:0016788:hydrolase activity, acting on ester bonds;GO:0016791:phosphatase activity;GO:0016817:hydrolase activity, acting on acid anhydrides;GO:0016818:hydrolase activity, acting on acid anhydrides, in phosphorus-containing anhydrides;GO:0042578:phosphoric ester hydrolase activity;G…	GO:0005576:extracellular region;GO:0005578:proteinaceous extracellular matrix;GO:0005622:intracellular;GO:0005623:cell;GO:0005737:cytoplasm;GO:0005829:cytosol;GO:0031012:extracellular matrix;GO:0043226:organelle;GO:0043227:membrane-bounded organelle;GO:0043230:extracellular organelle;GO:0044421:extracellular region part;GO:0044424:intracellular part;GO:0044444:cytoplasmic part;GO:0044464:cell par…
LRRC34	8.39e-75	0.00195904	0.619	0.36	3.15e-71	NA	0.00424561	0.00228018	ENSG00000171757	ENSG00000171757	protein_coding	GRCh38.98	chr3	-	169793428	169812986	19559	hsa:151827:LRRC34	151827	leucine rich repeat containing 34 [Source:HGNC Symbol;Acc:HGNC:28408]	-	-	-	-	-	-	Bladder cancer;Interstitial lung disease;Multiple myeloma and monoclonal gammopathy	-	-	-
QRICH2	1.99e-74	0.00113257	0.67	0.867	7.49e-71	NA	0.00654522	0.00540588	ENSG00000129646	ENSG00000129646	protein_coding	GRCh38.98	chr17	-	76274049	76307998	33950	hsa:84074:QRICH2	84074	glutamine rich 2 [Source:HGNC Symbol;Acc:HGNC:25326]	-	-	-	-	-	-	Urate levels	-	-	-
ARHGEF10	3.2e-74	0.000285061	0.201	0.014	1.2e-70	NA	0.000271408	-1.37e-05	ENSG00000104728	ENSG00000104728	protein_coding	GRCh38.98	chr8	+	1823926	1958641	134716	hsa:9639:ARHGEF10, GEF10, SNCV	9639	Rho guanine nucleotide exchange factor 10 [Source:HGNC Symbol;Acc:HGNC:14103]	-	-	-	-	608236:Slowed nerve conduction velocity, AD	-	Multiple sclerosis;Toenail selenium levels	GO:0000226:microtubule cytoskeleton organization;GO:0000278:mitotic cell cycle;GO:0000280:nuclear division;GO:0006996:organelle organization;GO:0007010:cytoskeleton organization;GO:0007015:actin filament organization;GO:0007017:microtubule-based process;GO:0007049:cell cycle;GO:0007051:spindle organization;GO:0007067:mitotic nuclear division;GO:0007098:centrosome cycle;GO:0007154:cell communicati…	GO:0005085:guanyl-nucleotide exchange factor activity;GO:0005088:Ras guanyl-nucleotide exchange factor activity;GO:0005089:Rho guanyl-nucleotide exchange factor activity;GO:0005488:binding;GO:0005515:protein binding;GO:0008092:cytoskeletal protein binding;GO:0019894:kinesin binding;GO:0098772:molecular function regulator	GO:0005622:intracellular;GO:0005623:cell;GO:0005737:cytoplasm;GO:0005813:centrosome;GO:0005815:microtubule organizing center;GO:0005829:cytosol;GO:0005856:cytoskeleton;GO:0015630:microtubule cytoskeleton;GO:0043226:organelle;GO:0043228:non-membrane-bounded organelle;GO:0043229:intracellular organelle;GO:0043232:intracellular non-membrane-bounded organelle;GO:0044422:organelle part;GO:0044424:intr…
LINC02018	5.89e-74	0.00610909	0.256	0.181	2.21e-70	NA	0.00329895	-0.0028116	ENSG00000272690	ENSG00000272690	lncRNA	GRCh38.98	chr3	+	75435232	75538029	102798	-	-	long intergenic non-protein coding RNA 2018 [Source:HGNC Symbol;Acc:HGNC:52853]	-	-	-	-	-	-	-	-	-	-
PDCD1	8.35e-74	0.012062	0.619	0.294	3.14e-70	NA	0.0147935	0.0026265	ENSG00000188389	ENSG00000188389	protein_coding	GRCh38.98	chr2	-	241849884	241858894	9011	hsa:5133:PDCD1, CD279, PD-1, PD1, SLEB2, hPD-1, hPD-l, hSLE1	5133	programmed cell death 1 [Source:HGNC Symbol;Acc:HGNC:8760]	hsa04514:Cell adhesion molecules (CAMs);hsa04660:T cell receptor signaling pathway	R-HSA-388841:Costimulation by the CD28 family;R-HSA-168256:Immune System;R-HSA-1280218:Adaptive Immune System;R-HSA-389948:PD-1 signaling	-	-	126200:Multiple sclerosis, susceptibility to, 1;605218:Systemic lupus erythematosus, susceptibility to, 2	Immune system diseases;Allergies and autoimmune diseases;H00080:Systemic lupus erythematosus;Nervous system diseases;Other nervous and sensory system diseases;H01490:Multiple sclerosis	Crohn's disease	GO:0001775:cell activation;GO:0002376:immune system process;GO:0002507:tolerance induction;GO:0002520:immune system development;GO:0002643:regulation of tolerance induction;GO:0002644:negative regulation of tolerance induction;GO:0002682:regulation of immune system process;GO:0002683:negative regulation of immune system process;GO:0002684:positive regulation of immune system process;GO:0002694:re…	GO:0004871:signal transducer activity;GO:0005488:binding;GO:0005515:protein binding	GO:0005623:cell;GO:0005886:plasma membrane;GO:0009897:external side of plasma membrane;GO:0009986:cell surface;GO:0016020:membrane;GO:0016021:integral component of membrane;GO:0031224:intrinsic component of membrane;GO:0044425:membrane part;GO:0044459:plasma membrane part;GO:0044464:cell part;GO:0071944:cell periphery;GO:0098552:side of membrane
TRAV36DV7	5.45e-73	0.0117162	0.227	0.039	2.05e-69	NA	0.010804	-0.000969755	ENSG00000211815	ENSG00000211815	TR_V_gene	GRCh38.98	chr14	+	22226746	22227254	509	-	-	T cell receptor alpha variable 36/delta variable 7 [Source:HGNC Symbol;Acc:HGNC:12135]	-	-	-	-	-	-	-	-	-	-
TRAV17	2.31e-72	0.00833346	0.636	0.344	8.66e-69	NA	0.0129852	0.0045786	ENSG00000211797	ENSG00000211797	TR_V_gene	GRCh38.98	chr14	+	21997539	21998168	630	-	-	T cell receptor alpha variable 17 [Source:HGNC Symbol;Acc:HGNC:12113]	-	-	-	-	-	-	-	-	-	-
VWF	2.5e-72	-0.00239246	0.367	0.155	9.38e-69	NA	0.00220797	0.00460858	ENSG00000110799	ENSG00000110799	protein_coding	GRCh38.98	chr12	-	5948874	6124770	175897	hsa:7450:VWF, F8VWF, VWD	7450	von Willebrand factor [Source:HGNC Symbol;Acc:HGNC:12726]	hsa04151:PI3K-Akt signaling pathway;hsa04611:Platelet activation;hsa04510:Focal adhesion;hsa04610:Complement and coagulation cascades;hsa04512:ECM-receptor interaction	R-HSA-75892:Platelet Adhesion to exposed collagen;R-HSA-2424491:DAP12 signaling;R-HSA-375165:NCAM signaling for neurite out-growth;R-HSA-5654741:Signaling by FGFR3;R-HSA-187037:NGF signalling via TRKA from the plasma membrane;R-HSA-190236:Signaling by FGFR;R-HSA-1474244:Extracellular matrix organization;R-HSA-76009:Platelet Aggregation (Plug Formation);R-HSA-5673001:RAF/MAP kinase cascade;R-HSA-1…	-	P00031:Inflammation mediated by chemokine and cytokine signaling pathway;P00011:Blood coagulation	613554:von Willebrand disease, types 2A, 2B, 2M, and 2N;193400:von Willebrand disease, type 1;277480:von Willibrand disease, type 3	Cardiovascular diseases;Hematologic diseases;H00219:Hemophilia	Mean platelet volume;Platelet count;Coagulation factor levels;Factor VIII levels;vWF levels	GO:0001775:cell activation;GO:0002576:platelet degranulation;GO:0006461:protein complex assembly;GO:0006810:transport;GO:0006887:exocytosis;GO:0006950:response to stress;GO:0007155:cell adhesion;GO:0007596:blood coagulation;GO:0007597:blood coagulation, intrinsic pathway;GO:0007599:hemostasis;GO:0008152:metabolic process;GO:0009611:response to wounding;GO:0009987:cellular process;GO:0016043:cellu…	GO:0001948:glycoprotein binding;GO:0002020:protease binding;GO:0005102:receptor binding;GO:0005178:integrin binding;GO:0005488:binding;GO:0005515:protein binding;GO:0005518:collagen binding;GO:0019865:immunoglobulin binding;GO:0019899:enzyme binding;GO:0032403:protein complex binding;GO:0042802:identical protein binding;GO:0042803:protein homodimerization activity;GO:0044877:macromolecular comple…	GO:0005576:extracellular region;GO:0005578:proteinaceous extracellular matrix;GO:0005622:intracellular;GO:0005623:cell;GO:0005737:cytoplasm;GO:0005783:endoplasmic reticulum;GO:0012505:endomembrane system;GO:0016023:cytoplasmic, membrane-bounded vesicle;GO:0030135:coated vesicle;GO:0030136:clathrin-coated vesicle;GO:0030141:secretory granule;GO:0031012:extracellular matrix;GO:0031091:platelet alph…
GTSE1-DT	3.24e-72	7.4e-05	0.414	0.623	1.22e-68	NA	0.00111038	0.0010363	ENSG00000277232	ENSG00000277232	lncRNA	GRCh38.98	chr22	-	46295143	46296660	1518	hsa:150384:GTSE1-AS1, CN5H6.4, LL22NC03-5H6.6	150384	GTSE1 divergent transcript [Source:HGNC Symbol;Acc:HGNC:27163]	-	-	-	-	-	-	-	-	-	-
BAIAP3	3.81e-72	0.00228511	0.666	0.543	1.43e-68	NA	0.00472683	0.00243354	ENSG00000007516	ENSG00000007516	protein_coding	GRCh38.98	chr16	+	1333601	1349441	15841	hsa:8938:BAIAP3, BAP3	8938	BAI1 associated protein 3 [Source:HGNC Symbol;Acc:HGNC:948]	hsa05202:Transcriptional misregulation in cancer	-	-	-	-	-	-	GO:0001505:regulation of neurotransmitter levels;GO:0006810:transport;GO:0006836:neurotransmitter transport;GO:0007154:cell communication;GO:0007165:signal transduction;GO:0007186:G-protein coupled receptor signaling pathway;GO:0007267:cell-cell signaling;GO:0007268:chemical synaptic transmission;GO:0007269:neurotransmitter secretion;GO:0009987:cellular process;GO:0023052:signaling;GO:0023061:sig…	GO:0005488:binding;GO:0005515:protein binding;GO:0008022:protein C-terminus binding	GO:0005623:cell;GO:0044456:synapse part;GO:0044464:cell part;GO:0045202:synapse;GO:0097458:neuron part;GO:0098793:presynapse
LYPD3	6.6e-72	0.00167169	0.425	0.219	2.48e-68	NA	0.00687533	0.00519355	ENSG00000124466	ENSG00000124466	protein_coding	GRCh38.98	chr19	-	43460787	43465608	4822	hsa:27076:LYPD3, C4.4A	27076	LY6/PLAUR domain containing 3 [Source:HGNC Symbol;Acc:HGNC:24880]	-	-	-	-	-	-	Cotinine glucuronidation	GO:0007155:cell adhesion;GO:0007160:cell-matrix adhesion;GO:0022610:biological adhesion;GO:0031589:cell-substrate adhesion	GO:0005488:binding;GO:0005515:protein binding;GO:0043236:laminin binding;GO:0050840:extracellular matrix binding	GO:0005576:extracellular region;GO:0005615:extracellular space;GO:0005623:cell;GO:0005886:plasma membrane;GO:0016020:membrane;GO:0016021:integral component of membrane;GO:0031224:intrinsic component of membrane;GO:0031225:anchored component of membrane;GO:0031226:intrinsic component of plasma membrane;GO:0044421:extracellular region part;GO:0044425:membrane part;GO:0044459:plasma membrane part;GO…
ZNF331	6.87e-72	0.0786934	0.576	0.454	2.58e-68	NA	0.168133	0.079733	ENSG00000130844	ENSG00000130844	protein_coding	GRCh38.98	chr19	+	53519527	53580269	60743	hsa:55422:ZNF331, RITA, ZNF361, ZNF463	55422	zinc finger protein 331 [Source:HGNC Symbol;Acc:HGNC:15489]	-	R-HSA-212436:Generic Transcription Pathway;R-HSA-74160:Gene Expression	-	-	-	-	-	GO:0006139:nucleobase-containing compound metabolic process;GO:0006351:transcription, DNA-templated;GO:0006355:regulation of transcription, DNA-templated;GO:0006725:cellular aromatic compound metabolic process;GO:0006807:nitrogen compound metabolic process;GO:0008152:metabolic process;GO:0009058:biosynthetic process;GO:0009059:macromolecule biosynthetic process;GO:0009889:regulation of biosynthet…	GO:0000975:regulatory region DNA binding;GO:0000976:transcription regulatory region sequence-specific DNA binding;GO:0000977:RNA polymerase II regulatory region sequence-specific DNA binding;GO:0000978:RNA polymerase II core promoter proximal region sequence-specific DNA binding;GO:0000987:core promoter proximal region sequence-specific DNA binding;GO:0001012:RNA polymerase II regulatory region D…	GO:0005622:intracellular;GO:0005623:cell;GO:0005634:nucleus;GO:0043226:organelle;GO:0043227:membrane-bounded organelle;GO:0043229:intracellular organelle;GO:0043231:intracellular membrane-bounded organelle;GO:0044424:intracellular part;GO:0044464:cell part
B3GNT5	7.06e-72	-0.0307046	0.58	0.438	2.65e-68	NA	0.0591564	0.0921819	ENSG00000176597	ENSG00000176597	protein_coding	GRCh38.98	chr3	+	183253253	183298504	45252	hsa:84002:B3GNT5, B3GN-T5, beta3Gn-T5	84002	UDP-GlcNAc:betaGal beta-1,3-N-acetylglucosaminyltransferase 5 [Source:HGNC Symbol;Acc:HGNC:15684]	hsa01100:Metabolic pathways;hsa00601:Glycosphingolipid biosynthesis - lacto and neolacto series	R-HSA-5173105:O-linked glycosylation;R-HSA-392499:Metabolism of proteins;R-HSA-597592:Post-translational protein modification;R-HSA-913709:O-linked glycosylation of mucins	-	-	-	-	-	GO:0005975:carbohydrate metabolic process;GO:0006464:cellular protein modification process;GO:0006486:protein glycosylation;GO:0006493:protein O-linked glycosylation;GO:0006629:lipid metabolic process;GO:0006643:membrane lipid metabolic process;GO:0006664:glycolipid metabolic process;GO:0007275:multicellular organism development;GO:0007399:nervous system development;GO:0007417:central nervous sys…	GO:0003824:catalytic activity;GO:0008194:UDP-glycosyltransferase activity;GO:0008375:acetylglucosaminyltransferase activity;GO:0008378:galactosyltransferase activity;GO:0008457:beta-galactosyl-N-acetylglucosaminylgalactosylglucosyl-ceramide beta-1,3-acetylglucosaminyltransferase activity;GO:0008499:UDP-galactose:beta-N-acetylglucosamine beta-1,3-galactosyltransferase activity;GO:0016740:transfera…	GO:0000139:Golgi membrane;GO:0005622:intracellular;GO:0005623:cell;GO:0005737:cytoplasm;GO:0005794:Golgi apparatus;GO:0012505:endomembrane system;GO:0016020:membrane;GO:0016021:integral component of membrane;GO:0031090:organelle membrane;GO:0031224:intrinsic component of membrane;GO:0043226:organelle;GO:0043227:membrane-bounded organelle;GO:0043229:intracellular organelle;GO:0043231:intracellular…
LEFTY1	2.43e-71	0.00209819	0.644	0.363	9.12e-68	NA	0.00328271	0.00117983	ENSG00000243709	ENSG00000243709	protein_coding	GRCh38.98	chr1	-	225886282	225911382	25101	hsa:10637:LEFTY1, LEFTB, LEFTYB	10637	left-right determination factor 1 [Source:HGNC Symbol;Acc:HGNC:6552]	hsa04350:TGF-beta signaling pathway	R-HSA-1266738:Developmental Biology;R-HSA-1181150:Signaling by NODAL;R-HSA-1433617:Regulation of signaling by NODAL	-	P00052:TGF-beta signaling pathway	-	-	-	GO:0000122:negative regulation of transcription from RNA polymerase II promoter;GO:0000165:MAPK cascade;GO:0001932:regulation of protein phosphorylation;GO:0001934:positive regulation of protein phosphorylation;GO:0003007:heart morphogenesis;GO:0006139:nucleobase-containing compound metabolic process;GO:0006351:transcription, DNA-templated;GO:0006355:regulation of transcription, DNA-templated;GO:…	GO:0005102:receptor binding;GO:0005125:cytokine activity;GO:0005126:cytokine receptor binding;GO:0005160:transforming growth factor beta receptor binding;GO:0005488:binding;GO:0005515:protein binding;GO:0008083:growth factor activity	GO:0005576:extracellular region;GO:0005615:extracellular space;GO:0044421:extracellular region part
GLB1L3	2.5e-71	-0.00121033	0.532	0.083	9.41e-68	NA	-0.000312098	0.00089859	ENSG00000166105	ENSG00000166105	protein_coding	GRCh38.98	chr11	+	134274245	134319564	45320	hsa:112937:GLB1L3	112937	galactosidase beta 1 like 3 [Source:HGNC Symbol;Acc:HGNC:25147]	-	-	-	-	-	-	-	GO:0005975:carbohydrate metabolic process;GO:0008152:metabolic process;GO:0044238:primary metabolic process;GO:0071704:organic substance metabolic process	GO:0003824:catalytic activity;GO:0004553:hydrolase activity, hydrolyzing O-glycosyl compounds;GO:0004565:beta-galactosidase activity;GO:0015925:galactosidase activity;GO:0016787:hydrolase activity;GO:0016798:hydrolase activity, acting on glycosyl bonds	GO:0005622:intracellular;GO:0005623:cell;GO:0005737:cytoplasm;GO:0005773:vacuole;GO:0043226:organelle;GO:0043227:membrane-bounded organelle;GO:0043229:intracellular organelle;GO:0043231:intracellular membrane-bounded organelle;GO:0044424:intracellular part;GO:0044444:cytoplasmic part;GO:0044464:cell part
LINC00426	2.78e-71	0.00953523	0.593	0.233	1.04e-67	NA	0.0164221	0.00677636	ENSG00000238121	ENSG00000238121	lncRNA	GRCh38.98	chr13	-	30340267	30377145	36879	hsa:100188949:LINC00426	100188949	long intergenic non-protein coding RNA 426 [Source:HGNC Symbol;Acc:HGNC:42761]	-	-	-	-	-	-	-	-	-	-
ATP13A4	3.7e-71	0.00182887	0.335	0.371	1.39e-67	NA	0.00144003	-0.000389799	ENSG00000127249	ENSG00000127249	protein_coding	GRCh38.98	chr3	-	193398967	193593111	194145	hsa:84239:ATP13A4	84239	ATPase 13A4 [Source:HGNC Symbol;Acc:HGNC:25422]	-	R-HSA-382551:Transmembrane transport of small molecules;R-HSA-983712:Ion channel transport;R-HSA-936837:Ion transport by P-type ATPases	-	-	-	-	-	GO:0006810:transport;GO:0006811:ion transport;GO:0006812:cation transport;GO:0006873:cellular ion homeostasis;GO:0006874:cellular calcium ion homeostasis;GO:0006875:cellular metal ion homeostasis;GO:0009987:cellular process;GO:0019725:cellular homeostasis;GO:0030003:cellular cation homeostasis;GO:0034220:ion transmembrane transport;GO:0042592:homeostatic process;GO:0044699:single-organism process…	GO:0000166:nucleotide binding;GO:0001882:nucleoside binding;GO:0001883:purine nucleoside binding;GO:0003824:catalytic activity;GO:0005215:transporter activity;GO:0005488:binding;GO:0005524:ATP binding;GO:0008324:cation transmembrane transporter activity;GO:0015075:ion transmembrane transporter activity;GO:0015399:primary active transmembrane transporter activity;GO:0015405:P-P-bond-hydrolysis-dri…	GO:0005622:intracellular;GO:0005623:cell;GO:0005886:plasma membrane;GO:0005887:integral component of plasma membrane;GO:0016020:membrane;GO:0016021:integral component of membrane;GO:0031224:intrinsic component of membrane;GO:0031226:intrinsic component of plasma membrane;GO:0043226:organelle;GO:0043227:membrane-bounded organelle;GO:0043229:intracellular organelle;GO:0043231:intracellular membrane…
ZNF577	3.83e-71	-0.00240321	0.564	0.429	1.44e-67	NA	0.0240019	0.0264657	ENSG00000161551	ENSG00000161551	protein_coding	GRCh38.98	chr19	-	51804816	51890950	86135	hsa:84765:ZNF577	84765	zinc finger protein 577 [Source:HGNC Symbol;Acc:HGNC:28673]	-	R-HSA-212436:Generic Transcription Pathway;R-HSA-74160:Gene Expression	-	-	-	-	Breast cancer	GO:0006139:nucleobase-containing compound metabolic process;GO:0006351:transcription, DNA-templated;GO:0006355:regulation of transcription, DNA-templated;GO:0006725:cellular aromatic compound metabolic process;GO:0006807:nitrogen compound metabolic process;GO:0008152:metabolic process;GO:0009058:biosynthetic process;GO:0009059:macromolecule biosynthetic process;GO:0009889:regulation of biosynthet…	GO:0001071:nucleic acid binding transcription factor activity;GO:0003676:nucleic acid binding;GO:0003677:DNA binding;GO:0003700:transcription factor activity, sequence-specific DNA binding;GO:0005488:binding;GO:0043167:ion binding;GO:0043169:cation binding;GO:0046872:metal ion binding;GO:0097159:organic cyclic compound binding;GO:1901363:heterocyclic compound binding	GO:0005622:intracellular;GO:0005623:cell;GO:0005634:nucleus;GO:0043226:organelle;GO:0043227:membrane-bounded organelle;GO:0043229:intracellular organelle;GO:0043231:intracellular membrane-bounded organelle;GO:0044424:intracellular part;GO:0044464:cell part
CCR6	4.77e-71	0.00518509	0.615	0.284	1.79e-67	NA	0.00917975	0.0039606	ENSG00000112486	ENSG00000112486	protein_coding	GRCh38.98	chr6	+	167111807	167139696	27890	hsa:1235:CCR6, BN-1, C-C_CKR-6, CC-CKR-6, CCR-6, CD196, CKR-L3, CKRL3, CMKBR6, DCR2, DRY6, GPR29, GPRCY4, STRL22	1235	C-C motif chemokine receptor 6 [Source:HGNC Symbol;Acc:HGNC:1607]	hsa04060:Cytokine-cytokine receptor interaction;hsa04062:Chemokine signaling pathway	R-HSA-373076:Class A/1 (Rhodopsin-like receptors);R-HSA-168256:Immune System;R-HSA-372790:Signaling by GPCR;R-HSA-375276:Peptide ligand-binding receptors;R-HSA-388396:GPCR downstream signaling;R-HSA-162582:Signal Transduction;R-HSA-1461973:Defensins;R-HSA-418594:G alpha (i) signalling events;R-HSA-500792:GPCR ligand binding;R-HSA-168249:Innate Immune System;R-HSA-380108:Chemokine receptors bind c…	-	P00031:Inflammation mediated by chemokine and cytokine signaling pathway	-	Immune system diseases;Allergies and autoimmune diseases;H01492:Systemic sclerosis;Skin diseases;Skin and soft tissue diseases	Triglycerides;Rheumatoid arthritis;Crohn's disease;Inflammatory bowel disease;Vitiligo;Social autistic-like traits;Response to zileuton treatment in asthma (FEV1 change interaction)	GO:0001667:ameboidal-type cell migration;GO:0002376:immune system process;GO:0002407:dendritic cell chemotaxis;GO:0002682:regulation of immune system process;GO:0002684:positive regulation of immune system process;GO:0002685:regulation of leukocyte migration;GO:0002687:positive regulation of leukocyte migration;GO:0002688:regulation of leukocyte chemotaxis;GO:0002690:positive regulation of leukoc…	GO:0001637:G-protein coupled chemoattractant receptor activity;GO:0001653:peptide receptor activity;GO:0004871:signal transducer activity;GO:0004872:receptor activity;GO:0004888:transmembrane signaling receptor activity;GO:0004896:cytokine receptor activity;GO:0004930:G-protein coupled receptor activity;GO:0004950:chemokine receptor activity;GO:0008528:G-protein coupled peptide receptor activity;…	GO:0005622:intracellular;GO:0005623:cell;GO:0005737:cytoplasm;GO:0005829:cytosol;GO:0005886:plasma membrane;GO:0005887:integral component of plasma membrane;GO:0009986:cell surface;GO:0016020:membrane;GO:0016021:integral component of membrane;GO:0031224:intrinsic component of membrane;GO:0031226:intrinsic component of plasma membrane;GO:0044424:intracellular part;GO:0044425:membrane part;GO:00444…
TRBJ2-7	5.23e-71	0.000978511	0.444	0.041	1.96e-67	NA	0.000862112	-0.000116764	ENSG00000211771	ENSG00000211771	TR_J_gene	GRCh38.98	chr7	+	142797456	142797502	47	-	-	T cell receptor beta joining 2-7 [Source:HGNC Symbol;Acc:HGNC:12175]	-	-	-	-	-	-	-	-	-	-
NEXN	5.84e-71	-0.00144164	0.676	0.889	2.19e-67	NA	0.149347	0.151005	ENSG00000162614	ENSG00000162614	protein_coding	GRCh38.98	chr1	+	77888513	77943895	55383	hsa:91624:NEXN, CMH20, NELIN	91624	nexilin F-actin binding protein [Source:HGNC Symbol;Acc:HGNC:29557]	-	-	-	-	613876:Cardiomyopathy, hypertrophic, 20;613122:Cardiomyopathy, dilated, 1CC	Cardiovascular diseases;Cardiac diseases;H00294:Dilated cardiomyopathy (DCM)	-	GO:0006928:movement of cell or subcellular component;GO:0006996:organelle organization;GO:0007010:cytoskeleton organization;GO:0007275:multicellular organism development;GO:0007507:heart development;GO:0009888:tissue development;GO:0009987:cellular process;GO:0014706:striated muscle tissue development;GO:0016043:cellular component organization;GO:0016477:cell migration;GO:0030154:cell differentia…	GO:0003779:actin binding;GO:0005198:structural molecule activity;GO:0005488:binding;GO:0005515:protein binding;GO:0008092:cytoskeletal protein binding;GO:0008307:structural constituent of muscle;GO:0032403:protein complex binding;GO:0044877:macromolecular complex binding;GO:0051015:actin filament binding	GO:0005622:intracellular;GO:0005623:cell;GO:0005737:cytoplasm;GO:0005856:cytoskeleton;GO:0005912:adherens junction;GO:0005924:cell-substrate adherens junction;GO:0005925:focal adhesion;GO:0030016:myofibril;GO:0030017:sarcomere;GO:0030018:Z disc;GO:0030054:cell junction;GO:0030055:cell-substrate junction;GO:0031674:I band;GO:0043226:organelle;GO:0043228:non-membrane-bounded organelle;GO:0043229:in…
GFPT2	5.89e-71	0.00015274	0.444	0.041	2.21e-67	NA	0.000167607	1.49e-05	ENSG00000131459	ENSG00000131459	protein_coding	GRCh38.98	chr5	-	180300698	180353336	52639	hsa:9945:GFPT2, GFAT, GFAT_2, GFAT2	9945	glutamine-fructose-6-phosphate transaminase 2 [Source:HGNC Symbol;Acc:HGNC:4242]	hsa01100:Metabolic pathways;hsa00520:Amino sugar and nucleotide sugar metabolism;hsa00250:Alanine, aspartate and glutamate metabolism;hsa04931:Insulin resistance	R-HSA-446203:Asparagine N-linked glycosylation;R-HSA-446219:Synthesis of substrates in N-glycan biosythesis;R-HSA-392499:Metabolism of proteins;R-HSA-597592:Post-translational protein modification;R-HSA-446210:Synthesis of UDP-N-acetyl-glucosamine;R-HSA-446193:Biosynthesis of the N-glycan precursor (dolichol lipid-linked oligosaccharide, LLO) and transfer to a nascent protein	UDPNACETYLGALSYN-PWY:UDP-N-acetyl-D-glucosamine biosynthesis II	P02757:O-antigen biosynthesis;P02756:N-acetylglucosamine metabolism	-	-	Height;Fat distribution (HIV)	GO:0005975:carbohydrate metabolic process;GO:0006002:fructose 6-phosphate metabolic process;GO:0006040:amino sugar metabolic process;GO:0006047:UDP-N-acetylglucosamine metabolic process;GO:0006048:UDP-N-acetylglucosamine biosynthetic process;GO:0006082:organic acid metabolic process;GO:0006091:generation of precursor metabolites and energy;GO:0006112:energy reserve metabolic process;GO:0006139:nu…	GO:0003824:catalytic activity;GO:0004360:glutamine-fructose-6-phosphate transaminase (isomerizing) activity;GO:0005488:binding;GO:0005515:protein binding;GO:0008483:transaminase activity;GO:0016740:transferase activity;GO:0016769:transferase activity, transferring nitrogenous groups;GO:0030246:carbohydrate binding;GO:0070548:L-glutamine aminotransferase activity	GO:0005622:intracellular;GO:0005623:cell;GO:0005737:cytoplasm;GO:0005829:cytosol;GO:0044424:intracellular part;GO:0044444:cytoplasmic part;GO:0044464:cell part
ZBTB46	8.57e-71	0.00225554	0.225	0.125	3.22e-67	NA	-0.000353587	-0.00260579	ENSG00000130584	ENSG00000130584	protein_coding	GRCh38.98	chr20	-	63743666	63832038	88373	hsa:140685:ZBTB46, BTBD4, BZEL, RINZF, ZNF340, dJ583P15.7, dJ583P15.8	140685	zinc finger and BTB domain containing 46 [Source:HGNC Symbol;Acc:HGNC:16094]	-	-	-	-	-	-	Prostate cancer;Multiple sclerosis;Obesity-related traits;Ulcerative colitis	GO:0002376:immune system process;GO:0002520:immune system development;GO:0002521:leukocyte differentiation;GO:0002573:myeloid leukocyte differentiation;GO:0002682:regulation of immune system process;GO:0002683:negative regulation of immune system process;GO:0002684:positive regulation of immune system process;GO:0002761:regulation of myeloid leukocyte differentiation;GO:0002762:negative regulatio…	GO:0003676:nucleic acid binding;GO:0005488:binding;GO:0043167:ion binding;GO:0043169:cation binding;GO:0046872:metal ion binding;GO:0097159:organic cyclic compound binding;GO:1901363:heterocyclic compound binding	GO:0005622:intracellular;GO:0005623:cell;GO:0005634:nucleus;GO:0043226:organelle;GO:0043227:membrane-bounded organelle;GO:0043229:intracellular organelle;GO:0043231:intracellular membrane-bounded organelle;GO:0044424:intracellular part;GO:0044464:cell part
AIRE	1.6e-70	7.25e-05	0.583	0.225	6.02e-67	NA	0.0013791	0.00130654	ENSG00000160224	ENSG00000160224	protein_coding	GRCh38.98	chr21	+	44285838	44298648	12811	hsa:326:AIRE, AIRE1, APECED, APS1, APSI, PGA1	326	autoimmune regulator [Source:HGNC Symbol;Acc:HGNC:360]	hsa04120:Ubiquitin mediated proteolysis;hsa05340:Primary immunodeficiency	-	-	-	240300:Autoimmune polyendocrinopathy syndrome , type I, with or without reversible metaphyseal dysplasia	Immune system diseases;Primary immunodeficiency;H00107:Other well-defined immunodeficiency syndromes	Rheumatoid arthritis	GO:0001775:cell activation;GO:0002376:immune system process;GO:0002520:immune system development;GO:0002521:leukocyte differentiation;GO:0006139:nucleobase-containing compound metabolic process;GO:0006351:transcription, DNA-templated;GO:0006355:regulation of transcription, DNA-templated;GO:0006357:regulation of transcription from RNA polymerase II promoter;GO:0006366:transcription from RNA polyme…	GO:0000975:regulatory region DNA binding;GO:0000976:transcription regulatory region sequence-specific DNA binding;GO:0000977:RNA polymerase II regulatory region sequence-specific DNA binding;GO:0000981:RNA polymerase II transcription factor activity, sequence-specific DNA binding;GO:0000988:transcription factor activity, protein binding;GO:0000989:transcription factor activity, transcription fact…	GO:0005622:intracellular;GO:0005623:cell;GO:0005634:nucleus;GO:0005737:cytoplasm;GO:0043226:organelle;GO:0043227:membrane-bounded organelle;GO:0043229:intracellular organelle;GO:0043231:intracellular membrane-bounded organelle;GO:0044424:intracellular part;GO:0044464:cell part
TSKS	1.61e-70	0.00791548	0.384	0.633	6.06e-67	NA	0.00974663	0.00178555	ENSG00000126467	ENSG00000126467	protein_coding	GRCh38.98	chr19	-	49739753	49763306	23554	hsa:60385:TSKS, PPP1R161, STK22S1, TSKS1, TSSKS	60385	testis specific serine kinase substrate [Source:HGNC Symbol;Acc:HGNC:30719]	-	-	-	-	-	-	-	GO:0006793:phosphorus metabolic process;GO:0006796:phosphate-containing compound metabolic process;GO:0008152:metabolic process;GO:0009892:negative regulation of metabolic process;GO:0009987:cellular process;GO:0010563:negative regulation of phosphorus metabolic process;GO:0010921:regulation of phosphatase activity;GO:0010923:negative regulation of phosphatase activity;GO:0016311:dephosphorylatio…	GO:0005488:binding;GO:0005515:protein binding;GO:0019899:enzyme binding;GO:0019900:kinase binding;GO:0019901:protein kinase binding	GO:0001669:acrosomal vesicle;GO:0005622:intracellular;GO:0005623:cell;GO:0005737:cytoplasm;GO:0005813:centrosome;GO:0005814:centriole;GO:0005815:microtubule organizing center;GO:0005856:cytoskeleton;GO:0012505:endomembrane system;GO:0015630:microtubule cytoskeleton;GO:0016023:cytoplasmic, membrane-bounded vesicle;GO:0030141:secretory granule;GO:0031410:cytoplasmic vesicle;GO:0031982:vesicle;GO:00…
NR1D1	1.22e-69	-0.0142495	0.575	0.428	4.58e-66	NA	0.0612338	0.0764641	ENSG00000126368	ENSG00000126368	protein_coding	GRCh38.98	chr17	-	40092793	40100589	7797	hsa:9572:NR1D1, EAR1, THRA1, THRAL, ear-1, hRev	9572	nuclear receptor subfamily 1 group D member 1 [Source:HGNC Symbol;Acc:HGNC:7962]	hsa04710:Circadian rhythm	R-HSA-383280:Nuclear Receptor transcription pathway;R-HSA-1592230:Mitochondrial biogenesis;R-HSA-535734:Fatty acid, triacylglycerol, and ketone body metabolism;R-HSA-400206:Regulation of lipid metabolism by Peroxisome proliferator-activated receptor alpha (PPARalpha);R-HSA-1852241:Organelle biogenesis and maintenance;R-HSA-1430728:Metabolism;R-HSA-1368071:NR1D1 (REV-ERBA) represses gene expressio…	-	-	-	-	White blood cell count	GO:0000122:negative regulation of transcription from RNA polymerase II promoter;GO:0000271:polysaccharide biosynthetic process;GO:0001659:temperature homeostasis;GO:0001678:cellular glucose homeostasis;GO:0002218:activation of innate immune response;GO:0002221:pattern recognition receptor signaling pathway;GO:0002224:toll-like receptor signaling pathway;GO:0002237:response to molecule of bacteria…	GO:0000975:regulatory region DNA binding;GO:0000976:transcription regulatory region sequence-specific DNA binding;GO:0000977:RNA polymerase II regulatory region sequence-specific DNA binding;GO:0000978:RNA polymerase II core promoter proximal region sequence-specific DNA binding;GO:0000981:RNA polymerase II transcription factor activity, sequence-specific DNA binding;GO:0000982:transcription fact…	GO:0000228:nuclear chromosome;GO:0000785:chromatin;GO:0000790:nuclear chromatin;GO:0005622:intracellular;GO:0005623:cell;GO:0005634:nucleus;GO:0005654:nucleoplasm;GO:0005694:chromosome;GO:0005737:cytoplasm;GO:0030425:dendrite;GO:0031974:membrane-enclosed lumen;GO:0031981:nuclear lumen;GO:0032991:macromolecular complex;GO:0036477:somatodendritic compartment;GO:0042995:cell projection;GO:0043005:ne…
FXYD7	1.9e-69	0.0293273	0.455	0.251	7.13e-66	NA	0.0380906	0.00808828	ENSG00000221946	ENSG00000221946	protein_coding	GRCh38.98	chr19	+	35143250	35154301	11052	hsa:53822:FXYD7	53822	FXYD domain containing ion transport regulator 7 [Source:HGNC Symbol;Acc:HGNC:4034]	-	R-HSA-397014:Muscle contraction;R-HSA-382551:Transmembrane transport of small molecules;R-HSA-5576891:Cardiac conduction;R-HSA-983712:Ion channel transport;R-HSA-5578775:Ion homeostasis;R-HSA-936837:Ion transport by P-type ATPases	-	-	-	-	-	GO:0003008:system process;GO:0003013:circulatory system process;GO:0003015:heart process;GO:0006810:transport;GO:0006811:ion transport;GO:0008015:blood circulation;GO:0008016:regulation of heart contraction;GO:0023051:regulation of signaling;GO:0023052:signaling;GO:0032501:multicellular organismal process;GO:0032879:regulation of localization;GO:0034220:ion transmembrane transport;GO:0035637:mult…	GO:0005215:transporter activity;GO:0005216:ion channel activity;GO:0005488:binding;GO:0005515:protein binding;GO:0015075:ion transmembrane transporter activity;GO:0015267:channel activity;GO:0019899:enzyme binding;GO:0022803:passive transmembrane transporter activity;GO:0022838:substrate-specific channel activity;GO:0022857:transmembrane transporter activity;GO:0022891:substrate-specific transmem…	GO:0005623:cell;GO:0005886:plasma membrane;GO:0016020:membrane;GO:0016021:integral component of membrane;GO:0031224:intrinsic component of membrane;GO:0044425:membrane part;GO:0044464:cell part;GO:0071944:cell periphery
TRBV11-3	5.59e-69	0.00300041	0.573	0.228	2.1e-65	NA	0.00402296	0.001015	ENSG00000276597	ENSG00000276597	TR_V_gene	GRCh38.98	chr7	+	142554836	142555318	483	-	-	T cell receptor beta variable 11-3 [Source:HGNC Symbol;Acc:HGNC:12182]	-	-	-	-	-	-	-	-	-	-
OSGEPL1-AS1	6.06e-69	-0.000388216	0.301	0.188	2.28e-65	NA	-0.000142214	0.000246022	ENSG00000253559	ENSG00000253559	lncRNA	GRCh38.98	chr2	+	189762704	189765556	2853	-	-	OSGEPL1 antisense RNA 1 [Source:HGNC Symbol;Acc:HGNC:41009]	-	-	-	-	-	-	-	-	-	-
GPR171	7.66e-69	0.0170643	0.672	0.454	2.88e-65	NA	0.0279683	0.0105756	ENSG00000174946	ENSG00000174946	protein_coding	GRCh38.98	chr3	-	151197832	151203216	5385	hsa:29909:GPR171, H963	29909	G protein-coupled receptor 171 [Source:HGNC Symbol;Acc:HGNC:30057]	-	-	-	-	-	-	-	GO:0002376:immune system process;GO:0002520:immune system development;GO:0002682:regulation of immune system process;GO:0002683:negative regulation of immune system process;GO:0007154:cell communication;GO:0007165:signal transduction;GO:0007166:cell surface receptor signaling pathway;GO:0007186:G-protein coupled receptor signaling pathway;GO:0007275:multicellular organism development;GO:0009987:c…	GO:0001608:G-protein coupled nucleotide receptor activity;GO:0001614:purinergic nucleotide receptor activity;GO:0004871:signal transducer activity;GO:0004872:receptor activity;GO:0004888:transmembrane signaling receptor activity;GO:0004930:G-protein coupled receptor activity;GO:0016502:nucleotide receptor activity;GO:0035586:purinergic receptor activity;GO:0038023:signaling receptor activity;GO:0…	GO:0005623:cell;GO:0005886:plasma membrane;GO:0005887:integral component of plasma membrane;GO:0016020:membrane;GO:0016021:integral component of membrane;GO:0031224:intrinsic component of membrane;GO:0031226:intrinsic component of plasma membrane;GO:0044425:membrane part;GO:0044459:plasma membrane part;GO:0044464:cell part;GO:0071944:cell periphery
AL096865.1	8.22e-69	0.00357914	0.572	0.197	3.09e-65	NA	0.00454543	0.00095645	ENSG00000271857	ENSG00000271857	lncRNA	GRCh38.98	chr6	-	45421079	45422005	927	-	-	novel transcript, antisense to RUNX2	-	-	-	-	-	-	-	-	-	-
NAP1L3	9.61e-69	0.00110592	0.372	0.154	3.61e-65	NA	0.00196772	0.000860233	ENSG00000186310	ENSG00000186310	protein_coding	GRCh38.98	chrX	-	93670930	93673578	2649	hsa:4675:NAP1L3, MB20, NPL3	4675	nucleosome assembly protein 1 like 3 [Source:HGNC Symbol;Acc:HGNC:7639]	-	-	-	-	-	-	-	GO:0006323:DNA packaging;GO:0006325:chromatin organization;GO:0006333:chromatin assembly or disassembly;GO:0006334:nucleosome assembly;GO:0006461:protein complex assembly;GO:0006996:organelle organization;GO:0009987:cellular process;GO:0016043:cellular component organization;GO:0022607:cellular component assembly;GO:0031497:chromatin assembly;GO:0034622:cellular macromolecular complex assembly;GO…	-	GO:0005622:intracellular;GO:0005623:cell;GO:0005634:nucleus;GO:0043226:organelle;GO:0043227:membrane-bounded organelle;GO:0043229:intracellular organelle;GO:0043231:intracellular membrane-bounded organelle;GO:0044424:intracellular part;GO:0044464:cell part
PRDM11	2.03e-68	-0.00142357	0.542	0.339	7.64e-65	NA	0.00382538	0.00525542	ENSG00000019485	ENSG00000019485	protein_coding	GRCh38.98	chr11	+	45095806	45235110	139305	hsa:56981:PRDM11, PFM8	56981	PR/SET domain 11 [Source:HGNC Symbol;Acc:HGNC:13996]	-	-	-	-	-	-	Thyroid hormone levels;Forced vital capacity	GO:0006139:nucleobase-containing compound metabolic process;GO:0006351:transcription, DNA-templated;GO:0006355:regulation of transcription, DNA-templated;GO:0006725:cellular aromatic compound metabolic process;GO:0006807:nitrogen compound metabolic process;GO:0008152:metabolic process;GO:0009058:biosynthetic process;GO:0009059:macromolecule biosynthetic process;GO:0009889:regulation of biosynthet…	GO:0003824:catalytic activity;GO:0008168:methyltransferase activity;GO:0016740:transferase activity;GO:0016741:transferase activity, transferring one-carbon groups	GO:0005622:intracellular;GO:0005623:cell;GO:0005634:nucleus;GO:0005737:cytoplasm;GO:0043226:organelle;GO:0043227:membrane-bounded organelle;GO:0043229:intracellular organelle;GO:0043231:intracellular membrane-bounded organelle;GO:0044424:intracellular part;GO:0044464:cell part
ZNF365	6.79e-68	0.00537394	0.295	0.172	2.55e-64	NA	0.0054033	1.48e-05	ENSG00000138311	ENSG00000138311	protein_coding	GRCh38.98	chr10	+	62374192	62670301	296110	hsa:22891:ZNF365, Su48, UAN, ZNF365D	22891	zinc finger protein 365 [Source:HGNC Symbol;Acc:HGNC:18194]	-	-	-	-	605990:Nephrolithiasis, uric acid, susceptibility to	-	Breast cancer;Crohn's disease;Narcolepsy;Atopic dermatitis;Percent mammographic density;Ewing sarcoma;Intelligence;Breast size;Vogt-Koyanagi-Harada syndrome;Autism spectrum disorder-related traits;Mammographic density (dense area);Mammographic density (non-dense area)	-	GO:0005488:binding;GO:0005515:protein binding	GO:0005622:intracellular;GO:0005623:cell;GO:0005737:cytoplasm;GO:0005815:microtubule organizing center;GO:0005856:cytoskeleton;GO:0015630:microtubule cytoskeleton;GO:0043226:organelle;GO:0043228:non-membrane-bounded organelle;GO:0043229:intracellular organelle;GO:0043232:intracellular non-membrane-bounded organelle;GO:0044422:organelle part;GO:0044424:intracellular part;GO:0044430:cytoskeletal pa…
CDC6	8.29e-68	0.00383291	0.833	0.665	3.11e-64	NA	0.0103127	0.00644769	ENSG00000094804	ENSG00000094804	protein_coding	GRCh38.98	chr17	+	40287879	40304657	16779	hsa:990:CDC6, CDC18L, HsCDC18, HsCDC6	990	cell division cycle 6 [Source:HGNC Symbol;Acc:HGNC:1744]	hsa04110:Cell cycle	R-HSA-69481:G2/M Checkpoints;R-HSA-68949:Orc1 removal from chromatin;R-HSA-69205:G1/S-Specific Transcription;R-HSA-69620:Cell Cycle Checkpoints;R-HSA-68874:M/G1 Transition;R-HSA-69306:DNA Replication;R-HSA-68689:CDC6 association with the ORC:origin complex;R-HSA-69298:Association of licensing factors with the pre-replicative complex;R-HSA-69300:Removal of licensing factors from origins;R-HSA-1761…	-	-	613805:Meier-Gorlin syndrome 5	-	-	GO:0000070:mitotic sister chromatid segregation;GO:0000075:cell cycle checkpoint;GO:0000076:DNA replication checkpoint;GO:0000079:regulation of cyclin-dependent protein serine/threonine kinase activity;GO:0000082:G1/S transition of mitotic cell cycle;GO:0000083:regulation of transcription involved in G1/S transition of mitotic cell cycle;GO:0000278:mitotic cell cycle;GO:0000280:nuclear division;G…	GO:0000166:nucleotide binding;GO:0001882:nucleoside binding;GO:0001883:purine nucleoside binding;GO:0005488:binding;GO:0005515:protein binding;GO:0005524:ATP binding;GO:0017076:purine nucleotide binding;GO:0019899:enzyme binding;GO:0019900:kinase binding;GO:0030554:adenyl nucleotide binding;GO:0032549:ribonucleoside binding;GO:0032550:purine ribonucleoside binding;GO:0032553:ribonucleotide bindin…	GO:0000922:spindle pole;GO:0005622:intracellular;GO:0005623:cell;GO:0005634:nucleus;GO:0005654:nucleoplasm;GO:0005737:cytoplasm;GO:0005794:Golgi apparatus;GO:0005819:spindle;GO:0005829:cytosol;GO:0005856:cytoskeleton;GO:0012505:endomembrane system;GO:0015630:microtubule cytoskeleton;GO:0031974:membrane-enclosed lumen;GO:0031981:nuclear lumen;GO:0043226:organelle;GO:0043227:membrane-bounded organe…
UNC13B	8.5e-68	0.00505765	0.368	0.191	3.19e-64	NA	0.00448505	-0.000582459	ENSG00000198722	ENSG00000198722	protein_coding	GRCh38.98	chr9	+	35161992	35405338	243347	hsa:10497:UNC13B, MUNC13, UNC13, Unc13h2	10497	unc-13 homolog B [Source:HGNC Symbol;Acc:HGNC:12566]	hsa04721:Synaptic vesicle cycle	R-HSA-264642:Acetylcholine Neurotransmitter Release Cycle;R-HSA-112316:Neuronal System;R-HSA-181429:Serotonin Neurotransmitter Release Cycle;R-HSA-210500:Glutamate Neurotransmitter Release Cycle;R-HSA-112310:Neurotransmitter Release Cycle;R-HSA-181430:Norepinephrine Neurotransmitter Release Cycle;R-HSA-212676:Dopamine Neurotransmitter Release Cycle;R-HSA-112315:Transmission across Chemical Synaps…	-	P05734:Synaptic vesicle trafficking	-	-	Parkinson's disease	GO:0001505:regulation of neurotransmitter levels;GO:0001956:positive regulation of neurotransmitter secretion;GO:0003008:system process;GO:0006461:protein complex assembly;GO:0006810:transport;GO:0006811:ion transport;GO:0006820:anion transport;GO:0006835:dicarboxylic acid transport;GO:0006836:neurotransmitter transport;GO:0006887:exocytosis;GO:0006904:vesicle docking involved in exocytosis;GO:00…	GO:0004871:signal transducer activity;GO:0004872:receptor activity;GO:0005488:binding;GO:0005515:protein binding;GO:0008289:lipid binding;GO:0019992:diacylglycerol binding;GO:0043167:ion binding;GO:0043169:cation binding;GO:0046872:metal ion binding;GO:0060089:molecular transducer activity	GO:0005622:intracellular;GO:0005623:cell;GO:0005737:cytoplasm;GO:0005794:Golgi apparatus;GO:0005829:cytosol;GO:0005886:plasma membrane;GO:0012505:endomembrane system;GO:0016020:membrane;GO:0030054:cell junction;GO:0030424:axon;GO:0031594:neuromuscular junction;GO:0033267:axon part;GO:0042995:cell projection;GO:0043005:neuron projection;GO:0043195:terminal bouton;GO:0043226:organelle;GO:0043227:me…
LAYN	9.99e-68	0.00407556	0.494	0.108	3.75e-64	NA	0.00444274	0.000357395	ENSG00000204381	ENSG00000204381	protein_coding	GRCh38.98	chr11	+	111540280	111561745	21466	hsa:143903:LAYN	143903	layilin [Source:HGNC Symbol;Acc:HGNC:29471]	-	-	-	-	-	-	Obesity-related traits	-	GO:0005488:binding;GO:0005539:glycosaminoglycan binding;GO:0005540:hyaluronic acid binding;GO:0030246:carbohydrate binding;GO:0097367:carbohydrate derivative binding	GO:0001726:ruffle;GO:0005623:cell;GO:0005912:adherens junction;GO:0005924:cell-substrate adherens junction;GO:0005925:focal adhesion;GO:0009986:cell surface;GO:0016020:membrane;GO:0016021:integral component of membrane;GO:0030054:cell junction;GO:0030055:cell-substrate junction;GO:0031224:intrinsic component of membrane;GO:0031252:cell leading edge;GO:0042995:cell projection;GO:0044425:membrane p…
HID1	2.47e-67	0.00150572	0.192	0.015	9.27e-64	NA	0.00153832	3.14e-05	ENSG00000167861	ENSG00000167861	protein_coding	GRCh38.98	chr17	-	74950742	74973166	22425	hsa:283987:HID1, C17orf28, DMC1, HID-1	283987	HID1 domain containing [Source:HGNC Symbol;Acc:HGNC:15736]	-	-	-	-	-	-	Alzheimer's disease in APOE e4- carriers	GO:0006810:transport;GO:0006886:intracellular protein transport;GO:0008104:protein localization;GO:0010033:response to organic substance;GO:0014070:response to organic cyclic compound;GO:0015031:protein transport;GO:0031001:response to brefeldin A;GO:0033036:macromolecule localization;GO:0034613:cellular protein localization;GO:0042221:response to chemical;GO:0045184:establishment of protein loca…	GO:0005488:binding;GO:0005515:protein binding	GO:0000138:Golgi trans cisterna;GO:0000139:Golgi membrane;GO:0005576:extracellular region;GO:0005622:intracellular;GO:0005623:cell;GO:0005737:cytoplasm;GO:0005794:Golgi apparatus;GO:0005795:Golgi stack;GO:0005797:Golgi medial cisterna;GO:0005856:cytoskeleton;GO:0005874:microtubule;GO:0005881:cytoplasmic microtubule;GO:0012505:endomembrane system;GO:0015630:microtubule cytoskeleton;GO:0016020:memb…
DDX43	2.92e-67	0.00840198	0.744	0.648	1.1e-63	NA	0.0150706	0.0065777	ENSG00000080007	ENSG00000080007	protein_coding	GRCh38.98	chr6	+	73394828	73417566	22739	hsa:55510:DDX43, CT13, HAGE	55510	DEAD-box helicase 43 [Source:HGNC Symbol;Acc:HGNC:18677]	-	-	-	-	-	-	-	GO:0006139:nucleobase-containing compound metabolic process;GO:0006725:cellular aromatic compound metabolic process;GO:0006807:nitrogen compound metabolic process;GO:0008152:metabolic process;GO:0009987:cellular process;GO:0010501:RNA secondary structure unwinding;GO:0016070:RNA metabolic process;GO:0034641:cellular nitrogen compound metabolic process;GO:0043170:macromolecule metabolic process;GO…	GO:0000166:nucleotide binding;GO:0001882:nucleoside binding;GO:0001883:purine nucleoside binding;GO:0003676:nucleic acid binding;GO:0003723:RNA binding;GO:0003724:RNA helicase activity;GO:0003824:catalytic activity;GO:0004004:ATP-dependent RNA helicase activity;GO:0004386:helicase activity;GO:0005488:binding;GO:0005524:ATP binding;GO:0008026:ATP-dependent helicase activity;GO:0008186:RNA-dependen…	GO:0005622:intracellular;GO:0005623:cell;GO:0044464:cell part
CIB2	5.72e-67	-0.000565071	0.354	0.172	2.15e-63	NA	0.00113087	0.00169674	ENSG00000136425	ENSG00000136425	protein_coding	GRCh38.98	chr15	-	78104606	78131535	26930	hsa:10518:CIB2, DFNB48, KIP2, USH1J	10518	calcium and integrin binding family member 2 [Source:HGNC Symbol;Acc:HGNC:24579]	-	-	-	-	614869:Usher syndrome, type IJ;609439:Deafness, autosomal recessive 48	Nervous system diseases;Other nervous and sensory system diseases;H00779:Usher syndrome (US)	-	GO:0001894:tissue homeostasis;GO:0001895:retina homeostasis;GO:0006873:cellular ion homeostasis;GO:0006874:cellular calcium ion homeostasis;GO:0006875:cellular metal ion homeostasis;GO:0007204:positive regulation of cytosolic calcium ion concentration;GO:0009719:response to endogenous stimulus;GO:0009987:cellular process;GO:0010033:response to organic substance;GO:0010243:response to organonitrog…	GO:0000287:magnesium ion binding;GO:0005102:receptor binding;GO:0005178:integrin binding;GO:0005488:binding;GO:0005509:calcium ion binding;GO:0005515:protein binding;GO:0032403:protein complex binding;GO:0042802:identical protein binding;GO:0042803:protein homodimerization activity;GO:0043167:ion binding;GO:0043169:cation binding;GO:0044877:macromolecular complex binding;GO:0046872:metal ion bind…	GO:0001750:photoreceptor outer segment;GO:0001917:photoreceptor inner segment;GO:0005576:extracellular region;GO:0005615:extracellular space;GO:0005622:intracellular;GO:0005623:cell;GO:0005737:cytoplasm;GO:0005886:plasma membrane;GO:0005912:adherens junction;GO:0005924:cell-substrate adherens junction;GO:0005927:muscle tendon junction;GO:0005929:cilium;GO:0016020:membrane;GO:0030054:cell junction…
HILPDA	5.85e-67	0.0138531	0.441	0.36	2.2e-63	NA	0.0153531	0.00138432	ENSG00000135245	ENSG00000135245	protein_coding	GRCh38.98	chr7	+	128455849	128458418	2570	hsa:29923:HILPDA, C7orf68, HIG-2, HIG2	29923	hypoxia inducible lipid droplet associated [Source:HGNC Symbol;Acc:HGNC:28859]	-	R-HSA-1430728:Metabolism;R-HSA-556833:Metabolism of lipids and lipoproteins;R-HSA-73923:Lipid digestion, mobilization, and transport	-	-	-	-	-	GO:0001816:cytokine production;GO:0001817:regulation of cytokine production;GO:0001819:positive regulation of cytokine production;GO:0002230:positive regulation of defense response to virus by host;GO:0002252:immune effector process;GO:0002376:immune system process;GO:0002682:regulation of immune system process;GO:0002697:regulation of immune effector process;GO:0002831:regulation of response to …	GO:0005102:receptor binding;GO:0005488:binding;GO:0005515:protein binding	GO:0005576:extracellular region;GO:0005615:extracellular space;GO:0005622:intracellular;GO:0005623:cell;GO:0005737:cytoplasm;GO:0005811:lipid particle;GO:0009986:cell surface;GO:0012505:endomembrane system;GO:0016020:membrane;GO:0016021:integral component of membrane;GO:0016023:cytoplasmic, membrane-bounded vesicle;GO:0030141:secretory granule;GO:0031224:intrinsic component of membrane;GO:0031410…
FAM218A	2.71e-66	-0.000521886	0.746	0.526	1.02e-62	NA	0.00170888	0.0022318	ENSG00000250486	ENSG00000250486	protein_coding	GRCh38.98	chr4	+	164956948	164959122	2175	hsa:152756:FAM218A, C4orf39	152756	family with sequence similarity 218 member A [Source:HGNC Symbol;Acc:HGNC:26466]	-	-	-	-	-	-	Obesity-related traits	-	GO:0005488:binding;GO:0005515:protein binding	-
HIST3H2A	3.15e-66	0.031989	0.566	0.478	1.18e-62	NA	0.0768547	0.0429523	ENSG00000181218	ENSG00000181218	protein_coding	GRCh38.98	chr1	-	228456979	228457873	895	hsa:92815:HIST3H2A	92815	histone cluster 3 H2A [Source:HGNC Symbol;Acc:HGNC:20507]	hsa05322:Systemic lupus erythematosus;hsa05034:Alcoholism	R-HSA-5689603:UCH proteinases;R-HSA-3214815:HDACs deacetylate histones;R-HSA-5689880:Ub-specific processing proteases;R-HSA-5688426:Deubiquitination;R-HSA-3214847:HATs acetylate histones;R-HSA-3214858:RMTs methylate histone arginines;R-HSA-392499:Metabolism of proteins;R-HSA-597592:Post-translational protein modification;R-HSA-4839726:Chromatin organization;R-HSA-3247509:Chromatin modifying enzym…	-	-	-	-	-	GO:0006139:nucleobase-containing compound metabolic process;GO:0006259:DNA metabolic process;GO:0006281:DNA repair;GO:0006325:chromatin organization;GO:0006333:chromatin assembly or disassembly;GO:0006337:nucleosome disassembly;GO:0006342:chromatin silencing;GO:0006351:transcription, DNA-templated;GO:0006355:regulation of transcription, DNA-templated;GO:0006725:cellular aromatic compound metaboli…	GO:0003676:nucleic acid binding;GO:0003677:DNA binding;GO:0005488:binding;GO:0005515:protein binding;GO:0046982:protein heterodimerization activity;GO:0046983:protein dimerization activity;GO:0097159:organic cyclic compound binding;GO:1901363:heterocyclic compound binding	GO:0000228:nuclear chromosome;GO:0000785:chromatin;GO:0000786:nucleosome;GO:0000788:nuclear nucleosome;GO:0000790:nuclear chromatin;GO:0005576:extracellular region;GO:0005622:intracellular;GO:0005623:cell;GO:0005634:nucleus;GO:0005694:chromosome;GO:0031974:membrane-enclosed lumen;GO:0031981:nuclear lumen;GO:0031982:vesicle;GO:0031988:membrane-bounded vesicle;GO:0032991:macromolecular complex;GO:0…
ADGRG1	4.46e-66	0.251346	0.6	0.454	1.68e-62	NA	0.387333	0.0790031	ENSG00000205336	ENSG00000205336	protein_coding	GRCh38.98	chr16	+	57610652	57665580	54929	hsa:9289:ADGRG1, BFPP, BPPR, GPR56, TM7LN4, TM7XN1	9289	adhesion G protein-coupled receptor G1 [Source:HGNC Symbol;Acc:HGNC:4512]	-	-	-	-	615752:Polymicrogyria, bilateral perisylvian;606854:Polymicrogyria, bilateral frontoparietal	Other congenital disorders;Congenital disorders of development;H00271:Polymicrogyria	-	GO:0001525:angiogenesis;GO:0001568:blood vessel development;GO:0001764:neuron migration;GO:0001816:cytokine production;GO:0001944:vasculature development;GO:0003002:regionalization;GO:0006928:movement of cell or subcellular component;GO:0007154:cell communication;GO:0007155:cell adhesion;GO:0007165:signal transduction;GO:0007166:cell surface receptor signaling pathway;GO:0007186:G-protein coupled…	GO:0004871:signal transducer activity;GO:0004872:receptor activity;GO:0004888:transmembrane signaling receptor activity;GO:0004930:G-protein coupled receptor activity;GO:0005488:binding;GO:0005515:protein binding;GO:0005518:collagen binding;GO:0005539:glycosaminoglycan binding;GO:0008201:heparin binding;GO:0032403:protein complex binding;GO:0038023:signaling receptor activity;GO:0044877:macromole…	GO:0005576:extracellular region;GO:0005622:intracellular;GO:0005623:cell;GO:0005886:plasma membrane;GO:0005887:integral component of plasma membrane;GO:0016020:membrane;GO:0016021:integral component of membrane;GO:0031224:intrinsic component of membrane;GO:0031226:intrinsic component of plasma membrane;GO:0031982:vesicle;GO:0031988:membrane-bounded vesicle;GO:0042995:cell projection;GO:0043226:or…
SCARB1	4.87e-66	-0.00387754	0.449	0.341	1.83e-62	NA	0.0317148	0.0357231	ENSG00000073060	ENSG00000073060	protein_coding	GRCh38.98	chr12	-	124776856	124882668	105813	hsa:949:SCARB1, CD36L1, CLA-1, CLA1, HDLQTL6, SR-BI, SRB1	949	scavenger receptor class B member 1 [Source:HGNC Symbol;Acc:HGNC:1664]	hsa05160:Hepatitis C;hsa04145:Phagosome;hsa04913:Ovarian steroidogenesis;hsa04925:Aldosterone synthesis and secretion;hsa04976:Bile secretion;hsa04977:Vitamin digestion and absorption;hsa04975:Fat digestion and absorption	-	-	-	610762:High density lipoprotein cholesterol level QTL6	-	HDL cholesterol;Renal cell carcinoma;Vitamin E levels;Lipoprotein-associated phospholipase A2 activity and mass	GO:0001667:ameboidal-type cell migration;GO:0001935:endothelial cell proliferation;GO:0002237:response to molecule of bacterial origin;GO:0003008:system process;GO:0006066:alcohol metabolic process;GO:0006629:lipid metabolic process;GO:0006638:neutral lipid metabolic process;GO:0006639:acylglycerol metabolic process;GO:0006641:triglyceride metabolic process;GO:0006702:androgen biosynthetic proces…	GO:0001530:lipopolysaccharide binding;GO:0001618:virus receptor activity;GO:0001786:phosphatidylserine binding;GO:0001875:lipopolysaccharide receptor activity;GO:0004871:signal transducer activity;GO:0004872:receptor activity;GO:0005215:transporter activity;GO:0005488:binding;GO:0005515:protein binding;GO:0005543:phospholipid binding;GO:0005545:1-phosphatidylinositol binding;GO:0008035:high-densi…	GO:0000323:lytic vacuole;GO:0005576:extracellular region;GO:0005622:intracellular;GO:0005623:cell;GO:0005737:cytoplasm;GO:0005764:lysosome;GO:0005765:lysosomal membrane;GO:0005773:vacuole;GO:0005774:vacuolar membrane;GO:0005886:plasma membrane;GO:0005887:integral component of plasma membrane;GO:0005901:caveola;GO:0005902:microvillus;GO:0009986:cell surface;GO:0012506:vesicle membrane;GO:0016020:m…
IGKV1-39	5.02e-66	0.232534	0.783	0.742	1.89e-62	NA	0.367514	0.0837862	ENSG00000242371	ENSG00000242371	IG_V_gene	GRCh38.98	chr2	-	89319625	89320146	522	-	-	immunoglobulin kappa variable 1-39 (gene/pseudogene) [Source:HGNC Symbol;Acc:HGNC:5740]	-	-	-	-	-	-	-	-	-	-
RAC3	7.08e-66	-0.00132076	0.602	0.323	2.66e-62	NA	0.00026543	0.00158741	ENSG00000169750	ENSG00000169750	protein_coding	GRCh38.98	chr17	+	82031678	82034204	2527	hsa:5881:RAC3	5881	Rac family small GTPase 3 [Source:HGNC Symbol;Acc:HGNC:9803]	hsa04024:cAMP signaling pathway;hsa04650:Natural killer cell mediated cytotoxicity;hsa04310:Wnt signaling pathway;hsa05200:Pathways in cancer;hsa04010:MAPK signaling pathway;hsa04014:Ras signaling pathway;hsa04015:Rap1 signaling pathway;hsa04810:Regulation of actin cytoskeleton;hsa04071:Sphingolipid signaling pathway;hsa05416:Viral myocarditis;hsa04662:B cell receptor signaling pathway;hsa04664:F…	R-HSA-194840:Rho GTPase cycle;R-HSA-194315:Signaling by Rho GTPases;R-HSA-162582:Signal Transduction;R-HSA-4086400:PCP/CE pathway;R-HSA-3858494:Beta-catenin independent WNT signaling;R-HSA-195721:Signaling by Wnt	-	P04393:Ras Pathway;P00056:VEGF signaling pathway	-	-	-	GO:0000902:cell morphogenesis;GO:0000904:cell morphogenesis involved in differentiation;GO:0001894:tissue homeostasis;GO:0003008:system process;GO:0006996:organelle organization;GO:0007010:cytoskeleton organization;GO:0007154:cell communication;GO:0007155:cell adhesion;GO:0007165:signal transduction;GO:0007264:small GTPase mediated signal transduction;GO:0007267:cell-cell signaling;GO:0007268:che…	GO:0000166:nucleotide binding;GO:0001882:nucleoside binding;GO:0001883:purine nucleoside binding;GO:0003824:catalytic activity;GO:0003924:GTPase activity;GO:0005488:binding;GO:0005515:protein binding;GO:0005525:GTP binding;GO:0016462:pyrophosphatase activity;GO:0016787:hydrolase activity;GO:0016817:hydrolase activity, acting on acid anhydrides;GO:0016818:hydrolase activity, acting on acid anhydri…	GO:0005576:extracellular region;GO:0005622:intracellular;GO:0005623:cell;GO:0005737:cytoplasm;GO:0005829:cytosol;GO:0005856:cytoskeleton;GO:0005884:actin filament;GO:0005886:plasma membrane;GO:0012505:endomembrane system;GO:0015629:actin cytoskeleton;GO:0016020:membrane;GO:0030027:lamellipodium;GO:0030426:growth cone;GO:0030427:site of polarized growth;GO:0031252:cell leading edge;GO:0031941:fila…
TRAV22	8.31e-66	0.00909841	0.578	0.213	3.12e-62	NA	0.00961443	0.000470202	ENSG00000211802	ENSG00000211802	TR_V_gene	GRCh38.98	chr14	+	22070557	22071208	652	-	-	T cell receptor alpha variable 22 [Source:HGNC Symbol;Acc:HGNC:12119]	-	-	-	-	-	-	-	-	-	-
ZNF711	1.22e-65	-0.00086692	0.28	0.145	4.57e-62	NA	-9.87e-05	0.000768537	ENSG00000147180	ENSG00000147180	protein_coding	GRCh38.98	chrX	+	85244032	85273362	29331	hsa:7552:ZNF711, CMPX1, MRX97, ZNF4, ZNF5, ZNF6, Zfp711, dJ75N13.1	7552	zinc finger protein 711 [Source:HGNC Symbol;Acc:HGNC:13128]	-	R-HSA-212436:Generic Transcription Pathway;R-HSA-74160:Gene Expression	-	-	300803:Mental retardation, X-linked 97	-	-	GO:0006139:nucleobase-containing compound metabolic process;GO:0006351:transcription, DNA-templated;GO:0006355:regulation of transcription, DNA-templated;GO:0006725:cellular aromatic compound metabolic process;GO:0006807:nitrogen compound metabolic process;GO:0008152:metabolic process;GO:0009058:biosynthetic process;GO:0009059:macromolecule biosynthetic process;GO:0009889:regulation of biosynthet…	GO:0000975:regulatory region DNA binding;GO:0000976:transcription regulatory region sequence-specific DNA binding;GO:0000977:RNA polymerase II regulatory region sequence-specific DNA binding;GO:0001012:RNA polymerase II regulatory region DNA binding;GO:0001067:regulatory region nucleic acid binding;GO:0001071:nucleic acid binding transcription factor activity;GO:0003676:nucleic acid binding;GO:00…	GO:0005576:extracellular region;GO:0005622:intracellular;GO:0005623:cell;GO:0005634:nucleus;GO:0031982:vesicle;GO:0031988:membrane-bounded vesicle;GO:0043226:organelle;GO:0043227:membrane-bounded organelle;GO:0043229:intracellular organelle;GO:0043230:extracellular organelle;GO:0043231:intracellular membrane-bounded organelle;GO:0044421:extracellular region part;GO:0044424:intracellular part;GO:0…
PRTFDC1	1.74e-65	0.00229861	0.611	0.401	6.54e-62	NA	0.00830088	0.00598586	ENSG00000099256	ENSG00000099256	protein_coding	GRCh38.98	chr10	-	24848614	24952606	103993	hsa:56952:PRTFDC1, HHGP	56952	phosphoribosyl transferase domain containing 1 [Source:HGNC Symbol;Acc:HGNC:23333]	-	-	-	P02788:Xanthine and guanine salvage pathway;P02723:Adenine and hypoxanthine salvage pathway	-	-	Obesity-related traits;Metabolite levels (Pyroglutamine);Post-traumatic stress disorder;Diisocyanate-induced asthma	-	GO:0000166:nucleotide binding;GO:0000287:magnesium ion binding;GO:0005488:binding;GO:0005515:protein binding;GO:0036094:small molecule binding;GO:0042802:identical protein binding;GO:0042803:protein homodimerization activity;GO:0043167:ion binding;GO:0043169:cation binding;GO:0046872:metal ion binding;GO:0046983:protein dimerization activity;GO:0097159:organic cyclic compound binding;GO:1901265:n…	GO:0005622:intracellular;GO:0005623:cell;GO:0005737:cytoplasm;GO:0005829:cytosol;GO:0044424:intracellular part;GO:0044444:cytoplasmic part;GO:0044464:cell part
TUBB2A	4.24e-65	0.00291533	0.548	0.443	1.59e-61	NA	0.0313864	0.0283839	ENSG00000137267	ENSG00000137267	protein_coding	GRCh38.98	chr6	-	3153666	3157544	3879	hsa:7280:TUBB2A, CDCBM5, TUBB, TUBB2	7280	tubulin beta 2A class IIa [Source:HGNC Symbol;Acc:HGNC:12412]	hsa04145:Phagosome;hsa04540:Gap junction;hsa05130:Pathogenic Escherichia coli infection	R-HSA-190872:Transport of connexons to the plasma membrane;R-HSA-6811434:COPI-dependent Golgi-to-ER retrograde traffic;R-HSA-380287:Centrosome maturation;R-HSA-446203:Asparagine N-linked glycosylation;R-HSA-6807878:COPI-mediated anterograde transport;R-HSA-983231:Factors involved in megakaryocyte development and platelet production;R-HSA-380270:Recruitment of mitotic centrosome proteins and compl…	-	P00029:Huntington disease;P00016:Cytoskeletal regulation by Rho GTPase	615763:Cortical dysplasia, complex, with other brain malformations 5	-	-	GO:0007017:microtubule-based process;GO:0009987:cellular process;GO:0044699:single-organism process;GO:0044763:single-organism cellular process	GO:0000166:nucleotide binding;GO:0001882:nucleoside binding;GO:0001883:purine nucleoside binding;GO:0003824:catalytic activity;GO:0003924:GTPase activity;GO:0005198:structural molecule activity;GO:0005200:structural constituent of cytoskeleton;GO:0005488:binding;GO:0005515:protein binding;GO:0005525:GTP binding;GO:0016462:pyrophosphatase activity;GO:0016787:hydrolase activity;GO:0016817:hydrolase…	GO:0005576:extracellular region;GO:0005622:intracellular;GO:0005623:cell;GO:0005634:nucleus;GO:0005737:cytoplasm;GO:0005856:cytoskeleton;GO:0005874:microtubule;GO:0015630:microtubule cytoskeleton;GO:0031982:vesicle;GO:0031988:membrane-bounded vesicle;GO:0043226:organelle;GO:0043227:membrane-bounded organelle;GO:0043228:non-membrane-bounded organelle;GO:0043229:intracellular organelle;GO:0043230:e…
KIF14	9.88e-65	0.000185799	0.604	0.323	3.71e-61	NA	0.00235955	0.00217333	ENSG00000118193	ENSG00000118193	protein_coding	GRCh38.98	chr1	-	200551497	200620751	69255	hsa:9928:KIF14, MKS12	9928	kinesin family member 14 [Source:HGNC Symbol;Acc:HGNC:19181]	-	R-HSA-194315:Signaling by Rho GTPases;R-HSA-195258:RHO GTPase Effectors;R-HSA-162582:Signal Transduction;R-HSA-5625900:RHO GTPases activate CIT	-	-	616258:Meckel syndrome 12	Cancers;Cancers of eye, brain, and central nervous system;H01513:Retinoblastoma	Tandem gait	GO:0000070:mitotic sister chromatid segregation;GO:0000082:G1/S transition of mitotic cell cycle;GO:0000086:G2/M transition of mitotic cell cycle;GO:0000278:mitotic cell cycle;GO:0000280:nuclear division;GO:0000819:sister chromatid segregation;GO:0000902:cell morphogenesis;GO:0000904:cell morphogenesis involved in differentiation;GO:0000910:cytokinesis;GO:0001558:regulation of cell growth;GO:0001…	GO:0000166:nucleotide binding;GO:0001882:nucleoside binding;GO:0001883:purine nucleoside binding;GO:0003774:motor activity;GO:0003777:microtubule motor activity;GO:0003824:catalytic activity;GO:0005488:binding;GO:0005515:protein binding;GO:0005524:ATP binding;GO:0008017:microtubule binding;GO:0008092:cytoskeletal protein binding;GO:0008574:ATP-dependent microtubule motor activity, plus-end-direct…	GO:0005622:intracellular;GO:0005623:cell;GO:0005634:nucleus;GO:0005737:cytoplasm;GO:0005819:spindle;GO:0005829:cytosol;GO:0005856:cytoskeleton;GO:0005871:kinesin complex;GO:0005874:microtubule;GO:0005875:microtubule associated complex;GO:0005886:plasma membrane;GO:0015630:microtubule cytoskeleton;GO:0016020:membrane;GO:0030496:midbody;GO:0032991:macromolecular complex;GO:0043226:organelle;GO:0043…
PI16	1.22e-64	0.0110823	0.669	0.422	4.6e-61	NA	0.0123865	0.00122892	ENSG00000164530	ENSG00000164530	protein_coding	GRCh38.98	chr6	+	36948263	36964837	16575	hsa:221476:PI16, CD364, CRISP9, MSMBBP, PSPBP	221476	peptidase inhibitor 16 [Source:HGNC Symbol;Acc:HGNC:21245]	-	-	-	-	-	-	Chemerin levels;Acne (severe)	GO:0006508:proteolysis;GO:0008152:metabolic process;GO:0009892:negative regulation of metabolic process;GO:0009987:cellular process;GO:0010466:negative regulation of peptidase activity;GO:0010605:negative regulation of macromolecule metabolic process;GO:0019222:regulation of metabolic process;GO:0019538:protein metabolic process;GO:0030162:regulation of proteolysis;GO:0031323:regulation of cellul…	GO:0004857:enzyme inhibitor activity;GO:0030234:enzyme regulator activity;GO:0030414:peptidase inhibitor activity;GO:0061134:peptidase regulator activity;GO:0098772:molecular function regulator	GO:0005576:extracellular region;GO:0016020:membrane;GO:0016021:integral component of membrane;GO:0031224:intrinsic component of membrane;GO:0031982:vesicle;GO:0031988:membrane-bounded vesicle;GO:0043226:organelle;GO:0043227:membrane-bounded organelle;GO:0043230:extracellular organelle;GO:0044421:extracellular region part;GO:0044425:membrane part;GO:0070062:extracellular exosome;GO:1903561:extrace…
SLC16A10	4.96e-64	0.00082673	0.367	0.15	1.86e-60	NA	0.00233368	0.00150537	ENSG00000112394	ENSG00000112394	protein_coding	GRCh38.98	chr6	+	111087503	111231194	143692	hsa:117247:SLC16A10, MCT10, PRO0813, TAT1	117247	solute carrier family 16 member 10 [Source:HGNC Symbol;Acc:HGNC:17027]	hsa04919:Thyroid hormone signaling pathway;hsa04974:Protein digestion and absorption	R-HSA-382551:Transmembrane transport of small molecules;R-HSA-425407:SLC-mediated transmembrane transport;R-HSA-425393:Transport of inorganic cations/anions and amino acids/oligopeptides;R-HSA-352230:Amino acid transport across the plasma membrane	-	-	-	-	Metabolite levels;Metabolic traits;Blood metabolite levels;Amino acid levels	GO:0003333:amino acid transmembrane transport;GO:0006810:transport;GO:0006811:ion transport;GO:0006820:anion transport;GO:0006865:amino acid transport;GO:0009914:hormone transport;GO:0010817:regulation of hormone levels;GO:0015711:organic anion transport;GO:0015801:aromatic amino acid transport;GO:0015849:organic acid transport;GO:0044699:single-organism process;GO:0044765:single-organism transpo…	GO:0005215:transporter activity;GO:0005342:organic acid transmembrane transporter activity;GO:0015171:amino acid transmembrane transporter activity;GO:0015173:aromatic amino acid transmembrane transporter activity;GO:0015291:secondary active transmembrane transporter activity;GO:0015349:thyroid hormone transmembrane transporter activity;GO:0022804:active transmembrane transporter activity;GO:0022…	GO:0005623:cell;GO:0005886:plasma membrane;GO:0005887:integral component of plasma membrane;GO:0016020:membrane;GO:0016021:integral component of membrane;GO:0016323:basolateral plasma membrane;GO:0031224:intrinsic component of membrane;GO:0031226:intrinsic component of plasma membrane;GO:0044425:membrane part;GO:0044459:plasma membrane part;GO:0044464:cell part;GO:0071944:cell periphery;GO:009859…
HES1	5.08e-64	-0.0608111	0.443	0.37	1.91e-60	NA	0.0584424	0.124805	ENSG00000114315	ENSG00000114315	protein_coding	GRCh38.98	chr3	+	194136148	194138732	2585	hsa:3280:HES1, HES-1, HHL, HRY, bHLHb39	3280	hes family bHLH transcription factor 1 [Source:HGNC Symbol;Acc:HGNC:5192]	hsa04950:Maturity onset diabetes of the young;hsa03460:Fanconi anemia pathway;hsa04330:Notch signaling pathway	R-HSA-2644602:Signaling by NOTCH1 PEST Domain Mutants in Cancer;R-HSA-1266738:Developmental Biology;R-HSA-2894862:Constitutive Signaling by NOTCH1 HD+PEST Domain Mutants;R-HSA-210744:Regulation of gene expression in late stage (branching morphogenesis) pancreatic bud precursor cells;R-HSA-2894858:Signaling by NOTCH1 HD+PEST Domain Mutants in Cancer;R-HSA-162582:Signal Transduction;R-HSA-157118:Si…	-	P00045:Notch signaling pathway	-	-	-	GO:0000003:reproduction;GO:0000122:negative regulation of transcription from RNA polymerase II promoter;GO:0000278:mitotic cell cycle;GO:0000902:cell morphogenesis;GO:0000904:cell morphogenesis involved in differentiation;GO:0001568:blood vessel development;GO:0001655:urogenital system development;GO:0001656:metanephros development;GO:0001657:ureteric bud development;GO:0001701:in utero embryonic…	GO:0000975:regulatory region DNA binding;GO:0000981:RNA polymerase II transcription factor activity, sequence-specific DNA binding;GO:0000982:transcription factor activity, RNA polymerase II core promoter proximal region sequence-specific binding;GO:0001067:regulatory region nucleic acid binding;GO:0001071:nucleic acid binding transcription factor activity;GO:0001078:transcriptional repressor act…	GO:0005622:intracellular;GO:0005623:cell;GO:0005634:nucleus;GO:0005654:nucleoplasm;GO:0005737:cytoplasm;GO:0031974:membrane-enclosed lumen;GO:0031981:nuclear lumen;GO:0043226:organelle;GO:0043227:membrane-bounded organelle;GO:0043229:intracellular organelle;GO:0043231:intracellular membrane-bounded organelle;GO:0043233:organelle lumen;GO:0044422:organelle part;GO:0044424:intracellular part;GO:004…
CCL4L2	1.31e-63	-0.0865714	0.472	0.384	4.93e-60	NA	0.209685	0.319075	ENSG00000276070	ENSG00000276070	protein_coding	GRCh38.98	chr17	+	36210924	36212878	1955	hsa:9560:CCL4L2, AT744.2, CCL4L, SCYA4L, SCYQ4L2	9560	C-C motif chemokine ligand 4 like 2 [Source:HGNC Symbol;Acc:HGNC:24066]	hsa04060:Cytokine-cytokine receptor interaction;hsa04620:Toll-like receptor signaling pathway;hsa04623:Cytosolic DNA-sensing pathway;hsa04062:Chemokine signaling pathway;hsa04064:NF-kappa B signaling pathway;hsa05132:Salmonella infection	-	-	P00031:Inflammation mediated by chemokine and cytokine signaling pathway	-	-	Protein quantitative trait loci	GO:0000165:MAPK cascade;GO:0001932:regulation of protein phosphorylation;GO:0001934:positive regulation of protein phosphorylation;GO:0002376:immune system process;GO:0002548:monocyte chemotaxis;GO:0006464:cellular protein modification process;GO:0006468:protein phosphorylation;GO:0006793:phosphorus metabolic process;GO:0006796:phosphate-containing compound metabolic process;GO:0006928:movement o…	GO:0001664:G-protein coupled receptor binding;GO:0005102:receptor binding;GO:0005125:cytokine activity;GO:0005126:cytokine receptor binding;GO:0005488:binding;GO:0005515:protein binding;GO:0008009:chemokine activity;GO:0042379:chemokine receptor binding;GO:0048020:CCR chemokine receptor binding	GO:0005576:extracellular region;GO:0005615:extracellular space;GO:0044421:extracellular region part
CXCR3	1.37e-63	0.0388706	0.524	0.248	5.17e-60	NA	0.0435666	0.00378079	ENSG00000186810	ENSG00000186810	protein_coding	GRCh38.98	chrX	-	71615916	71618511	2596	hsa:2833:CXCR3, CD182, CD183, CKR-L2, CMKAR3, GPR9, IP10-R, Mig-R, MigR	2833	C-X-C motif chemokine receptor 3 [Source:HGNC Symbol;Acc:HGNC:4540]	hsa04060:Cytokine-cytokine receptor interaction;hsa04062:Chemokine signaling pathway	R-HSA-373076:Class A/1 (Rhodopsin-like receptors);R-HSA-372790:Signaling by GPCR;R-HSA-375276:Peptide ligand-binding receptors;R-HSA-388396:GPCR downstream signaling;R-HSA-162582:Signal Transduction;R-HSA-418594:G alpha (i) signalling events;R-HSA-500792:GPCR ligand binding;R-HSA-380108:Chemokine receptors bind chemokines	-	P00031:Inflammation mediated by chemokine and cytokine signaling pathway	-	-	-	GO:0001525:angiogenesis;GO:0001568:blood vessel development;GO:0001816:cytokine production;GO:0001935:endothelial cell proliferation;GO:0001936:regulation of endothelial cell proliferation;GO:0001937:negative regulation of endothelial cell proliferation;GO:0001944:vasculature development;GO:0002376:immune system process;GO:0002682:regulation of immune system process;GO:0002685:regulation of leuko…	GO:0001637:G-protein coupled chemoattractant receptor activity;GO:0001653:peptide receptor activity;GO:0004871:signal transducer activity;GO:0004872:receptor activity;GO:0004888:transmembrane signaling receptor activity;GO:0004896:cytokine receptor activity;GO:0004930:G-protein coupled receptor activity;GO:0004950:chemokine receptor activity;GO:0005488:binding;GO:0005515:protein binding;GO:000852…	GO:0005622:intracellular;GO:0005623:cell;GO:0005737:cytoplasm;GO:0005829:cytosol;GO:0005886:plasma membrane;GO:0005887:integral component of plasma membrane;GO:0009897:external side of plasma membrane;GO:0009986:cell surface;GO:0016020:membrane;GO:0016021:integral component of membrane;GO:0031224:intrinsic component of membrane;GO:0031226:intrinsic component of plasma membrane;GO:0044424:intracel…
TRAV1-2	1.9e-63	0.0107486	0.257	0.074	7.15e-60	NA	0.0116074	0.000792204	ENSG00000256553	ENSG00000256553	TR_V_gene	GRCh38.98	chr14	+	21642889	21643578	690	-	-	T cell receptor alpha variable 1-2 [Source:HGNC Symbol;Acc:HGNC:12102]	-	-	-	-	-	-	-	-	-	-
AL031432.4	3.57e-63	0.000765264	0.385	0.183	1.34e-59	NA	0.0020033	0.0012368	ENSG00000284602	ENSG00000284602	lncRNA	GRCh38.98	chr1	+	25232586	25234775	2190	-	-	novel transcript	-	-	-	-	-	-	-	-	-	-
ZNF554	4.3e-63	0.00290194	0.412	0.315	1.62e-59	NA	0.00371592	0.000807416	ENSG00000172006	ENSG00000172006	protein_coding	GRCh38.98	chr19	+	2819868	2836735	16868	hsa:115196:ZNF554	115196	zinc finger protein 554 [Source:HGNC Symbol;Acc:HGNC:26629]	-	R-HSA-212436:Generic Transcription Pathway;R-HSA-74160:Gene Expression	-	-	-	-	-	GO:0006139:nucleobase-containing compound metabolic process;GO:0006351:transcription, DNA-templated;GO:0006355:regulation of transcription, DNA-templated;GO:0006725:cellular aromatic compound metabolic process;GO:0006807:nitrogen compound metabolic process;GO:0008152:metabolic process;GO:0009058:biosynthetic process;GO:0009059:macromolecule biosynthetic process;GO:0009889:regulation of biosynthet…	GO:0003676:nucleic acid binding;GO:0003677:DNA binding;GO:0005488:binding;GO:0043167:ion binding;GO:0043169:cation binding;GO:0046872:metal ion binding;GO:0097159:organic cyclic compound binding;GO:1901363:heterocyclic compound binding	GO:0005622:intracellular;GO:0005623:cell;GO:0005634:nucleus;GO:0005730:nucleolus;GO:0031974:membrane-enclosed lumen;GO:0031981:nuclear lumen;GO:0043226:organelle;GO:0043227:membrane-bounded organelle;GO:0043228:non-membrane-bounded organelle;GO:0043229:intracellular organelle;GO:0043231:intracellular membrane-bounded organelle;GO:0043232:intracellular non-membrane-bounded organelle;GO:0043233:org…
LINC01825	5.89e-63	-0.00488767	0.267	0.068	2.21e-59	NA	0.000318724	0.00521992	ENSG00000223466	ENSG00000223466	lncRNA	GRCh38.98	chr2	+	195532945	195540287	7343	-	-	long intergenic non-protein coding RNA 1825 [Source:HGNC Symbol;Acc:HGNC:52631]	-	-	-	-	-	-	-	-	-	-
ABHD4	9.11e-63	-0.00466999	0.575	0.439	3.42e-59	NA	0.0308945	0.03572	ENSG00000100439	ENSG00000100439	protein_coding	GRCh38.98	chr14	+	22598237	22613215	14979	hsa:63874:ABHD4, ABH4	63874	abhydrolase domain containing 4 [Source:HGNC Symbol;Acc:HGNC:20154]	-	R-HSA-1483206:Glycerophospholipid biosynthesis;R-HSA-1430728:Metabolism;R-HSA-556833:Metabolism of lipids and lipoproteins;R-HSA-1483257:Phospholipid metabolism;R-HSA-1482839:Acyl chain remodelling of PE	-	-	-	-	-	GO:0006629:lipid metabolic process;GO:0006644:phospholipid metabolic process;GO:0006793:phosphorus metabolic process;GO:0006796:phosphate-containing compound metabolic process;GO:0008152:metabolic process;GO:0009056:catabolic process;GO:0009987:cellular process;GO:0010876:lipid localization;GO:0016042:lipid catabolic process;GO:0019637:organophosphate metabolic process;GO:0019915:lipid storage;GO…	GO:0003824:catalytic activity;GO:0016787:hydrolase activity;GO:0016788:hydrolase activity, acting on ester bonds;GO:0052689:carboxylic ester hydrolase activity	GO:0005622:intracellular;GO:0005623:cell;GO:0005737:cytoplasm;GO:0005783:endoplasmic reticulum;GO:0005789:endoplasmic reticulum membrane;GO:0005811:lipid particle;GO:0012505:endomembrane system;GO:0016020:membrane;GO:0042175:nuclear outer membrane-endoplasmic reticulum membrane network;GO:0043226:organelle;GO:0043227:membrane-bounded organelle;GO:0043228:non-membrane-bounded organelle;GO:0043229:…
CD80	1.07e-62	0.00477149	0.479	0.341	4.04e-59	Immunocostimulators	0.00911927	0.00431573	ENSG00000121594	ENSG00000121594	protein_coding	GRCh38.98	chr3	-	119524293	119559614	35322	hsa:941:CD80, B7, B7-1, B7.1, BB1, CD28LG, CD28LG1, LAB7	941	CD80 molecule [Source:HGNC Symbol;Acc:HGNC:1700]	hsa04514:Cell adhesion molecules (CAMs);hsa04620:Toll-like receptor signaling pathway;hsa05320:Autoimmune thyroid disease;hsa04940:Type I diabetes mellitus;hsa05330:Allograft rejection;hsa05332:Graft-versus-host disease;hsa05416:Viral myocarditis;hsa04672:Intestinal immune network for IgA production;hsa05322:Systemic lupus erythematosus;hsa05323:Rheumatoid arthritis	R-HSA-2424491:DAP12 signaling;R-HSA-389513:CTLA4 inhibitory signaling;R-HSA-5654741:Signaling by FGFR3;R-HSA-388841:Costimulation by the CD28 family;R-HSA-187037:NGF signalling via TRKA from the plasma membrane;R-HSA-190236:Signaling by FGFR;R-HSA-389356:CD28 co-stimulation;R-HSA-198203:PI3K/AKT activation;R-HSA-1257604:PIP3 activates AKT signaling;R-HSA-5654689:PI-3K cascade:FGFR1;R-HSA-1433557:…	-	P00053:T cell activation	-	-	Celiac disease;Systemic lupus erythematosus;Primary biliary cirrhosis;Vitiligo;Lobular breast cancer (menopausal hormone therapy interaction)	GO:0001775:cell activation;GO:0001816:cytokine production;GO:0001817:regulation of cytokine production;GO:0001819:positive regulation of cytokine production;GO:0001932:regulation of protein phosphorylation;GO:0001934:positive regulation of protein phosphorylation;GO:0002237:response to molecule of bacterial origin;GO:0002250:adaptive immune response;GO:0002252:immune effector process;GO:0002263:c…	GO:0001618:virus receptor activity;GO:0003824:catalytic activity;GO:0004871:signal transducer activity;GO:0004872:receptor activity;GO:0005488:binding;GO:0005515:protein binding;GO:0015026:coreceptor activity;GO:0016301:kinase activity;GO:0016740:transferase activity;GO:0016772:transferase activity, transferring phosphorus-containing groups;GO:0016773:phosphotransferase activity, alcohol group as…	GO:0005622:intracellular;GO:0005623:cell;GO:0005886:plasma membrane;GO:0009897:external side of plasma membrane;GO:0009986:cell surface;GO:0016020:membrane;GO:0016021:integral component of membrane;GO:0031224:intrinsic component of membrane;GO:0044425:membrane part;GO:0044459:plasma membrane part;GO:0044464:cell part;GO:0071944:cell periphery;GO:0098552:side of membrane
RNF165	1.16e-62	0.000412557	0.661	0.38	4.37e-59	NA	0.00122261	0.00080963	ENSG00000141622	ENSG00000141622	protein_coding	GRCh38.98	chr18	+	46326809	46463140	136332	hsa:494470:RNF165, ARKL2, RNF111L2	494470	ring finger protein 165 [Source:HGNC Symbol;Acc:HGNC:31696]	-	-	-	-	-	-	Amyotrophic lateral sclerosis (sporadic)	GO:0000209:protein polyubiquitination;GO:0000902:cell morphogenesis;GO:0000904:cell morphogenesis involved in differentiation;GO:0006139:nucleobase-containing compound metabolic process;GO:0006351:transcription, DNA-templated;GO:0006355:regulation of transcription, DNA-templated;GO:0006357:regulation of transcription from RNA polymerase II promoter;GO:0006366:transcription from RNA polymerase II …	GO:0003824:catalytic activity;GO:0004842:ubiquitin-protein transferase activity;GO:0005488:binding;GO:0008270:zinc ion binding;GO:0016740:transferase activity;GO:0019787:ubiquitin-like protein transferase activity;GO:0043167:ion binding;GO:0043169:cation binding;GO:0046872:metal ion binding;GO:0046914:transition metal ion binding;GO:0061630:ubiquitin protein ligase activity;GO:0061659:ubiquitin-l…	GO:0005622:intracellular;GO:0005623:cell;GO:0005634:nucleus;GO:0005737:cytoplasm;GO:0032991:macromolecular complex;GO:0043226:organelle;GO:0043227:membrane-bounded organelle;GO:0043229:intracellular organelle;GO:0043231:intracellular membrane-bounded organelle;GO:0043234:protein complex;GO:0044424:intracellular part;GO:0044464:cell part
CRNDE	1.42e-62	0.00465208	0.418	0.164	5.35e-59	NA	0.00676019	0.00208753	ENSG00000245694	ENSG00000245694	lncRNA	GRCh38.98	chr16	-	54845189	54929189	84001	-	-	colorectal neoplasia differentially expressed [Source:HGNC Symbol;Acc:HGNC:37078]	-	-	-	-	-	-	-	-	-	-
BSPRY	1.93e-62	-0.000697164	0.187	0.025	7.27e-59	NA	-0.000256461	0.000440768	ENSG00000119411	ENSG00000119411	protein_coding	GRCh38.98	chr9	+	113349541	113371233	21693	hsa:54836:BSPRY	54836	B-box and SPRY domain containing [Source:HGNC Symbol;Acc:HGNC:18232]	-	-	-	-	-	-	Lead levels in blood	GO:0006810:transport;GO:0006811:ion transport;GO:0006812:cation transport;GO:0006816:calcium ion transport;GO:0030001:metal ion transport;GO:0051179:localization;GO:0051234:establishment of localization;GO:0070838:divalent metal ion transport;GO:0072511:divalent inorganic cation transport	GO:0005488:binding;GO:0008270:zinc ion binding;GO:0043167:ion binding;GO:0043169:cation binding;GO:0046872:metal ion binding;GO:0046914:transition metal ion binding	GO:0005622:intracellular;GO:0005623:cell;GO:0005737:cytoplasm;GO:0016020:membrane;GO:0031252:cell leading edge;GO:0044424:intracellular part;GO:0044444:cytoplasmic part;GO:0044464:cell part;GO:0048471:perinuclear region of cytoplasm
CCL4	2.52e-62	0.12271	0.549	0.449	9.48e-59	chemokines	0.711462	0.513822	ENSG00000275302	ENSG00000275302	protein_coding	GRCh38.98	chr17	+	36103827	36105621	1795	hsa:6351:CCL4, ACT2, AT744.1, G-26, HC21, LAG-1, LAG1, MIP-1-beta, MIP1B, MIP1B1, SCYA2, SCYA4	6351	C-C motif chemokine ligand 4 [Source:HGNC Symbol;Acc:HGNC:10630]	hsa04060:Cytokine-cytokine receptor interaction;hsa04620:Toll-like receptor signaling pathway;hsa04623:Cytosolic DNA-sensing pathway;hsa04062:Chemokine signaling pathway;hsa04064:NF-kappa B signaling pathway;hsa05132:Salmonella infection	R-HSA-373076:Class A/1 (Rhodopsin-like receptors);R-HSA-372790:Signaling by GPCR;R-HSA-375276:Peptide ligand-binding receptors;R-HSA-162582:Signal Transduction;R-HSA-500792:GPCR ligand binding;R-HSA-380108:Chemokine receptors bind chemokines	-	P00031:Inflammation mediated by chemokine and cytokine signaling pathway	-	-	-	GO:0000165:MAPK cascade;GO:0001932:regulation of protein phosphorylation;GO:0001934:positive regulation of protein phosphorylation;GO:0002376:immune system process;GO:0002548:monocyte chemotaxis;GO:0002682:regulation of immune system process;GO:0002684:positive regulation of immune system process;GO:0002685:regulation of leukocyte migration;GO:0002687:positive regulation of leukocyte migration;GO…	GO:0001664:G-protein coupled receptor binding;GO:0005102:receptor binding;GO:0005125:cytokine activity;GO:0005126:cytokine receptor binding;GO:0005488:binding;GO:0005515:protein binding;GO:0008009:chemokine activity;GO:0031726:CCR1 chemokine receptor binding;GO:0031730:CCR5 chemokine receptor binding;GO:0042379:chemokine receptor binding;GO:0042802:identical protein binding;GO:0048020:CCR chemoki…	GO:0005576:extracellular region;GO:0005615:extracellular space;GO:0044421:extracellular region part
IGHG3	2.81e-62	0.00823426	0.334	0.465	1.06e-58	NA	0.00833571	6.69e-05	ENSG00000211897	ENSG00000211897	IG_C_gene	GRCh38.98	chr14	-	105764503	105771405	6903	-	-	immunoglobulin heavy constant gamma 3 (G3m marker) [Source:HGNC Symbol;Acc:HGNC:5527]	-	-	-	-	-	-	-	-	-	-
MZB1	4.27e-62	0.05354	0.587	0.277	1.61e-58	NA	0.0811483	0.0247859	ENSG00000170476	ENSG00000170476	protein_coding	GRCh38.98	chr5	-	139387467	139390081	2615	hsa:51237:MZB1, MEDA-7, PACAP, pERp1	51237	marginal zone B and B1 cell specific protein [Source:HGNC Symbol;Acc:HGNC:30125]	-	-	-	-	-	-	-	GO:0001775:cell activation;GO:0002252:immune effector process;GO:0002376:immune system process;GO:0002377:immunoglobulin production;GO:0002378:immunoglobulin biosynthetic process;GO:0002440:production of molecular mediator of immune response;GO:0002637:regulation of immunoglobulin production;GO:0002639:positive regulation of immunoglobulin production;GO:0002640:regulation of immunoglobulin biosyn…	GO:0005488:binding;GO:0005515:protein binding	GO:0005576:extracellular region;GO:0005622:intracellular;GO:0005623:cell;GO:0005737:cytoplasm;GO:0005783:endoplasmic reticulum;GO:0005788:endoplasmic reticulum lumen;GO:0012505:endomembrane system;GO:0031974:membrane-enclosed lumen;GO:0032991:macromolecular complex;GO:0034663:endoplasmic reticulum chaperone complex;GO:0043226:organelle;GO:0043227:membrane-bounded organelle;GO:0043229:intracellula…
ABCC4	5.06e-62	0.0204865	0.294	0.198	1.9e-58	NA	0.0272554	0.00642466	ENSG00000125257	ENSG00000125257	protein_coding	GRCh38.98	chr13	-	95019835	95301475	281641	hsa:10257:ABCC4, MOAT-B, MOATB, MRP4	10257	ATP binding cassette subfamily C member 4 [Source:HGNC Symbol;Acc:HGNC:55]	hsa04024:cAMP signaling pathway;hsa02010:ABC transporters;hsa04976:Bile secretion	R-HSA-382556:ABC-family proteins mediated transport;R-HSA-382551:Transmembrane transport of small molecules;R-HSA-109582:Hemostasis;R-HSA-76005:Response to elevated platelet cytosolic Ca2+;R-HSA-76002:Platelet activation, signaling and aggregation;R-HSA-114608:Platelet degranulation	-	-	-	-	Breast cancer;Platelet count;Longevity;Response to irinotecan and platinum-based chemotherapy in non-small-cell lung cancer;Parent of origin effect on language impairment (paternal);Blood metabolite levels;Airway responsiveness in chronic obstructive pulmonary disease	GO:0000902:cell morphogenesis;GO:0002576:platelet degranulation;GO:0006810:transport;GO:0006811:ion transport;GO:0006820:anion transport;GO:0006869:lipid transport;GO:0006887:exocytosis;GO:0006996:organelle organization;GO:0008152:metabolic process;GO:0009653:anatomical structure morphogenesis;GO:0009987:cellular process;GO:0010876:lipid localization;GO:0010927:cellular component assembly involve…	GO:0000166:nucleotide binding;GO:0001882:nucleoside binding;GO:0001883:purine nucleoside binding;GO:0003824:catalytic activity;GO:0005215:transporter activity;GO:0005488:binding;GO:0005524:ATP binding;GO:0008509:anion transmembrane transporter activity;GO:0015075:ion transmembrane transporter activity;GO:0015399:primary active transmembrane transporter activity;GO:0015405:P-P-bond-hydrolysis-driv…	GO:0005622:intracellular;GO:0005623:cell;GO:0005737:cytoplasm;GO:0005886:plasma membrane;GO:0012505:endomembrane system;GO:0012506:vesicle membrane;GO:0016020:membrane;GO:0016021:integral component of membrane;GO:0016023:cytoplasmic, membrane-bounded vesicle;GO:0016323:basolateral plasma membrane;GO:0030141:secretory granule;GO:0030659:cytoplasmic vesicle membrane;GO:0030667:secretory granule mem…
SH2D1B	1.42e-61	0.0598776	0.622	0.462	5.32e-58	NA	0.103017	0.0389092	ENSG00000198574	ENSG00000198574	protein_coding	GRCh38.98	chr1	-	162395268	162412138	16871	hsa:117157:SH2D1B, EAT2	117157	SH2 domain containing 1B [Source:HGNC Symbol;Acc:HGNC:30416]	hsa04650:Natural killer cell mediated cytotoxicity	R-HSA-168256:Immune System;R-HSA-1280218:Adaptive Immune System;R-HSA-198933:Immunoregulatory interactions between a Lymphoid and a non-Lymphoid cell	-	-	-	-	-	GO:0001775:cell activation;GO:0002228:natural killer cell mediated immunity;GO:0002250:adaptive immune response;GO:0002252:immune effector process;GO:0002263:cell activation involved in immune response;GO:0002366:leukocyte activation involved in immune response;GO:0002376:immune system process;GO:0002443:leukocyte mediated immunity;GO:0002449:lymphocyte mediated immunity;GO:0002682:regulation of …	GO:0005488:binding;GO:0005515:protein binding;GO:0030674:protein binding, bridging;GO:0060090:binding, bridging	GO:0005622:intracellular;GO:0005623:cell;GO:0005737:cytoplasm;GO:0005829:cytosol;GO:0044424:intracellular part;GO:0044444:cytoplasmic part;GO:0044464:cell part
XCL1	1.68e-61	0.0278598	0.527	0.139	6.3e-58	NA	0.0338282	0.00542345	ENSG00000143184	ENSG00000143184	protein_coding	GRCh38.98	chr1	+	168576605	168582069	5465	hsa:6375:XCL1, ATAC, LPTN, LTN, SCM-1, SCM-1a, SCM1, SCM1A, SCYC1	6375	X-C motif chemokine ligand 1 [Source:HGNC Symbol;Acc:HGNC:10645]	hsa04060:Cytokine-cytokine receptor interaction;hsa04062:Chemokine signaling pathway	R-HSA-373076:Class A/1 (Rhodopsin-like receptors);R-HSA-372790:Signaling by GPCR;R-HSA-375276:Peptide ligand-binding receptors;R-HSA-388396:GPCR downstream signaling;R-HSA-162582:Signal Transduction;R-HSA-881907:Gastrin-CREB signalling pathway via PKC and MAPK;R-HSA-500792:GPCR ligand binding;R-HSA-380108:Chemokine receptors bind chemokines;R-HSA-416476:G alpha (q) signalling events	-	-	-	-	-	GO:0000165:MAPK cascade;GO:0001775:cell activation;GO:0001816:cytokine production;GO:0001817:regulation of cytokine production;GO:0001818:negative regulation of cytokine production;GO:0001819:positive regulation of cytokine production;GO:0001906:cell killing;GO:0001909:leukocyte mediated cytotoxicity;GO:0001910:regulation of leukocyte mediated cytotoxicity;GO:0001912:positive regulation of leukoc…	GO:0001664:G-protein coupled receptor binding;GO:0005102:receptor binding;GO:0005125:cytokine activity;GO:0005126:cytokine receptor binding;GO:0005488:binding;GO:0005515:protein binding;GO:0008009:chemokine activity;GO:0042379:chemokine receptor binding;GO:0042802:identical protein binding;GO:0042803:protein homodimerization activity;GO:0046983:protein dimerization activity;GO:0048020:CCR chemoki…	GO:0005576:extracellular region;GO:0005615:extracellular space;GO:0005622:intracellular;GO:0005623:cell;GO:0044421:extracellular region part;GO:0044464:cell part
FAM66D	1.76e-61	0.00102775	0.557	0.336	6.6e-58	NA	0.00306562	0.00203525	ENSG00000255052	ENSG00000255052	lncRNA	GRCh38.98	chr8	+	12115767	12177550	61784	-	-	family with sequence similarity 66 member D [Source:HGNC Symbol;Acc:HGNC:24159]	-	-	-	-	-	-	-	-	-	-
TTC39C-AS1	2.32e-61	0.00196683	0.601	0.243	8.71e-58	NA	0.00318318	0.00121202	ENSG00000264745	ENSG00000264745	lncRNA	GRCh38.98	chr18	-	23994213	24015339	21127	hsa:102724246:TTC39C-AS1	102724246	TTC39C antisense RNA 1 [Source:HGNC Symbol;Acc:HGNC:51321]	-	-	-	-	-	-	-	-	-	-
THBD	2.44e-61	-0.0198006	0.623	0.464	9.17e-58	NA	0.116449	0.138775	ENSG00000178726	ENSG00000178726	protein_coding	GRCh38.98	chr20	-	23045633	23049741	4109	hsa:7056:THBD, AHUS6, BDCA3, CD141, THPH12, THRM, TM	7056	thrombomodulin [Source:HGNC Symbol;Acc:HGNC:11784]	hsa04933:AGE-RAGE signaling pathway in diabetic complications;hsa04610:Complement and coagulation cascades	R-HSA-140877:Formation of Fibrin Clot (Clotting Cascade);R-HSA-109582:Hemostasis;R-HSA-140875:Common Pathway of Fibrin Clot Formation;R-HSA-202733:Cell surface interactions at the vascular wall	-	P00011:Blood coagulation	612926:Hemolytic uremic syndrome, atypical, susceptibility to, 6;614486:Thrombophilia due to thrombomodulin defect	Cardiovascular diseases;Hematologic diseases;H00223:Inherited thrombophilia;H01434:Atypical hemolytic uremic syndrome (aHUS)	PR interval in Tripanosoma cruzi seropositivity	GO:0000003:reproduction;GO:0001775:cell activation;GO:0002237:response to molecule of bacterial origin;GO:0002376:immune system process;GO:0006928:movement of cell or subcellular component;GO:0006950:response to stress;GO:0007154:cell communication;GO:0007165:signal transduction;GO:0007565:female pregnancy;GO:0007596:blood coagulation;GO:0007599:hemostasis;GO:0009314:response to radiation;GO:0009…	GO:0004871:signal transducer activity;GO:0004872:receptor activity;GO:0004888:transmembrane signaling receptor activity;GO:0005488:binding;GO:0005509:calcium ion binding;GO:0005515:protein binding;GO:0038023:signaling receptor activity;GO:0043167:ion binding;GO:0043169:cation binding;GO:0046872:metal ion binding;GO:0060089:molecular transducer activity	GO:0005576:extracellular region;GO:0005615:extracellular space;GO:0005623:cell;GO:0005886:plasma membrane;GO:0005887:integral component of plasma membrane;GO:0009986:cell surface;GO:0016020:membrane;GO:0016021:integral component of membrane;GO:0031224:intrinsic component of membrane;GO:0031226:intrinsic component of plasma membrane;GO:0044421:extracellular region part;GO:0044425:membrane part;GO:…
ZBTB44-DT	3.73e-61	0.00406083	0.485	0.279	1.4e-57	NA	0.00659007	0.00251076	ENSG00000175773	ENSG00000175773	lncRNA	GRCh38.98	chr11	+	130314993	130403657	88665	-	-	ZBTB44 divergent transcript [Source:HGNC Symbol;Acc:HGNC:54265]	-	-	-	-	-	-	-	-	-	-
GPR84	4.05e-61	-0.0286114	0.619	0.473	1.52e-57	NA	0.037458	0.0675699	ENSG00000139572	ENSG00000139572	protein_coding	GRCh38.98	chr12	-	54362445	54364487	2043	hsa:53831:GPR84, EX33, GPCR4	53831	G protein-coupled receptor 84 [Source:HGNC Symbol;Acc:HGNC:4535]	-	R-HSA-372790:Signaling by GPCR;R-HSA-388396:GPCR downstream signaling;R-HSA-162582:Signal Transduction;R-HSA-418555:G alpha (s) signalling events	-	-	-	-	-	GO:0007154:cell communication;GO:0007165:signal transduction;GO:0007186:G-protein coupled receptor signaling pathway;GO:0007200:phospholipase C-activating G-protein coupled receptor signaling pathway;GO:0007218:neuropeptide signaling pathway;GO:0009987:cellular process;GO:0023052:signaling;GO:0044699:single-organism process;GO:0044700:single organism signaling;GO:0044763:single-organism cellular …	GO:0001653:peptide receptor activity;GO:0004871:signal transducer activity;GO:0004872:receptor activity;GO:0004888:transmembrane signaling receptor activity;GO:0004930:G-protein coupled receptor activity;GO:0008528:G-protein coupled peptide receptor activity;GO:0038023:signaling receptor activity;GO:0060089:molecular transducer activity	GO:0005623:cell;GO:0005886:plasma membrane;GO:0005887:integral component of plasma membrane;GO:0016020:membrane;GO:0016021:integral component of membrane;GO:0031224:intrinsic component of membrane;GO:0031226:intrinsic component of plasma membrane;GO:0032991:macromolecular complex;GO:0043234:protein complex;GO:0043235:receptor complex;GO:0044425:membrane part;GO:0044459:plasma membrane part;GO:004…
ANKRD22	5.91e-61	-0.00485679	0.816	0.927	2.22e-57	NA	0.0832179	0.0884917	ENSG00000152766	ENSG00000152766	protein_coding	GRCh38.98	chr10	-	88819896	88851844	31949	hsa:118932:ANKRD22	118932	ankyrin repeat domain 22 [Source:HGNC Symbol;Acc:HGNC:28321]	-	-	-	-	-	-	-	-	-	-
ZFR2	8.4e-61	0.000243011	0.532	0.167	3.16e-57	NA	0.000258764	1.57e-05	ENSG00000105278	ENSG00000105278	protein_coding	GRCh38.98	chr19	-	3804024	3869038	65015	hsa:23217:ZFR2, KIAA1086	23217	zinc finger RNA binding protein 2 [Source:HGNC Symbol;Acc:HGNC:29189]	-	-	-	-	-	-	-	-	GO:0003676:nucleic acid binding;GO:0005488:binding;GO:0008270:zinc ion binding;GO:0043167:ion binding;GO:0043169:cation binding;GO:0046872:metal ion binding;GO:0046914:transition metal ion binding;GO:0097159:organic cyclic compound binding;GO:1901363:heterocyclic compound binding	-
KLHL34	1.34e-60	-0.000137871	0.212	0.024	5.04e-57	NA	-9.18e-05	4.61e-05	ENSG00000185915	ENSG00000185915	protein_coding	GRCh38.98	chrX	-	21654690	21658330	3641	hsa:257240:KLHL34	257240	kelch like family member 34 [Source:HGNC Symbol;Acc:HGNC:26634]	-	-	-	-	-	-	-	GO:0006464:cellular protein modification process;GO:0008152:metabolic process;GO:0009987:cellular process;GO:0016567:protein ubiquitination;GO:0019538:protein metabolic process;GO:0032446:protein modification by small protein conjugation;GO:0036211:protein modification process;GO:0043170:macromolecule metabolic process;GO:0043412:macromolecule modification;GO:0044237:cellular metabolic process;GO…	GO:0003824:catalytic activity;GO:0004842:ubiquitin-protein transferase activity;GO:0016740:transferase activity;GO:0019787:ubiquitin-like protein transferase activity	GO:0000151:ubiquitin ligase complex;GO:0005576:extracellular region;GO:0005615:extracellular space;GO:0005622:intracellular;GO:0005623:cell;GO:0031461:cullin-RING ubiquitin ligase complex;GO:0031463:Cul3-RING ubiquitin ligase complex;GO:0032991:macromolecular complex;GO:0043234:protein complex;GO:0044421:extracellular region part;GO:0044424:intracellular part;GO:0044464:cell part;GO:1902494:catal…
MBNL1-AS1	1.74e-60	0.0130618	0.67	0.578	6.55e-57	NA	0.0394207	0.0259323	ENSG00000229619	ENSG00000229619	lncRNA	GRCh38.98	chr3	-	152245262	152269557	24296	hsa:401093:MBNL1-AS1	401093	MBNL1 antisense RNA 1 [Source:HGNC Symbol;Acc:HGNC:44584]	-	-	-	-	-	-	-	-	-	-
TMEM17	3.49e-60	0.00119234	0.387	0.525	1.31e-56	NA	0.00165895	0.000465351	ENSG00000186889	ENSG00000186889	protein_coding	GRCh38.98	chr2	-	62500218	62511894	11677	hsa:200728:TMEM17	200728	transmembrane protein 17 [Source:HGNC Symbol;Acc:HGNC:26623]	-	-	-	-	-	-	Crohn's disease	GO:0000902:cell morphogenesis;GO:0006996:organelle organization;GO:0007154:cell communication;GO:0007165:signal transduction;GO:0007166:cell surface receptor signaling pathway;GO:0007224:smoothened signaling pathway;GO:0009653:anatomical structure morphogenesis;GO:0009987:cellular process;GO:0010927:cellular component assembly involved in morphogenesis;GO:0016043:cellular component organization;G…	-	GO:0005623:cell;GO:0005886:plasma membrane;GO:0005929:cilium;GO:0016020:membrane;GO:0016021:integral component of membrane;GO:0031090:organelle membrane;GO:0031224:intrinsic component of membrane;GO:0031253:cell projection membrane;GO:0031513:nonmotile primary cilium;GO:0032991:macromolecular complex;GO:0035869:ciliary transition zone;GO:0036038:MKS complex;GO:0042995:cell projection;GO:0043226:o…
TRAV30	3.55e-60	0.0441306	0.23	0.01	1.33e-56	NA	0.0447751	-0.000328902	ENSG00000259092	ENSG00000259092	TR_V_gene	GRCh38.98	chr14	+	22168429	22168988	560	-	-	T cell receptor alpha variable 30 [Source:HGNC Symbol;Acc:HGNC:12129]	-	-	-	-	-	-	-	-	-	-
SLC1A7	3.98e-60	0.00742978	0.674	0.583	1.5e-56	NA	0.0284645	0.0208516	ENSG00000162383	ENSG00000162383	protein_coding	GRCh38.98	chr1	-	53087179	53142632	55454	hsa:6512:SLC1A7, AAAT, EAAT5	6512	solute carrier family 1 member 7 [Source:HGNC Symbol;Acc:HGNC:10945]	hsa04724:Glutamatergic synapse	R-HSA-112316:Neuronal System;R-HSA-382551:Transmembrane transport of small molecules;R-HSA-210500:Glutamate Neurotransmitter Release Cycle;R-HSA-112310:Neurotransmitter Release Cycle;R-HSA-112315:Transmission across Chemical Synapses;R-HSA-425407:SLC-mediated transmembrane transport;R-HSA-425393:Transport of inorganic cations/anions and amino acids/oligopeptides	-	P00039:Metabotropic glutamate receptor group III pathway;P00037:Ionotropic glutamate receptor pathway	-	-	Systemic lupus erythematosus;Hippocampal atrophy	GO:0006810:transport;GO:0006811:ion transport;GO:0006820:anion transport;GO:0006835:dicarboxylic acid transport;GO:0006865:amino acid transport;GO:0009987:cellular process;GO:0014047:glutamate secretion;GO:0015711:organic anion transport;GO:0015800:acidic amino acid transport;GO:0015807:L-amino acid transport;GO:0015813:L-glutamate transport;GO:0032940:secretion by cell;GO:0034220:ion transmembra…	GO:0005215:transporter activity;GO:0005313:L-glutamate transmembrane transporter activity;GO:0005314:high-affinity glutamate transmembrane transporter activity;GO:0005342:organic acid transmembrane transporter activity;GO:0008324:cation transmembrane transporter activity;GO:0008509:anion transmembrane transporter activity;GO:0008514:organic anion transmembrane transporter activity;GO:0015075:ion …	GO:0005623:cell;GO:0005886:plasma membrane;GO:0016020:membrane;GO:0016021:integral component of membrane;GO:0031224:intrinsic component of membrane;GO:0044425:membrane part;GO:0044464:cell part;GO:0071944:cell periphery
AC243829.4	4.46e-60	-0.00360072	0.598	0.45	1.68e-56	NA	0.00927398	0.0129147	ENSG00000277089	ENSG00000277089	lncRNA	GRCh38.98	chr17	+	36072866	36090134	17269	-	-	novel transcript, antisense CCL3	-	-	-	-	-	-	-	-	-	-
ACVR1C	5.38e-60	0.00246499	0.291	0.123	2.02e-56	NA	0.00293524	0.000466059	ENSG00000123612	ENSG00000123612	protein_coding	GRCh38.98	chr2	-	157526767	157628864	102098	hsa:130399:ACVR1C, ACVRLK7, ALK7	130399	activin A receptor type 1C [Source:HGNC Symbol;Acc:HGNC:18123]	hsa04550:Signaling pathways regulating pluripotency of stem cells;hsa04350:TGF-beta signaling pathway	R-HSA-1266738:Developmental Biology;R-HSA-1181150:Signaling by NODAL;R-HSA-162582:Signal Transduction;R-HSA-1502540:Signaling by Activin;R-HSA-1433617:Regulation of signaling by NODAL	-	P00057:Wnt signaling pathway;P00052:TGF-beta signaling pathway	-	-	-	GO:0000003:reproduction;GO:0001667:ameboidal-type cell migration;GO:0002021:response to dietary excess;GO:0002790:peptide secretion;GO:0002791:regulation of peptide secretion;GO:0002792:negative regulation of peptide secretion;GO:0006464:cellular protein modification process;GO:0006468:protein phosphorylation;GO:0006508:proteolysis;GO:0006793:phosphorus metabolic process;GO:0006796:phosphate-cont…	GO:0000166:nucleotide binding;GO:0001882:nucleoside binding;GO:0001883:purine nucleoside binding;GO:0003824:catalytic activity;GO:0004672:protein kinase activity;GO:0004674:protein serine/threonine kinase activity;GO:0004675:transmembrane receptor protein serine/threonine kinase activity;GO:0004702:receptor signaling protein serine/threonine kinase activity;GO:0004871:signal transducer activity;G…	GO:0005623:cell;GO:0005886:plasma membrane;GO:0005887:integral component of plasma membrane;GO:0016020:membrane;GO:0016021:integral component of membrane;GO:0031224:intrinsic component of membrane;GO:0031226:intrinsic component of plasma membrane;GO:0032991:macromolecular complex;GO:0043234:protein complex;GO:0043235:receptor complex;GO:0044425:membrane part;GO:0044459:plasma membrane part;GO:004…
PGBD1	5.68e-60	-0.000773811	0.381	0.487	2.13e-56	NA	-0.000408048	0.000365747	ENSG00000137338	ENSG00000137338	protein_coding	GRCh38.98	chr6	+	28281572	28302549	20978	hsa:84547:PGBD1, HUCEP-4, SCAND4, dJ874C20.4	84547	piggyBac transposable element derived 1 [Source:HGNC Symbol;Acc:HGNC:19398]	-	-	-	-	-	-	-	GO:0006139:nucleobase-containing compound metabolic process;GO:0006351:transcription, DNA-templated;GO:0006355:regulation of transcription, DNA-templated;GO:0006725:cellular aromatic compound metabolic process;GO:0006807:nitrogen compound metabolic process;GO:0006810:transport;GO:0006897:endocytosis;GO:0006898:receptor-mediated endocytosis;GO:0008152:metabolic process;GO:0009058:biosynthetic proc…	GO:0001071:nucleic acid binding transcription factor activity;GO:0003676:nucleic acid binding;GO:0003677:DNA binding;GO:0003700:transcription factor activity, sequence-specific DNA binding;GO:0004872:receptor activity;GO:0005044:scavenger receptor activity;GO:0005488:binding;GO:0005515:protein binding;GO:0038024:cargo receptor activity;GO:0043565:sequence-specific DNA binding;GO:0060089:molecular…	GO:0005622:intracellular;GO:0005623:cell;GO:0005634:nucleus;GO:0016020:membrane;GO:0043226:organelle;GO:0043227:membrane-bounded organelle;GO:0043229:intracellular organelle;GO:0043231:intracellular membrane-bounded organelle;GO:0044424:intracellular part;GO:0044464:cell part
SNAI3-AS1	6.07e-60	0.00280334	0.411	0.275	2.28e-56	NA	0.0126307	0.00979596	ENSG00000260630	ENSG00000260630	lncRNA	GRCh38.98	chr16	+	88663298	88687278	23981	hsa:197187:SNAI3-AS1	197187	SNAI3 antisense RNA 1 [Source:HGNC Symbol;Acc:HGNC:28327]	-	-	-	-	-	-	-	-	-	-
GRTP1	6.23e-60	0.00261346	0.45	0.03	2.34e-56	NA	0.00599236	0.00336668	ENSG00000139835	ENSG00000139835	protein_coding	GRCh38.98	chr13	-	113324163	113364148	39986	hsa:79774:GRTP1, TBC1D6	79774	growth hormone regulated TBC protein 1 [Source:HGNC Symbol;Acc:HGNC:20310]	-	-	-	-	-	-	Mean platelet volume	GO:0006810:transport;GO:0006886:intracellular protein transport;GO:0006906:vesicle fusion;GO:0006996:organelle organization;GO:0008104:protein localization;GO:0009987:cellular process;GO:0015031:protein transport;GO:0016043:cellular component organization;GO:0016050:vesicle organization;GO:0016192:vesicle-mediated transport;GO:0031338:regulation of vesicle fusion;GO:0032879:regulation of localiza…	GO:0005096:GTPase activator activity;GO:0005488:binding;GO:0005515:protein binding;GO:0008047:enzyme activator activity;GO:0017016:Ras GTPase binding;GO:0017137:Rab GTPase binding;GO:0019899:enzyme binding;GO:0030234:enzyme regulator activity;GO:0030695:GTPase regulator activity;GO:0031267:small GTPase binding;GO:0051020:GTPase binding;GO:0060589:nucleoside-triphosphatase regulator activity;GO:00…	GO:0005622:intracellular;GO:0005623:cell;GO:0012505:endomembrane system;GO:0044464:cell part
AC021678.2	6.58e-60	0.000301222	0.385	0.199	2.47e-56	NA	0.00113473	0.000833213	ENSG00000253690	ENSG00000253690	lncRNA	GRCh38.98	chr8	-	28250063	28339255	89193	-	-	novel transcript	-	-	-	-	-	-	-	-	-	-
ACOT7	8.07e-60	0.0279996	0.519	0.331	3.03e-56	NA	0.0380137	0.00935279	ENSG00000097021	ENSG00000097021	protein_coding	GRCh38.98	chr1	-	6264269	6394391	130123	hsa:11332:ACOT7, ACH1, ACT, BACH, CTE-II, LACH, LACH1, hBACH	11332	acyl-CoA thioesterase 7 [Source:HGNC Symbol;Acc:HGNC:24157]	hsa01040:Biosynthesis of unsaturated fatty acids;hsa00062:Fatty acid elongation	R-HSA-75105:Fatty Acyl-CoA Biosynthesis;R-HSA-535734:Fatty acid, triacylglycerol, and ketone body metabolism;R-HSA-75109:Triglyceride Biosynthesis;R-HSA-1430728:Metabolism;R-HSA-556833:Metabolism of lipids and lipoproteins	PWY-5148:acyl-CoA hydrolysis;PWY-5994:palmitate biosynthesis;PWY-5972:stearate biosynthesis;PWY-5996:oleate biosynthesis	-	-	-	QT interval	GO:0006082:organic acid metabolic process;GO:0006139:nucleobase-containing compound metabolic process;GO:0006163:purine nucleotide metabolic process;GO:0006164:purine nucleotide biosynthetic process;GO:0006629:lipid metabolic process;GO:0006631:fatty acid metabolic process;GO:0006633:fatty acid biosynthetic process;GO:0006637:acyl-CoA metabolic process;GO:0006725:cellular aromatic compound metabo…	GO:0000062:fatty-acyl-CoA binding;GO:0003824:catalytic activity;GO:0005488:binding;GO:0005515:protein binding;GO:0016289:CoA hydrolase activity;GO:0016290:palmitoyl-CoA hydrolase activity;GO:0016787:hydrolase activity;GO:0016788:hydrolase activity, acting on ester bonds;GO:0016790:thiolester hydrolase activity;GO:0036042:long-chain fatty acyl-CoA binding;GO:0042802:identical protein binding;GO:00…	GO:0005576:extracellular region;GO:0005622:intracellular;GO:0005623:cell;GO:0005634:nucleus;GO:0005654:nucleoplasm;GO:0005737:cytoplasm;GO:0005739:mitochondrion;GO:0005829:cytosol;GO:0031974:membrane-enclosed lumen;GO:0031981:nuclear lumen;GO:0031982:vesicle;GO:0031988:membrane-bounded vesicle;GO:0043226:organelle;GO:0043227:membrane-bounded organelle;GO:0043229:intracellular organelle;GO:0043230…
TRBV7-2	2.72e-59	0.0531338	0.326	0.425	1.02e-55	NA	0.0973409	0.0405569	ENSG00000282939	ENSG00000282939	TR_V_gene	GRCh38.98	chr7	+	142352819	142353358	540	-	-	T cell receptor beta variable 7-2 [Source:HGNC Symbol;Acc:HGNC:12236]	-	-	-	-	-	-	-	-	-	-
AC246787.2	3.11e-59	-2.83e-05	0.48	0.079	1.17e-55	NA	0.000342842	0.000371149	ENSG00000244620	ENSG00000244620	lncRNA	GRCh38.98	chr14	+	105890084	105896577	6494	-	-	novel transcript	-	-	-	-	-	-	-	-	-	-
LINC01550	7.56e-59	0.0285075	0.765	0.662	2.84e-55	NA	0.0405277	0.0112837	ENSG00000246223	ENSG00000246223	lncRNA	GRCh38.98	chr14	-	97924637	97978124	53488	hsa:388011:LINC01550, C14orf64	388011	long intergenic non-protein coding RNA 1550 [Source:HGNC Symbol;Acc:HGNC:20111]	-	-	-	-	-	-	-	-	-	-
TPRG1-AS1	7.99e-59	-0.00699505	0.699	0.824	3e-55	NA	0.0146585	0.021781	ENSG00000234076	ENSG00000234076	lncRNA	GRCh38.98	chr3	-	188941715	188947639	5925	hsa:100874043:TPRG1-AS1	100874043	TPRG1 antisense RNA 1 [Source:HGNC Symbol;Acc:HGNC:42391]	-	-	-	-	-	-	-	-	-	-
TRAV23DV6	1e-58	0.0031541	0.384	0.179	3.77e-55	NA	0.00673077	0.00356045	ENSG00000211803	ENSG00000211803	TR_V_gene	GRCh38.98	chr14	+	22086407	22086961	555	-	-	T cell receptor alpha variable 23/delta variable 6 [Source:HGNC Symbol;Acc:HGNC:12120]	-	-	-	-	-	-	-	-	-	-
ZNF492	1.02e-58	-0.00278484	0.188	0.105	3.85e-55	NA	-0.00244751	0.000334384	ENSG00000229676	ENSG00000229676	protein_coding	GRCh38.98	chr19	+	22634324	22667671	33348	hsa:57615:ZNF492, ZNF115	57615	zinc finger protein 492 [Source:HGNC Symbol;Acc:HGNC:23707]	-	R-HSA-212436:Generic Transcription Pathway;R-HSA-74160:Gene Expression	-	-	-	-	Colorectal cancer (diet interaction)	GO:0006139:nucleobase-containing compound metabolic process;GO:0006351:transcription, DNA-templated;GO:0006355:regulation of transcription, DNA-templated;GO:0006725:cellular aromatic compound metabolic process;GO:0006807:nitrogen compound metabolic process;GO:0008152:metabolic process;GO:0009058:biosynthetic process;GO:0009059:macromolecule biosynthetic process;GO:0009889:regulation of biosynthet…	GO:0000975:regulatory region DNA binding;GO:0000976:transcription regulatory region sequence-specific DNA binding;GO:0000977:RNA polymerase II regulatory region sequence-specific DNA binding;GO:0000978:RNA polymerase II core promoter proximal region sequence-specific DNA binding;GO:0000987:core promoter proximal region sequence-specific DNA binding;GO:0001012:RNA polymerase II regulatory region D…	GO:0005622:intracellular;GO:0005623:cell;GO:0005634:nucleus;GO:0043226:organelle;GO:0043227:membrane-bounded organelle;GO:0043229:intracellular organelle;GO:0043231:intracellular membrane-bounded organelle;GO:0044424:intracellular part;GO:0044464:cell part
VEGFB	1.72e-58	0.00890714	0.435	0.326	6.48e-55	NA	0.0166092	0.00759437	ENSG00000173511	ENSG00000173511	protein_coding	GRCh38.98	chr11	+	64234538	64238793	4256	hsa:7423:VEGFB, VEGFL, VRF	7423	vascular endothelial growth factor B [Source:HGNC Symbol;Acc:HGNC:12681]	hsa04060:Cytokine-cytokine receptor interaction;hsa04151:PI3K-Akt signaling pathway;hsa05200:Pathways in cancer;hsa04014:Ras signaling pathway;hsa04015:Rap1 signaling pathway;hsa04933:AGE-RAGE signaling pathway in diabetic complications;hsa04510:Focal adhesion	R-HSA-195399:VEGF binds to VEGFR leading to receptor dimerization;R-HSA-162582:Signal Transduction;R-HSA-109582:Hemostasis;R-HSA-76005:Response to elevated platelet cytosolic Ca2+;R-HSA-76002:Platelet activation, signaling and aggregation;R-HSA-114608:Platelet degranulation ;R-HSA-194313:VEGF ligand-receptor interactions;R-HSA-194138:Signaling by VEGF	-	-	-	Cancers;Cancers of the digestive system;H00018:Gastric cancer	Waist-to-hip ratio adjusted for body mass index	GO:0000165:MAPK cascade;GO:0001525:angiogenesis;GO:0001568:blood vessel development;GO:0001932:regulation of protein phosphorylation;GO:0001934:positive regulation of protein phosphorylation;GO:0001935:endothelial cell proliferation;GO:0001936:regulation of endothelial cell proliferation;GO:0001938:positive regulation of endothelial cell proliferation;GO:0001944:vasculature development;GO:0002376…	GO:0005102:receptor binding;GO:0005126:cytokine receptor binding;GO:0005172:vascular endothelial growth factor receptor binding;GO:0005488:binding;GO:0005515:protein binding;GO:0005539:glycosaminoglycan binding;GO:0008083:growth factor activity;GO:0008201:heparin binding;GO:0042056:chemoattractant activity;GO:0042802:identical protein binding;GO:0042803:protein homodimerization activity;GO:004318…	GO:0005576:extracellular region;GO:0005615:extracellular space;GO:0005622:intracellular;GO:0005623:cell;GO:0005737:cytoplasm;GO:0012505:endomembrane system;GO:0016020:membrane;GO:0016023:cytoplasmic, membrane-bounded vesicle;GO:0030141:secretory granule;GO:0031091:platelet alpha granule;GO:0031093:platelet alpha granule lumen;GO:0031410:cytoplasmic vesicle;GO:0031974:membrane-enclosed lumen;GO:00…
COL4A4	1.83e-58	0.00331924	0.389	0.019	6.87e-55	NA	0.00399304	0.000666073	ENSG00000081052	ENSG00000081052	protein_coding	GRCh38.98	chr2	-	227002711	227164453	161743	hsa:1286:COL4A4, CA44	1286	collagen type IV alpha 4 chain [Source:HGNC Symbol;Acc:HGNC:2206]	hsa04151:PI3K-Akt signaling pathway;hsa05200:Pathways in cancer;hsa05146:Amoebiasis;hsa04933:AGE-RAGE signaling pathway in diabetic complications;hsa04510:Focal adhesion;hsa05222:Small cell lung cancer;hsa04512:ECM-receptor interaction;hsa04974:Protein digestion and absorption	R-HSA-375165:NCAM signaling for neurite out-growth;R-HSA-1474244:Extracellular matrix organization;R-HSA-1266738:Developmental Biology;R-HSA-3000171:Non-integrin membrane-ECM interactions;R-HSA-186797:Signaling by PDGF;R-HSA-1650814:Collagen biosynthesis and modifying enzymes;R-HSA-422475:Axon guidance;R-HSA-162582:Signal Transduction;R-HSA-2022090:Assembly of collagen fibrils and other multimeri…	-	P00034:Integrin signalling pathway	203780:Alport syndrome, autosomal recessive	Urinary system diseases;Kidney diseases;H00581:Alport syndrome;H00582:Benign familial hematuria	Body mass index;Immune reponse to smallpox (secreted IFN-alpha)	GO:0001655:urogenital system development;GO:0001822:kidney development;GO:0007275:multicellular organism development;GO:0008152:metabolic process;GO:0009056:catabolic process;GO:0009987:cellular process;GO:0016043:cellular component organization;GO:0030198:extracellular matrix organization;GO:0030574:collagen catabolic process;GO:0032501:multicellular organismal process;GO:0032502:developmental p…	GO:0005198:structural molecule activity;GO:0005201:extracellular matrix structural constituent	GO:0005576:extracellular region;GO:0005578:proteinaceous extracellular matrix;GO:0005581:collagen trimer;GO:0005587:collagen type IV trimer;GO:0005604:basement membrane;GO:0005605:basal lamina;GO:0005622:intracellular;GO:0005623:cell;GO:0005737:cytoplasm;GO:0005783:endoplasmic reticulum;GO:0005788:endoplasmic reticulum lumen;GO:0012505:endomembrane system;GO:0031012:extracellular matrix;GO:003197…
TRBV27	3.32e-58	0.0197191	0.615	0.409	1.25e-54	NA	0.0336355	0.0134528	ENSG00000211752	ENSG00000211752	TR_V_gene	GRCh38.98	chr7	+	142715346	142715861	516	-	-	T cell receptor beta variable 27 [Source:HGNC Symbol;Acc:HGNC:12208]	-	-	-	-	-	-	-	-	-	-
PAXBP1-AS1	3.7e-58	0.00933644	0.543	0.416	1.39e-54	NA	0.0214556	0.0119632	ENSG00000238197	ENSG00000238197	lncRNA	GRCh38.98	chr21	+	32728097	32747065	18969	hsa:100506215:PAXBP1-AS1, GCFC1-AS1	100506215	PAXBP1 antisense RNA 1 [Source:HGNC Symbol;Acc:HGNC:39603]	-	-	-	-	-	-	-	-	-	-
LINC02273	4.03e-58	0.0345296	0.71	0.618	1.51e-54	NA	0.0495349	0.0139134	ENSG00000245954	ENSG00000245954	lncRNA	GRCh38.98	chr4	+	152090459	152104720	14262	hsa:100996286:	100996286	long intergenic non-protein coding RNA 2273 [Source:HGNC Symbol;Acc:HGNC:53188]	-	-	-	-	-	-	-	-	-	-
CRTC3-AS1	4.89e-58	-0.00186732	0.528	0.74	1.84e-54	NA	0.00281131	0.00468563	ENSG00000259736	ENSG00000259736	lncRNA	GRCh38.98	chr15	-	90620007	90717141	97135	hsa:101926895:CRTC3-AS1	101926895	CRTC3 antisense RNA 1 [Source:HGNC Symbol;Acc:HGNC:51433]	-	-	-	-	-	-	-	-	-	-
VEGFA	5.74e-58	-0.0694416	0.451	0.382	2.16e-54	NA	0.0898025	0.16817	ENSG00000112715	ENSG00000112715	protein_coding	GRCh38.98	chr6	+	43770184	43786487	16304	hsa:7422:VEGFA, MVCD1, VEGF, VPF	7422	vascular endothelial growth factor A [Source:HGNC Symbol;Acc:HGNC:12680]	hsa04060:Cytokine-cytokine receptor interaction;hsa04151:PI3K-Akt signaling pathway;hsa05200:Pathways in cancer;hsa05205:Proteoglycans in cancer;hsa04014:Ras signaling pathway;hsa04015:Rap1 signaling pathway;hsa04066:HIF-1 signaling pathway;hsa05206:MicroRNAs in cancer;hsa05323:Rheumatoid arthritis;hsa04933:AGE-RAGE signaling pathway in diabetic complications;hsa04510:Focal adhesion;hsa05219:Blad…	R-HSA-195399:VEGF binds to VEGFR leading to receptor dimerization;R-HSA-1234158:Regulation of gene expression by Hypoxia-inducible Factor;R-HSA-8866910:TFAP2 (AP-2) family regulates transcription of growth factors and their receptors;R-HSA-2262749:Cellular response to hypoxia;R-HSA-162582:Signal Transduction;R-HSA-109582:Hemostasis;R-HSA-2262752:Cellular responses to stress;R-HSA-212436:Generic T…	-	P00056:VEGF signaling pathway;P00005:Angiogenesis	603933:Microvascular complications of diabetes 1	Cancers;Cancers of the digestive system;H00018:Gastric cancer;Musculoskeletal diseases;Skeletal diseases;H01529:Avascular necrosis of femoral head	Type 2 diabetes;Urate levels;HDL cholesterol;Triglycerides;Coronary heart disease;Body mass index;Age-related macular degeneration;Adiponectin levels;Waist-hip ratio;Vascular endothelial growth factor levels;Chronic kidney disease;Thyroid hormone levels;Sexual dimorphism in anthropometric traits;Waist-to-hip ratio adjusted for body mass index	GO:0000003:reproduction;GO:0000122:negative regulation of transcription from RNA polymerase II promoter;GO:0000165:MAPK cascade;GO:0000902:cell morphogenesis;GO:0000904:cell morphogenesis involved in differentiation;GO:0001525:angiogenesis;GO:0001541:ovarian follicle development;GO:0001558:regulation of cell growth;GO:0001568:blood vessel development;GO:0001569:patterning of blood vessels;GO:0001…
ZNF451-AS1	6.89e-58	0.000251672	0.275	0.132	2.59e-54	NA	0.00191183	0.00165971	ENSG00000226803	ENSG00000226803	lncRNA	GRCh38.98	chr6	-	57114894	57174236	59343	-	-	ZNF451 regulatory antisense RNA 1 [Source:HGNC Symbol;Acc:HGNC:53824]	-	-	-	-	-	-	-	-	-	-
AL365203.2	1.12e-57	-0.000749377	0.45	0.16	4.2e-54	NA	0.000952144	0.00170251	ENSG00000273038	ENSG00000273038	lncRNA	GRCh38.98	chr10	-	32887255	32889311	2057	-	-	novel transcript	-	-	-	-	-	-	-	-	-	-
RAB6B	1.72e-57	0.00516749	0.618	0.399	6.45e-54	NA	0.0131957	0.00797357	ENSG00000154917	ENSG00000154917	protein_coding	GRCh38.98	chr3	-	133824235	133895882	71648	hsa:51560:RAB6B	51560	RAB6B, member RAS oncogene family [Source:HGNC Symbol;Acc:HGNC:14902]	-	R-HSA-5653656:Vesicle-mediated transport;R-HSA-6811436:COPI-independent Golgi-to-ER retrograde traffic;R-HSA-6811440:Retrograde transport at the Trans-Golgi-Network;R-HSA-6811442:Intra-Golgi and retrograde Golgi-to-ER traffic;R-HSA-8856688:Golgi-to-ER retrograde transport;R-HSA-199991:Membrane Trafficking	-	-	-	-	Immune reponse to smallpox (secreted IL-1beta)	GO:0006810:transport;GO:0006890:retrograde vesicle-mediated transport, Golgi to ER;GO:0006891:intra-Golgi vesicle-mediated transport;GO:0007034:vacuolar transport;GO:0007154:cell communication;GO:0007165:signal transduction;GO:0007264:small GTPase mediated signal transduction;GO:0008104:protein localization;GO:0009987:cellular process;GO:0015031:protein transport;GO:0016192:vesicle-mediated trans…	GO:0000166:nucleotide binding;GO:0001882:nucleoside binding;GO:0001883:purine nucleoside binding;GO:0003824:catalytic activity;GO:0003924:GTPase activity;GO:0005488:binding;GO:0005515:protein binding;GO:0005525:GTP binding;GO:0008092:cytoskeletal protein binding;GO:0016462:pyrophosphatase activity;GO:0016787:hydrolase activity;GO:0016817:hydrolase activity, acting on acid anhydrides;GO:0016818:hy…	GO:0000139:Golgi membrane;GO:0005622:intracellular;GO:0005623:cell;GO:0005737:cytoplasm;GO:0005793:endoplasmic reticulum-Golgi intermediate compartment;GO:0005794:Golgi apparatus;GO:0005829:cytosol;GO:0012505:endomembrane system;GO:0016020:membrane;GO:0016023:cytoplasmic, membrane-bounded vesicle;GO:0031090:organelle membrane;GO:0031410:cytoplasmic vesicle;GO:0031982:vesicle;GO:0031988:membrane-b…
CNTNAP2	1.92e-57	-0.00235521	0.563	0.237	7.22e-54	NA	-0.000501032	0.00185578	ENSG00000174469	ENSG00000174469	protein_coding	GRCh38.98	chr7	+	146116002	148420998	2304997	hsa:26047:CNTNAP2, AUTS15, CASPR2, CDFE, NRXN4, PTHSL1	26047	contactin associated protein like 2 [Source:HGNC Symbol;Acc:HGNC:13830]	hsa04514:Cell adhesion molecules (CAMs)	-	-	-	610042:Pitt-Hopkins like syndrome 1;612100:Autism susceptibility 15	Other congenital disorders;Others;H00756:Pitt-Hopkins syndrome	Crohn's disease;Obesity-related traits;Body mass index;Bone mineral density;Alzheimer's disease (late onset);Inflammatory bowel disease;Alzheimer's disease;Ulcerative colitis;Bipolar disorder and schizophrenia;Visceral adipose tissue/subcutaneous adipose tissue ratio;QT interval (interaction);Body mass index (interaction);Response to radiotherapy in cancer (late toxicity);Age-related hearing impa…	GO:0003008:system process;GO:0007154:cell communication;GO:0007155:cell adhesion;GO:0007275:multicellular organism development;GO:0007399:nervous system development;GO:0007417:central nervous system development;GO:0007420:brain development;GO:0007610:behavior;GO:0007611:learning or memory;GO:0007612:learning;GO:0007638:mechanosensory behavior;GO:0008037:cell recognition;GO:0008038:neuron recognit…	GO:0005488:binding;GO:0005515:protein binding;GO:0019899:enzyme binding	GO:0005622:intracellular;GO:0005623:cell;GO:0005737:cytoplasm;GO:0005768:endosome;GO:0005769:early endosome;GO:0005773:vacuole;GO:0005794:Golgi apparatus;GO:0005886:plasma membrane;GO:0005887:integral component of plasma membrane;GO:0008076:voltage-gated potassium channel complex;GO:0009986:cell surface;GO:0012505:endomembrane system;GO:0016020:membrane;GO:0016021:integral component of membrane;G…
HIST1H2BB	4.26e-57	0.00361435	0.262	0.095	1.6e-53	NA	0.00363611	1.52e-05	ENSG00000276410	ENSG00000276410	protein_coding	GRCh38.98	chr6	-	26043277	26043657	381	hsa:3018:HIST1H2BB, H2B.1, H2B/f, H2BFF	3018	histone cluster 1 H2B family member b [Source:HGNC Symbol;Acc:HGNC:4751]	hsa05203:Viral carcinogenesis;hsa05322:Systemic lupus erythematosus;hsa05034:Alcoholism	R-HSA-427389:ERCC6 (CSB) and EHMT2 (G9a) positively regulate rRNA expression;R-HSA-5625886:Activated PKN1 stimulates transcription of AR (androgen receptor) regulated genes KLK2 and KLK3;R-HSA-69473:G2/M DNA damage checkpoint;R-HSA-3214815:HDACs deacetylate histones;R-HSA-912446:Meiotic recombination;R-HSA-69481:G2/M Checkpoints;R-HSA-5693606:DNA Double Strand Break Response;R-HSA-212300:PRC2 met…	-	-	-	-	-	GO:0006323:DNA packaging;GO:0006325:chromatin organization;GO:0006333:chromatin assembly or disassembly;GO:0006334:nucleosome assembly;GO:0006461:protein complex assembly;GO:0006996:organelle organization;GO:0009987:cellular process;GO:0016043:cellular component organization;GO:0022607:cellular component assembly;GO:0031497:chromatin assembly;GO:0034622:cellular macromolecular complex assembly;GO…	GO:0003676:nucleic acid binding;GO:0003677:DNA binding;GO:0005488:binding;GO:0005515:protein binding;GO:0046982:protein heterodimerization activity;GO:0046983:protein dimerization activity;GO:0097159:organic cyclic compound binding;GO:1901363:heterocyclic compound binding	GO:0000228:nuclear chromosome;GO:0000781:chromosome, telomeric region;GO:0000784:nuclear chromosome, telomeric region;GO:0000785:chromatin;GO:0000786:nucleosome;GO:0000788:nuclear nucleosome;GO:0000790:nuclear chromatin;GO:0005622:intracellular;GO:0005623:cell;GO:0005634:nucleus;GO:0005654:nucleoplasm;GO:0005694:chromosome;GO:0005737:cytoplasm;GO:0031974:membrane-enclosed lumen;GO:0031981:nuclear…
BLK	5.64e-57	0.0174889	0.524	0.171	2.12e-53	NA	0.0204045	0.00271388	ENSG00000136573	ENSG00000136573	protein_coding	GRCh38.98	chr8	+	11486894	11564599	77706	hsa:640:BLK, MODY11	640	BLK proto-oncogene, Src family tyrosine kinase [Source:HGNC Symbol;Acc:HGNC:1057]	-	R-HSA-983705:Signaling by the B Cell Receptor (BCR);R-HSA-983695:Antigen activates B Cell Receptor (BCR) leading to generation of second messengers;R-HSA-168256:Immune System;R-HSA-1280218:Adaptive Immune System	-	P00049:Parkinson disease	613375:Maturity-onset diabetes of the young, type 11	Endocrine and metabolic diseases;Diabetes;H00410:Maturity onset diabetes of the young (MODY)	Systemic lupus erythematosus;Rheumatoid arthritis;Kawasaki disease;Immune response to smallpox vaccine (IL-6);Systemic lupus erythematosus and Systemic sclerosis;Periodontitis (CDC/AAP)	GO:0002253:activation of immune response;GO:0002376:immune system process;GO:0002429:immune response-activating cell surface receptor signaling pathway;GO:0002682:regulation of immune system process;GO:0002684:positive regulation of immune system process;GO:0002757:immune response-activating signal transduction;GO:0002764:immune response-regulating signaling pathway;GO:0002768:immune response-reg…	GO:0000166:nucleotide binding;GO:0001882:nucleoside binding;GO:0001883:purine nucleoside binding;GO:0003824:catalytic activity;GO:0004672:protein kinase activity;GO:0004713:protein tyrosine kinase activity;GO:0004715:non-membrane spanning protein tyrosine kinase activity;GO:0005102:receptor binding;GO:0005488:binding;GO:0005515:protein binding;GO:0005524:ATP binding;GO:0016301:kinase activity;GO:…	GO:0005622:intracellular;GO:0005623:cell;GO:0005886:plasma membrane;GO:0009898:cytoplasmic side of plasma membrane;GO:0016020:membrane;GO:0019897:extrinsic component of plasma membrane;GO:0019898:extrinsic component of membrane;GO:0031234:extrinsic component of cytoplasmic side of plasma membrane;GO:0044424:intracellular part;GO:0044425:membrane part;GO:0044459:plasma membrane part;GO:0044464:cel…
RGS1	6.05e-57	0.00176098	0.465	0.347	2.27e-53	NA	0.0728202	0.0709327	ENSG00000090104	ENSG00000090104	protein_coding	GRCh38.98	chr1	+	192575763	192580024	4262	hsa:5996:RGS1, 1R20, BL34, HEL-S-87, IER1, IR20	5996	regulator of G protein signaling 1 [Source:HGNC Symbol;Acc:HGNC:9991]	-	R-HSA-372790:Signaling by GPCR;R-HSA-388396:GPCR downstream signaling;R-HSA-162582:Signal Transduction;R-HSA-418594:G alpha (i) signalling events	-	P00026:Heterotrimeric G-protein signaling pathway-Gi alpha and Gs alpha mediated pathway;P00027:Heterotrimeric G-protein signaling pathway-Gq alpha and Go alpha mediated pathway	-	-	Celiac disease;Multiple sclerosis	GO:0002376:immune system process;GO:0006955:immune response;GO:0007154:cell communication;GO:0007165:signal transduction;GO:0007186:G-protein coupled receptor signaling pathway;GO:0007187:G-protein coupled receptor signaling pathway, coupled to cyclic nucleotide second messenger;GO:0007188:adenylate cyclase-modulating G-protein coupled receptor signaling pathway;GO:0007193:adenylate cyclase-inhib…	GO:0001965:G-protein alpha-subunit binding;GO:0005096:GTPase activator activity;GO:0005488:binding;GO:0005515:protein binding;GO:0005516:calmodulin binding;GO:0008047:enzyme activator activity;GO:0030234:enzyme regulator activity;GO:0030695:GTPase regulator activity;GO:0060589:nucleoside-triphosphatase regulator activity;GO:0098772:molecular function regulator	GO:0005622:intracellular;GO:0005623:cell;GO:0005737:cytoplasm;GO:0005829:cytosol;GO:0005886:plasma membrane;GO:0009898:cytoplasmic side of plasma membrane;GO:0016020:membrane;GO:0019897:extrinsic component of plasma membrane;GO:0019898:extrinsic component of membrane;GO:0031234:extrinsic component of cytoplasmic side of plasma membrane;GO:0044424:intracellular part;GO:0044425:membrane part;GO:004…
SQLE	6.28e-57	0.00975729	0.693	0.539	2.36e-53	NA	0.172348	0.160965	ENSG00000104549	ENSG00000104549	protein_coding	GRCh38.98	chr8	+	124998497	125022283	23787	hsa:6713:SQLE	6713	squalene epoxidase [Source:HGNC Symbol;Acc:HGNC:11279]	hsa01100:Metabolic pathways;hsa00100:Steroid biosynthesis	R-HSA-2426168:Activation of gene expression by SREBF (SREBP);R-HSA-1430728:Metabolism;R-HSA-1655829:Regulation of cholesterol biosynthesis by SREBP (SREBF);R-HSA-556833:Metabolism of lipids and lipoproteins;R-HSA-191273:Cholesterol biosynthesis	PWY-5670:epoxysqualene biosynthesis;PWY66-3:cholesterol biosynthesis II (via 24,25-dihydrolanosterol);PWY66-341:cholesterol biosynthesis I;PWY66-4:cholesterol biosynthesis III (via desmosterol);PWY66-5:superpathway of cholesterol biosynthesis	P00014:Cholesterol biosynthesis	-	-	Amyotrophic lateral sclerosis;Amyotrophic lateral sclerosis or frontotemporal dementia	GO:0006066:alcohol metabolic process;GO:0006629:lipid metabolic process;GO:0006694:steroid biosynthetic process;GO:0006695:cholesterol biosynthetic process;GO:0006725:cellular aromatic compound metabolic process;GO:0008152:metabolic process;GO:0008202:steroid metabolic process;GO:0008203:cholesterol metabolic process;GO:0008610:lipid biosynthetic process;GO:0009058:biosynthetic process;GO:0009987…	GO:0000166:nucleotide binding;GO:0003824:catalytic activity;GO:0004497:monooxygenase activity;GO:0004506:squalene monooxygenase activity;GO:0005488:binding;GO:0016491:oxidoreductase activity;GO:0016705:oxidoreductase activity, acting on paired donors, with incorporation or reduction of molecular oxygen;GO:0016709:oxidoreductase activity, acting on paired donors, with incorporation or reduction of…	GO:0005622:intracellular;GO:0005623:cell;GO:0005737:cytoplasm;GO:0005783:endoplasmic reticulum;GO:0005789:endoplasmic reticulum membrane;GO:0012505:endomembrane system;GO:0016020:membrane;GO:0016021:integral component of membrane;GO:0031224:intrinsic component of membrane;GO:0042175:nuclear outer membrane-endoplasmic reticulum membrane network;GO:0043226:organelle;GO:0043227:membrane-bounded orga…
TRBV11-1	8.51e-57	-0.000673686	0.282	0.251	3.2e-53	NA	0.00615962	0.00683769	ENSG00000211720	ENSG00000211720	TR_V_gene	GRCh38.98	chr7	+	142407672	142408136	465	-	-	T cell receptor beta variable 11-1 [Source:HGNC Symbol;Acc:HGNC:12180]	-	-	-	-	-	-	-	-	-	-
KLRC3	1.34e-56	0.078959	0.432	0.23	5.03e-53	NA	0.115282	0.0306073	ENSG00000205810	ENSG00000205810	protein_coding	GRCh38.98	chr12	-	10412312	10420595	8284	hsa:3823:KLRC3, NKG2-E, NKG2E	3823	killer cell lectin like receptor C3 [Source:HGNC Symbol;Acc:HGNC:6376]	hsa04650:Natural killer cell mediated cytotoxicity;hsa04612:Antigen processing and presentation	-	-	-	-	-	-	GO:0006950:response to stress;GO:0006952:defense response;GO:0006968:cellular defense response;GO:0007154:cell communication;GO:0007165:signal transduction;GO:0009987:cellular process;GO:0023052:signaling;GO:0044699:single-organism process;GO:0044700:single organism signaling;GO:0044763:single-organism cellular process;GO:0050789:regulation of biological process;GO:0050794:regulation of cellular …	GO:0004871:signal transducer activity;GO:0004872:receptor activity;GO:0004888:transmembrane signaling receptor activity;GO:0005488:binding;GO:0030246:carbohydrate binding;GO:0038023:signaling receptor activity;GO:0060089:molecular transducer activity	GO:0016020:membrane;GO:0016021:integral component of membrane;GO:0031224:intrinsic component of membrane;GO:0044425:membrane part
TRDC	1.68e-56	0.05951	0.786	0.751	6.32e-53	NA	0.121234	0.0564557	ENSG00000211829	ENSG00000211829	TR_C_gene	GRCh38.98	chr14	+	22462932	22465787	2856	-	-	T cell receptor delta constant [Source:HGNC Symbol;Acc:HGNC:12253]	-	-	-	-	-	-	-	-	-	-
AGBL2	3.07e-56	0.00561969	0.577	0.366	1.15e-52	NA	0.00980897	0.00415008	ENSG00000165923	ENSG00000165923	protein_coding	GRCh38.98	chr11	-	47659591	47715389	55799	hsa:79841:AGBL2, CCP2	79841	ATP/GTP binding protein like 2 [Source:HGNC Symbol;Acc:HGNC:26296]	-	-	-	-	-	-	Intraocular pressure	GO:0006464:cellular protein modification process;GO:0006508:proteolysis;GO:0008152:metabolic process;GO:0009987:cellular process;GO:0018193:peptidyl-amino acid modification;GO:0018200:peptidyl-glutamic acid modification;GO:0019538:protein metabolic process;GO:0035608:protein deglutamylation;GO:0035610:protein side chain deglutamylation;GO:0036211:protein modification process;GO:0043170:macromolec…	GO:0003824:catalytic activity;GO:0004180:carboxypeptidase activity;GO:0004181:metallocarboxypeptidase activity;GO:0005488:binding;GO:0008233:peptidase activity;GO:0008235:metalloexopeptidase activity;GO:0008237:metallopeptidase activity;GO:0008238:exopeptidase activity;GO:0008270:zinc ion binding;GO:0016787:hydrolase activity;GO:0043167:ion binding;GO:0043169:cation binding;GO:0046872:metal ion b…	GO:0005622:intracellular;GO:0005623:cell;GO:0005737:cytoplasm;GO:0005813:centrosome;GO:0005814:centriole;GO:0005815:microtubule organizing center;GO:0005829:cytosol;GO:0005856:cytoskeleton;GO:0005929:cilium;GO:0015630:microtubule cytoskeleton;GO:0036064:ciliary basal body;GO:0042995:cell projection;GO:0043226:organelle;GO:0043228:non-membrane-bounded organelle;GO:0043229:intracellular organelle;G…
SLC25A33	1.09e-55	-0.0421931	0.586	0.44	4.1e-52	NA	0.0788923	0.125388	ENSG00000171612	ENSG00000171612	protein_coding	GRCh38.98	chr1	+	9539465	9585173	45709	hsa:84275:SLC25A33, BMSC-MCP, PNC1	84275	solute carrier family 25 member 33 [Source:HGNC Symbol;Acc:HGNC:29681]	-	-	-	-	-	-	-	GO:0000002:mitochondrial genome maintenance;GO:0000959:mitochondrial RNA metabolic process;GO:0001558:regulation of cell growth;GO:0002082:regulation of oxidative phosphorylation;GO:0006091:generation of precursor metabolites and energy;GO:0006119:oxidative phosphorylation;GO:0006139:nucleobase-containing compound metabolic process;GO:0006140:regulation of nucleotide metabolic process;GO:0006163:…	GO:0003735:structural constituent of ribosome;GO:0005198:structural molecule activity;GO:0005215:transporter activity;GO:0015215:nucleotide transmembrane transporter activity;GO:0015218:pyrimidine nucleotide transmembrane transporter activity;GO:0015605:organophosphate ester transmembrane transporter activity;GO:0015932:nucleobase-containing compound transmembrane transporter activity;GO:0022857:…	GO:0005622:intracellular;GO:0005623:cell;GO:0005737:cytoplasm;GO:0005739:mitochondrion;GO:0005740:mitochondrial envelope;GO:0005743:mitochondrial inner membrane;GO:0016020:membrane;GO:0016021:integral component of membrane;GO:0019866:organelle inner membrane;GO:0031090:organelle membrane;GO:0031224:intrinsic component of membrane;GO:0031966:mitochondrial membrane;GO:0031967:organelle envelope;GO:…
THBS1	1.11e-55	-0.106732	0.596	0.462	4.19e-52	NA	0.244432	0.3846	ENSG00000137801	ENSG00000137801	protein_coding	GRCh38.98	chr15	+	39581079	39599466	18388	hsa:7057:THBS1, THBS, THBS-1, TSP, TSP-1, TSP1	7057	thrombospondin 1 [Source:HGNC Symbol;Acc:HGNC:11785]	hsa04115:p53 signaling pathway;hsa04151:PI3K-Akt signaling pathway;hsa05205:Proteoglycans in cancer;hsa04015:Rap1 signaling pathway;hsa04145:Phagosome;hsa05206:MicroRNAs in cancer;hsa05144:Malaria;hsa04510:Focal adhesion;hsa05219:Bladder cancer;hsa04350:TGF-beta signaling pathway;hsa04512:ECM-receptor interaction	R-HSA-1474244:Extracellular matrix organization;R-HSA-3000171:Non-integrin membrane-ECM interactions;R-HSA-186797:Signaling by PDGF;R-HSA-5173105:O-linked glycosylation;R-HSA-392499:Metabolism of proteins;R-HSA-597592:Post-translational protein modification;R-HSA-5083635:Defective B3GALTL causes Peters-plus syndrome (PpS);R-HSA-5173214:O-glycosylation of TSR domain-containing proteins;R-HSA-30001…	-	P00059:p53 pathway	-	-	-	GO:0000165:MAPK cascade;GO:0000187:activation of MAPK activity;GO:0001525:angiogenesis;GO:0001568:blood vessel development;GO:0001666:response to hypoxia;GO:0001667:ameboidal-type cell migration;GO:0001775:cell activation;GO:0001816:cytokine production;GO:0001817:regulation of cytokine production;GO:0001818:negative regulation of cytokine production;GO:0001819:positive regulation of cytokine prod…	GO:0001786:phosphatidylserine binding;GO:0001948:glycoprotein binding;GO:0001968:fibronectin binding;GO:0005102:receptor binding;GO:0005178:integrin binding;GO:0005488:binding;GO:0005509:calcium ion binding;GO:0005515:protein binding;GO:0005518:collagen binding;GO:0005539:glycosaminoglycan binding;GO:0005543:phospholipid binding;GO:0008201:heparin binding;GO:0008289:lipid binding;GO:0017134:fibro…	GO:0005576:extracellular region;GO:0005577:fibrinogen complex;GO:0005615:extracellular space;GO:0005622:intracellular;GO:0005623:cell;GO:0005737:cytoplasm;GO:0005783:endoplasmic reticulum;GO:0005788:endoplasmic reticulum lumen;GO:0005886:plasma membrane;GO:0009897:external side of plasma membrane;GO:0009986:cell surface;GO:0012505:endomembrane system;GO:0016020:membrane;GO:0016023:cytoplasmic, me…
AC023157.3	1.8e-55	-0.0161111	0.794	0.957	6.77e-52	NA	0.222653	0.242511	ENSG00000276900	ENSG00000276900	lncRNA	GRCh38.98	chr12	+	31729117	31731204	2088	-	-	novel transcript, antisense to AMN1	-	-	-	-	-	-	-	-	-	-
B3GNT10	2.74e-55	0.0052782	0.533	0.363	1.03e-51	NA	0.0109562	0.00563423	ENSG00000214654	ENSG00000214654	protein_coding	GRCh38.98	chr9	+	120792403	120799918	7516	-	-	UDP-GlcNAc:betaGal beta-1,3-N-acetylglucosaminyltransferase 10 (putative) [Source:HGNC Symbol;Acc:HGNC:53652]	-	-	-	-	-	-	-	-	-	-
BUB1	2.84e-55	-0.000315319	0.395	0.246	1.07e-51	NA	0.00163264	0.00194852	ENSG00000169679	ENSG00000169679	protein_coding	GRCh38.98	chr2	-	110637528	110678063	40536	hsa:699:BUB1, BUB1A, BUB1L, hBUB1	699	BUB1 mitotic checkpoint serine/threonine kinase [Source:HGNC Symbol;Acc:HGNC:1148]	hsa04110:Cell cycle;hsa04114:Oocyte meiosis;hsa04914:Progesterone-mediated oocyte maturation	R-HSA-194315:Signaling by Rho GTPases;R-HSA-2500257:Resolution of Sister Chromatid Cohesion;R-HSA-2555396:Mitotic Metaphase and Anaphase;R-HSA-195258:RHO GTPase Effectors;R-HSA-68877:Mitotic Prometaphase;R-HSA-1640170:Cell Cycle;R-HSA-162582:Signal Transduction;R-HSA-2467813:Separation of Sister Chromatids;R-HSA-68886:M Phase;R-HSA-5663220:RHO GTPases Activate Formins;R-HSA-69278:Cell Cycle, Mito…	-	-	-	-	-	GO:0000070:mitotic sister chromatid segregation;GO:0000075:cell cycle checkpoint;GO:0000278:mitotic cell cycle;GO:0000280:nuclear division;GO:0000819:sister chromatid segregation;GO:0006464:cellular protein modification process;GO:0006468:protein phosphorylation;GO:0006793:phosphorus metabolic process;GO:0006796:phosphate-containing compound metabolic process;GO:0006915:apoptotic process;GO:00069…	GO:0000166:nucleotide binding;GO:0001882:nucleoside binding;GO:0001883:purine nucleoside binding;GO:0003824:catalytic activity;GO:0004672:protein kinase activity;GO:0004674:protein serine/threonine kinase activity;GO:0005488:binding;GO:0005515:protein binding;GO:0005524:ATP binding;GO:0016301:kinase activity;GO:0016740:transferase activity;GO:0016772:transferase activity, transferring phosphorus-…	GO:0000228:nuclear chromosome;GO:0000775:chromosome, centromeric region;GO:0000776:kinetochore;GO:0000777:condensed chromosome kinetochore;GO:0000778:condensed nuclear chromosome kinetochore;GO:0000779:condensed chromosome, centromeric region;GO:0000780:condensed nuclear chromosome, centromeric region;GO:0000793:condensed chromosome;GO:0000794:condensed nuclear chromosome;GO:0000940:condensed chr…
IGLV3-1	6.7e-55	0.00755639	0.24	0.028	2.52e-51	NA	0.0230506	0.0153492	ENSG00000211673	ENSG00000211673	IG_V_gene	GRCh38.98	chr22	+	22880706	22881396	691	-	-	immunoglobulin lambda variable 3-1 [Source:HGNC Symbol;Acc:HGNC:5896]	-	-	-	-	-	-	-	-	-	-
CKB	6.87e-55	0.00793228	0.448	0.691	2.58e-51	NA	0.0190653	0.0110137	ENSG00000166165	ENSG00000166165	protein_coding	GRCh38.98	chr14	-	103519667	103522833	3167	hsa:1152:CKB, B-CK, BCK, CKBB, HEL-211, HEL-S-29	1152	creatine kinase B [Source:HGNC Symbol;Acc:HGNC:1991]	hsa01100:Metabolic pathways;hsa00330:Arginine and proline metabolism	R-HSA-1430728:Metabolism;R-HSA-351202:Metabolism of polyamines;R-HSA-71288:Creatine metabolism;R-HSA-71291:Metabolism of amino acids and derivatives	PWY-6158:creatine-phosphate biosynthesis	-	-	-	Schizophrenia	GO:0006600:creatine metabolic process;GO:0006793:phosphorus metabolic process;GO:0006796:phosphate-containing compound metabolic process;GO:0006807:nitrogen compound metabolic process;GO:0006873:cellular ion homeostasis;GO:0007275:multicellular organism development;GO:0007399:nervous system development;GO:0007417:central nervous system development;GO:0007420:brain development;GO:0008152:metabolic…	GO:0000166:nucleotide binding;GO:0001882:nucleoside binding;GO:0001883:purine nucleoside binding;GO:0003824:catalytic activity;GO:0004111:creatine kinase activity;GO:0005488:binding;GO:0005515:protein binding;GO:0005524:ATP binding;GO:0016301:kinase activity;GO:0016740:transferase activity;GO:0016772:transferase activity, transferring phosphorus-containing groups;GO:0016775:phosphotransferase act…	GO:0005576:extracellular region;GO:0005615:extracellular space;GO:0005622:intracellular;GO:0005623:cell;GO:0005737:cytoplasm;GO:0005739:mitochondrion;GO:0005829:cytosol;GO:0031982:vesicle;GO:0031988:membrane-bounded vesicle;GO:0043209:myelin sheath;GO:0043226:organelle;GO:0043227:membrane-bounded organelle;GO:0043229:intracellular organelle;GO:0043230:extracellular organelle;GO:0043231:intracellu…
TRAV10	1.18e-54	0.0103225	0.263	0.049	4.42e-51	NA	0.0105341	0.000156507	ENSG00000211784	ENSG00000211784	TR_V_gene	GRCh38.98	chr14	+	21825472	21826075	604	-	-	T cell receptor alpha variable 10 [Source:HGNC Symbol;Acc:HGNC:12103]	-	-	-	-	-	-	-	-	-	-
AC096992.2	2.01e-54	0.00207946	0.553	0.279	7.57e-51	NA	0.00394491	0.00185943	ENSG00000273486	ENSG00000273486	lncRNA	GRCh38.98	chr3	-	136837338	136839021	1684	-	-	novel transcript, antisense to SLC35G2	-	-	-	-	-	-	-	-	-	-
AL359962.2	2.02e-54	0.00405559	0.484	0.191	7.58e-51	NA	0.00881259	0.00472955	ENSG00000273160	ENSG00000273160	lncRNA	GRCh38.98	chr1	-	167457742	167459891	2150	-	-	novel transcript	-	-	-	-	-	-	-	-	-	-
CENPN	3.7e-54	0.00431466	0.524	0.434	1.39e-50	NA	0.0314191	0.0269785	ENSG00000166451	ENSG00000166451	protein_coding	GRCh38.98	chr16	+	81006498	81033114	26617	hsa:55839:CENPN, BM039, C16orf60, CENP-N, ICEN32	55839	centromere protein N [Source:HGNC Symbol;Acc:HGNC:30873]	-	R-HSA-194315:Signaling by Rho GTPases;R-HSA-2500257:Resolution of Sister Chromatid Cohesion;R-HSA-2555396:Mitotic Metaphase and Anaphase;R-HSA-195258:RHO GTPase Effectors;R-HSA-68877:Mitotic Prometaphase;R-HSA-1640170:Cell Cycle;R-HSA-162582:Signal Transduction;R-HSA-2467813:Separation of Sister Chromatids;R-HSA-68886:M Phase;R-HSA-5663220:RHO GTPases Activate Formins;R-HSA-69278:Cell Cycle, Mito…	-	-	-	-	-	GO:0000278:mitotic cell cycle;GO:0000280:nuclear division;GO:0000819:sister chromatid segregation;GO:0006323:DNA packaging;GO:0006325:chromatin organization;GO:0006333:chromatin assembly or disassembly;GO:0006334:nucleosome assembly;GO:0006336:DNA replication-independent nucleosome assembly;GO:0006338:chromatin remodeling;GO:0006461:protein complex assembly;GO:0006996:organelle organization;GO:00…	-	GO:0000775:chromosome, centromeric region;GO:0000776:kinetochore;GO:0000777:condensed chromosome kinetochore;GO:0000779:condensed chromosome, centromeric region;GO:0000793:condensed chromosome;GO:0005622:intracellular;GO:0005623:cell;GO:0005634:nucleus;GO:0005654:nucleoplasm;GO:0005694:chromosome;GO:0005737:cytoplasm;GO:0005829:cytosol;GO:0031974:membrane-enclosed lumen;GO:0031981:nuclear lumen;G…
GRIP1	5.32e-54	-1.22e-05	0.384	0.502	2e-50	NA	0.00100581	0.00101806	ENSG00000155974	ENSG00000155974	protein_coding	GRCh38.98	chr12	-	66347431	67069162	721732	hsa:23426:GRIP1, GRIP	23426	glutamate receptor interacting protein 1 [Source:HGNC Symbol;Acc:HGNC:18708]	-	R-HSA-112316:Neuronal System;R-HSA-416993:Trafficking of GluR2-containing AMPA receptors;R-HSA-399719:Trafficking of AMPA receptors;R-HSA-112315:Transmission across Chemical Synapses;R-HSA-399721:Glutamate Binding, Activation of AMPA Receptors and Synaptic Plasticity;R-HSA-112314:Neurotransmitter Receptor Binding And Downstream Transmission In The Postsynaptic Cell	-	-	219000:Fraser syndrome	Other congenital disorders;Congenital disorders of development;H00687:Fraser syndrome	-	GO:0006139:nucleobase-containing compound metabolic process;GO:0006351:transcription, DNA-templated;GO:0006355:regulation of transcription, DNA-templated;GO:0006725:cellular aromatic compound metabolic process;GO:0006807:nitrogen compound metabolic process;GO:0007154:cell communication;GO:0007165:signal transduction;GO:0007275:multicellular organism development;GO:0007399:nervous system developme…	GO:0000988:transcription factor activity, protein binding;GO:0000989:transcription factor activity, transcription factor binding;GO:0003712:transcription cofactor activity;GO:0003713:transcription coactivator activity;GO:0005102:receptor binding;GO:0005198:structural molecule activity;GO:0005488:binding;GO:0005515:protein binding;GO:0008013:beta-catenin binding;GO:0008022:protein C-terminus bindi…	GO:0005622:intracellular;GO:0005623:cell;GO:0005737:cytoplasm;GO:0005768:endosome;GO:0005773:vacuole;GO:0005783:endoplasmic reticulum;GO:0005829:cytosol;GO:0005886:plasma membrane;GO:0012505:endomembrane system;GO:0016020:membrane;GO:0016023:cytoplasmic, membrane-bounded vesicle;GO:0030054:cell junction;GO:0030425:dendrite;GO:0031410:cytoplasmic vesicle;GO:0031982:vesicle;GO:0031988:membrane-boun…
VEPH1	6.66e-54	0.000289433	0.742	0.57	2.5e-50	NA	0.00591385	0.00562275	ENSG00000197415	ENSG00000197415	protein_coding	GRCh38.98	chr3	-	157259742	157533619	273878	hsa:79674:VEPH1, MELT, VEPH	79674	ventricular zone expressed PH domain containing 1 [Source:HGNC Symbol;Acc:HGNC:25735]	-	-	-	-	-	-	Diabetic retinopathy;Smoking cessation in chronic obstructive pulmonary disease	-	-	GO:0005623:cell;GO:0005886:plasma membrane;GO:0016020:membrane;GO:0044464:cell part;GO:0071944:cell periphery
RSPH9	7.19e-54	0.00292858	0.439	0.18	2.7e-50	NA	0.0072831	0.0043375	ENSG00000172426	ENSG00000172426	protein_coding	GRCh38.98	chr6	+	43645036	43672600	27565	hsa:221421:RSPH9, C6orf206, CILD12, MRPS18AL1	221421	radial spoke head 9 homolog [Source:HGNC Symbol;Acc:HGNC:21057]	-	-	-	-	612650:Ciliary dyskinesia, primary, 12	Other congenital disorders;Congenital disorders of development;H00564:Primary ciliary dyskinesia	-	GO:0000226:microtubule cytoskeleton organization;GO:0000902:cell morphogenesis;GO:0001539:cilium or flagellum-dependent cell motility;GO:0001578:microtubule bundle formation;GO:0003341:cilium movement;GO:0006928:movement of cell or subcellular component;GO:0006996:organelle organization;GO:0007010:cytoskeleton organization;GO:0007017:microtubule-based process;GO:0007018:microtubule-based movement…	GO:0005488:binding;GO:0005515:protein binding	GO:0005622:intracellular;GO:0005623:cell;GO:0005737:cytoplasm;GO:0005856:cytoskeleton;GO:0005929:cilium;GO:0005930:axoneme;GO:0031514:motile cilium;GO:0042995:cell projection;GO:0043226:organelle;GO:0043228:non-membrane-bounded organelle;GO:0043229:intracellular organelle;GO:0043232:intracellular non-membrane-bounded organelle;GO:0044422:organelle part;GO:0044424:intracellular part;GO:0044430:cyt…
DTHD1	8.23e-54	0.0614684	0.731	0.604	3.09e-50	NA	0.082464	0.0179303	ENSG00000197057	ENSG00000197057	protein_coding	GRCh38.98	chr4	+	36281622	36345756	64135	hsa:401124:DTHD1	401124	death domain containing 1 [Source:HGNC Symbol;Acc:HGNC:37261]	-	-	-	-	-	-	-	GO:0007154:cell communication;GO:0007165:signal transduction;GO:0009987:cellular process;GO:0023052:signaling;GO:0044699:single-organism process;GO:0044700:single organism signaling;GO:0044763:single-organism cellular process;GO:0050789:regulation of biological process;GO:0050794:regulation of cellular process;GO:0050896:response to stimulus;GO:0051716:cellular response to stimulus;GO:0065007:bio…	-	GO:0005622:intracellular;GO:0005623:cell;GO:0005634:nucleus;GO:0043226:organelle;GO:0043227:membrane-bounded organelle;GO:0043229:intracellular organelle;GO:0043231:intracellular membrane-bounded organelle;GO:0044424:intracellular part;GO:0044464:cell part
PPP1R12A-AS1	9.58e-54	-0.000340235	0.612	0.423	3.6e-50	NA	0.00563203	0.00597424	ENSG00000257557	ENSG00000257557	lncRNA	GRCh38.98	chr12	+	79934901	79942712	7812	-	-	PPP1R12A antisense RNA 1 [Source:HGNC Symbol;Acc:HGNC:51903]	-	-	-	-	-	-	-	-	-	-
LINC02724	1.08e-53	-0.000708229	0.513	0.712	4.05e-50	NA	0.0134358	0.0141538	ENSG00000181908	ENSG00000181908	lncRNA	GRCh38.98	chr11	+	64449074	64451657	2584	hsa:100996455:	100996455	long intergenic non-protein coding RNA 2724 [Source:HGNC Symbol;Acc:HGNC:54241]	-	-	-	-	-	-	-	-	-	-
PLVAP	1.45e-53	0.00143553	0.327	0.439	5.44e-50	NA	0.00220882	0.000771153	ENSG00000130300	ENSG00000130300	protein_coding	GRCh38.98	chr19	-	17351450	17377342	25893	hsa:83483:PLVAP, FELS, PV-1, PV1, gp68	83483	plasmalemma vesicle associated protein [Source:HGNC Symbol;Acc:HGNC:13635]	-	-	-	-	-	-	-	GO:0000165:MAPK cascade;GO:0002376:immune system process;GO:0002682:regulation of immune system process;GO:0002684:positive regulation of immune system process;GO:0002685:regulation of leukocyte migration;GO:0002687:positive regulation of leukocyte migration;GO:0002691:regulation of cellular extravasation;GO:0002693:positive regulation of cellular extravasation;GO:0006464:cellular protein modific…	GO:0005488:binding;GO:0005515:protein binding;GO:0042802:identical protein binding;GO:0042803:protein homodimerization activity;GO:0046983:protein dimerization activity	GO:0005576:extracellular region;GO:0005622:intracellular;GO:0005623:cell;GO:0005737:cytoplasm;GO:0005886:plasma membrane;GO:0005901:caveola;GO:0009986:cell surface;GO:0016020:membrane;GO:0016021:integral component of membrane;GO:0031224:intrinsic component of membrane;GO:0031982:vesicle;GO:0031988:membrane-bounded vesicle;GO:0043226:organelle;GO:0043227:membrane-bounded organelle;GO:0043230:extra…
AC008894.2	1.78e-53	-0.000897105	0.631	0.468	6.68e-50	NA	0.00840406	0.00930911	ENSG00000269243	ENSG00000269243	lncRNA	GRCh38.98	chr19	-	16123661	16139892	16232	-	-	novel transcript, antisense RAB8A	-	-	-	-	-	-	-	-	-	-
TRBV7-3	1.87e-53	0.0182402	0.31	0.225	7.02e-50	NA	0.0320673	0.0134129	ENSG00000211714	ENSG00000211714	TR_V_gene	GRCh38.98	chr7	+	142384329	142384841	513	-	-	T cell receptor beta variable 7-3 [Source:HGNC Symbol;Acc:HGNC:12237]	-	-	-	-	-	-	-	-	-	-
PCSK1N	3.66e-53	0.00478151	0.708	0.472	1.38e-49	NA	0.0101248	0.00530644	ENSG00000102109	ENSG00000102109	protein_coding	GRCh38.98	chrX	-	48831096	48835610	4515	hsa:27344:PCSK1N, BigLEN, PEN, PROSAAS, SAAS, SCG8, SgVIII	27344	proprotein convertase subtilisin/kexin type 1 inhibitor [Source:HGNC Symbol;Acc:HGNC:17301]	-	-	-	-	-	-	-	GO:0002021:response to dietary excess;GO:0006508:proteolysis;GO:0006518:peptide metabolic process;GO:0006807:nitrogen compound metabolic process;GO:0006950:response to stress;GO:0007154:cell communication;GO:0007165:signal transduction;GO:0007186:G-protein coupled receptor signaling pathway;GO:0007218:neuropeptide signaling pathway;GO:0008152:metabolic process;GO:0009266:response to temperature s…	GO:0004857:enzyme inhibitor activity;GO:0004866:endopeptidase inhibitor activity;GO:0004867:serine-type endopeptidase inhibitor activity;GO:0005102:receptor binding;GO:0005488:binding;GO:0005515:protein binding;GO:0030234:enzyme regulator activity;GO:0030414:peptidase inhibitor activity;GO:0061134:peptidase regulator activity;GO:0061135:endopeptidase regulator activity;GO:0098772:molecular functi…	GO:0005576:extracellular region;GO:0005615:extracellular space;GO:0005622:intracellular;GO:0005623:cell;GO:0005737:cytoplasm;GO:0005794:Golgi apparatus;GO:0005802:trans-Golgi network;GO:0012505:endomembrane system;GO:0016023:cytoplasmic, membrane-bounded vesicle;GO:0030141:secretory granule;GO:0031410:cytoplasmic vesicle;GO:0031982:vesicle;GO:0031984:organelle subcompartment;GO:0031988:membrane-b…
TGM2	7.08e-53	-0.00413389	0.582	0.464	2.66e-49	NA	0.0304677	0.0347363	ENSG00000198959	ENSG00000198959	protein_coding	GRCh38.98	chr20	-	38127385	38166578	39194	hsa:7052:TGM2, TG(C), TGC	7052	transglutaminase 2 [Source:HGNC Symbol;Acc:HGNC:11778]	hsa05016:Huntington's disease	-	-	-	-	-	-	GO:0001763:morphogenesis of a branching structure;GO:0002009:morphogenesis of an epithelium;GO:0006464:cellular protein modification process;GO:0006810:transport;GO:0006873:cellular ion homeostasis;GO:0006874:cellular calcium ion homeostasis;GO:0006875:cellular metal ion homeostasis;GO:0006897:endocytosis;GO:0006909:phagocytosis;GO:0006915:apoptotic process;GO:0007154:cell communication;GO:000715…	GO:0003810:protein-glutamine gamma-glutamyltransferase activity;GO:0003824:catalytic activity;GO:0005488:binding;GO:0005515:protein binding;GO:0016740:transferase activity;GO:0016746:transferase activity, transferring acyl groups;GO:0016755:transferase activity, transferring amino-acyl groups;GO:0043167:ion binding;GO:0043169:cation binding;GO:0046872:metal ion binding	GO:0005576:extracellular region;GO:0005622:intracellular;GO:0005623:cell;GO:0005737:cytoplasm;GO:0005739:mitochondrion;GO:0005783:endoplasmic reticulum;GO:0005829:cytosol;GO:0005886:plasma membrane;GO:0005912:adherens junction;GO:0005924:cell-substrate adherens junction;GO:0005925:focal adhesion;GO:0012505:endomembrane system;GO:0016020:membrane;GO:0030054:cell junction;GO:0030055:cell-substrate …
MCF2L	3.44e-52	0.00493094	0.262	0.111	1.29e-48	NA	0.00579133	0.000844041	ENSG00000126217	ENSG00000126217	protein_coding	GRCh38.98	chr13	+	112894378	113099742	205365	hsa:23263:MCF2L, ARHGEF14, DBS, OST	23263	MCF.2 cell line derived transforming sequence like [Source:HGNC Symbol;Acc:HGNC:14576]	-	R-HSA-204998:Cell death signalling via NRAGE, NRIF and NADE;R-HSA-194840:Rho GTPase cycle;R-HSA-194315:Signaling by Rho GTPases;R-HSA-372790:Signaling by GPCR;R-HSA-416482:G alpha (12/13) signalling events;R-HSA-166520:Signalling by NGF;R-HSA-193704:p75 NTR receptor-mediated signalling;R-HSA-388396:GPCR downstream signaling;R-HSA-162582:Signal Transduction;R-HSA-193648:NRAGE signals death through…	-	-	-	-	Factor VII;Osteoarthritis	GO:0006915:apoptotic process;GO:0007154:cell communication;GO:0007165:signal transduction;GO:0007264:small GTPase mediated signal transduction;GO:0007265:Ras protein signal transduction;GO:0007266:Rho protein signal transduction;GO:0008219:cell death;GO:0009966:regulation of signal transduction;GO:0009967:positive regulation of signal transduction;GO:0009987:cellular process;GO:0010646:regulation…	GO:0005085:guanyl-nucleotide exchange factor activity;GO:0005088:Ras guanyl-nucleotide exchange factor activity;GO:0005089:Rho guanyl-nucleotide exchange factor activity;GO:0005488:binding;GO:0005543:phospholipid binding;GO:0008289:lipid binding;GO:0035091:phosphatidylinositol binding;GO:0098772:molecular function regulator	GO:0005576:extracellular region;GO:0005615:extracellular space;GO:0005622:intracellular;GO:0005623:cell;GO:0005737:cytoplasm;GO:0005829:cytosol;GO:0005886:plasma membrane;GO:0009898:cytoplasmic side of plasma membrane;GO:0012505:endomembrane system;GO:0016020:membrane;GO:0019897:extrinsic component of plasma membrane;GO:0019898:extrinsic component of membrane;GO:0031234:extrinsic component of cyt…
FAM171A1	3.5e-52	0.000709675	0.53	0.144	1.32e-48	NA	0.00124334	0.000533037	ENSG00000148468	ENSG00000148468	protein_coding	GRCh38.98	chr10	-	15211643	15371289	159647	hsa:221061:FAM171A1, C10orf38	221061	family with sequence similarity 171 member A1 [Source:HGNC Symbol;Acc:HGNC:23522]	-	-	-	-	-	-	Clozapine-induced agranulocytosis;Diisocyanate-induced asthma	-	-	GO:0005576:extracellular region;GO:0016020:membrane;GO:0016021:integral component of membrane;GO:0031224:intrinsic component of membrane;GO:0031982:vesicle;GO:0031988:membrane-bounded vesicle;GO:0043226:organelle;GO:0043227:membrane-bounded organelle;GO:0043230:extracellular organelle;GO:0044421:extracellular region part;GO:0044425:membrane part;GO:0070062:extracellular exosome;GO:1903561:extrace…
MANEAL	3.58e-52	0.00253997	0.26	0.066	1.34e-48	NA	0.00239315	-0.000149666	ENSG00000185090	ENSG00000185090	protein_coding	GRCh38.98	chr1	+	37793802	37801137	7336	hsa:149175:MANEAL	149175	mannosidase endo-alpha like [Source:HGNC Symbol;Acc:HGNC:26452]	-	-	-	-	-	-	-	-	GO:0003824:catalytic activity;GO:0016787:hydrolase activity	GO:0000139:Golgi membrane;GO:0005622:intracellular;GO:0005623:cell;GO:0005737:cytoplasm;GO:0005794:Golgi apparatus;GO:0012505:endomembrane system;GO:0016020:membrane;GO:0016021:integral component of membrane;GO:0031090:organelle membrane;GO:0031224:intrinsic component of membrane;GO:0043226:organelle;GO:0043227:membrane-bounded organelle;GO:0043229:intracellular organelle;GO:0043231:intracellular…
GNAL	5.76e-52	-0.00264209	0.344	0.14	2.16e-48	NA	0.00690208	0.00956592	ENSG00000141404	ENSG00000141404	protein_coding	GRCh38.98	chr18	+	11689264	11885685	196422	hsa:2774:GNAL, DYT25	2774	G protein subunit alpha L [Source:HGNC Symbol;Acc:HGNC:4388]	hsa04020:Calcium signaling pathway;hsa04740:Olfactory transduction;hsa05146:Amoebiasis;hsa04728:Dopaminergic synapse;hsa05142:Chagas disease (American trypanosomiasis);hsa05012:Parkinson's disease	R-HSA-997269:Inhibition of adenylate cyclase pathway;R-HSA-381753:Olfactory Signaling Pathway;R-HSA-112316:Neuronal System;R-HSA-111885:Opioid Signalling;R-HSA-372790:Signaling by GPCR;R-HSA-977443:GABA receptor activation;R-HSA-388396:GPCR downstream signaling;R-HSA-162582:Signal Transduction;R-HSA-170670:Adenylate cyclase inhibitory pathway;R-HSA-112315:Transmission across Chemical Synapses;R-H…	-	P04377:Beta1 adrenergic receptor signaling pathway;P04376:5HT4 type receptor mediated signaling pathway;P00019:Endothelin signaling pathway;P04378:Beta2 adrenergic receptor signaling pathway;P00026:Heterotrimeric G-protein signaling pathway-Gi alpha and Gs alpha mediated pathway;P04380:Cortocotropin releasing factor receptor signaling pathway;P04379:Beta3 adrenergic receptor signaling pathway;P05…	615073:Dystonia 25	-	Alcohol dependence;QT interval (interaction);Tandem gait	GO:0003008:system process;GO:0006139:nucleobase-containing compound metabolic process;GO:0006140:regulation of nucleotide metabolic process;GO:0006163:purine nucleotide metabolic process;GO:0006164:purine nucleotide biosynthetic process;GO:0006171:cAMP biosynthetic process;GO:0006725:cellular aromatic compound metabolic process;GO:0006753:nucleoside phosphate metabolic process;GO:0006793:phosphor…	GO:0000166:nucleotide binding;GO:0001882:nucleoside binding;GO:0001883:purine nucleoside binding;GO:0003824:catalytic activity;GO:0003924:GTPase activity;GO:0004871:signal transducer activity;GO:0005488:binding;GO:0005515:protein binding;GO:0005525:GTP binding;GO:0016462:pyrophosphatase activity;GO:0016787:hydrolase activity;GO:0016817:hydrolase activity, acting on acid anhydrides;GO:0016818:hydr…	GO:0005576:extracellular region;GO:0005623:cell;GO:0005886:plasma membrane;GO:0016020:membrane;GO:0031982:vesicle;GO:0031988:membrane-bounded vesicle;GO:0043226:organelle;GO:0043227:membrane-bounded organelle;GO:0043230:extracellular organelle;GO:0044421:extracellular region part;GO:0044464:cell part;GO:0070062:extracellular exosome;GO:0071944:cell periphery;GO:1903561:extracellular vesicle
ITM2A	6.4e-52	0.242212	0.689	0.612	2.41e-48	NA	0.360082	0.0675147	ENSG00000078596	ENSG00000078596	protein_coding	GRCh38.98	chrX	-	79360384	79367667	7284	hsa:9452:ITM2A, BRICD2A, E25A	9452	integral membrane protein 2A [Source:HGNC Symbol;Acc:HGNC:6173]	-	-	-	-	-	-	Height;Graves' disease	GO:0007275:multicellular organism development;GO:0007399:nervous system development;GO:0008152:metabolic process;GO:0009058:biosynthetic process;GO:0009059:macromolecule biosynthetic process;GO:0009100:glycoprotein metabolic process;GO:0009101:glycoprotein biosynthetic process;GO:0009889:regulation of biosynthetic process;GO:0009890:negative regulation of biosynthetic process;GO:0009892:negative …	GO:0001540:beta-amyloid binding;GO:0005488:binding;GO:0005515:protein binding;GO:0033218:amide binding;GO:0042277:peptide binding	GO:0005576:extracellular region;GO:0005622:intracellular;GO:0005623:cell;GO:0005737:cytoplasm;GO:0005794:Golgi apparatus;GO:0005886:plasma membrane;GO:0012505:endomembrane system;GO:0016020:membrane;GO:0016021:integral component of membrane;GO:0031224:intrinsic component of membrane;GO:0031982:vesicle;GO:0031988:membrane-bounded vesicle;GO:0043226:organelle;GO:0043227:membrane-bounded organelle;G…
MELTF	7.69e-52	-0.00240777	0.308	0.507	2.89e-48	NA	-0.000341792	0.00206805	ENSG00000163975	ENSG00000163975	protein_coding	GRCh38.98	chr3	-	196988621	197029817	41197	hsa:4241:MELTF, CD228, MAP97, MFI2, MTF1, MTf	4241	melanotransferrin [Source:HGNC Symbol;Acc:HGNC:7037]	-	-	-	-	-	-	-	GO:0000041:transition metal ion transport;GO:0000902:cell morphogenesis;GO:0000904:cell morphogenesis involved in differentiation;GO:0006508:proteolysis;GO:0006810:transport;GO:0006811:ion transport;GO:0006812:cation transport;GO:0006826:iron ion transport;GO:0007155:cell adhesion;GO:0007162:negative regulation of cell adhesion;GO:0008152:metabolic process;GO:0009653:anatomical structure morphoge…	GO:0005488:binding;GO:0005506:iron ion binding;GO:0005515:protein binding;GO:0043167:ion binding;GO:0043169:cation binding;GO:0046872:metal ion binding;GO:0046914:transition metal ion binding	GO:0005576:extracellular region;GO:0005615:extracellular space;GO:0005623:cell;GO:0005886:plasma membrane;GO:0005887:integral component of plasma membrane;GO:0009986:cell surface;GO:0016020:membrane;GO:0016021:integral component of membrane;GO:0031224:intrinsic component of membrane;GO:0031225:anchored component of membrane;GO:0031226:intrinsic component of plasma membrane;GO:0031982:vesicle;GO:0…
PCDHGB6	8.51e-52	0.000705026	0.259	0.074	3.2e-48	NA	0.000727524	2.22e-05	ENSG00000253305	ENSG00000253305	protein_coding	GRCh38.98	chr5	+	141408021	141512979	104959	hsa:56100:PCDHGB6, PCDH-GAMMA-B6	56100	protocadherin gamma subfamily B, 6 [Source:HGNC Symbol;Acc:HGNC:8713]	-	-	-	P00057:Wnt signaling pathway;P00012:Cadherin signaling pathway	-	-	-	GO:0007155:cell adhesion;GO:0007156:homophilic cell adhesion via plasma membrane adhesion molecules;GO:0022610:biological adhesion;GO:0098609:cell-cell adhesion;GO:0098742:cell-cell adhesion via plasma-membrane adhesion molecules	GO:0005488:binding;GO:0005509:calcium ion binding;GO:0043167:ion binding;GO:0043169:cation binding;GO:0046872:metal ion binding	GO:0005623:cell;GO:0005886:plasma membrane;GO:0016020:membrane;GO:0016021:integral component of membrane;GO:0031224:intrinsic component of membrane;GO:0044425:membrane part;GO:0044464:cell part;GO:0071944:cell periphery
AC025580.2	1.91e-51	-0.00413364	0.348	0.302	7.16e-48	NA	0.00887885	0.0130578	ENSG00000259354	ENSG00000259354	lncRNA	GRCh38.98	chr15	+	45448427	45513767	65341	-	-	novel transcript, antisense to SLC30A4	-	-	-	-	-	-	-	-	-	-
GNG7	2.11e-51	0.0187957	0.473	0.392	7.92e-48	NA	0.0673823	0.0475074	ENSG00000176533	ENSG00000176533	protein_coding	GRCh38.98	chr19	-	2511219	2702694	191476	hsa:2788:GNG7	2788	G protein subunit gamma 7 [Source:HGNC Symbol;Acc:HGNC:4410]	hsa04151:PI3K-Akt signaling pathway;hsa05200:Pathways in cancer;hsa04014:Ras signaling pathway;hsa04062:Chemokine signaling pathway;hsa04740:Olfactory transduction;hsa04728:Dopaminergic synapse;hsa04713:Circadian entrainment;hsa04723:Retrograde endocannabinoid signaling;hsa04724:Glutamatergic synapse;hsa04725:Cholinergic synapse;hsa04727:GABAergic synapse;hsa05032:Morphine addiction;hsa05034:Alco…	R-HSA-422356:Regulation of insulin secretion;R-HSA-428930:Thromboxane signalling through TP receptor;R-HSA-418346:Platelet homeostasis;R-HSA-997272:Inhibition of voltage gated Ca2+ channels via Gbeta/gamma subunits;R-HSA-400042:Adrenaline,noradrenaline inhibits insulin secretion;R-HSA-392518:Signal amplification;R-HSA-6814122:Cooperation of PDCL (PhLP1) and TRiC/CCT in G-protein beta folding;R-HS…	-	P00043:Muscarinic acetylcholine receptor 2 and 4 signaling pathway;P05730:Endogenous cannabinoid signaling;P00031:Inflammation mediated by chemokine and cytokine signaling pathway;P05916:Opioid prodynorphin pathway;P00057:Wnt signaling pathway;P04374:5HT2 type receptor mediated signaling pathway;P05917:Opioid proopiomelanocortin pathway;P04377:Beta1 adrenergic receptor signaling pathway;P05731:GA…	-	-	-	GO:0007154:cell communication;GO:0007165:signal transduction;GO:0007186:G-protein coupled receptor signaling pathway;GO:0008277:regulation of G-protein coupled receptor protein signaling pathway;GO:0009719:response to endogenous stimulus;GO:0009725:response to hormone;GO:0009966:regulation of signal transduction;GO:0009987:cellular process;GO:0010033:response to organic substance;GO:0010243:respo…	GO:0004871:signal transducer activity	GO:0005576:extracellular region;GO:0005622:intracellular;GO:0005623:cell;GO:0005834:heterotrimeric G-protein complex;GO:0005886:plasma membrane;GO:0009898:cytoplasmic side of plasma membrane;GO:0016020:membrane;GO:0019897:extrinsic component of plasma membrane;GO:0019898:extrinsic component of membrane;GO:0031234:extrinsic component of cytoplasmic side of plasma membrane;GO:0031982:vesicle;GO:003…
AC112491.1	2.15e-51	0.00745431	0.619	0.494	8.1e-48	NA	0.0584036	0.0505433	ENSG00000269888	ENSG00000269888	lncRNA	GRCh38.98	chr3	+	161429112	161429613	502	-	-	novel transcript	-	-	-	-	-	-	-	-	-	-
[truncated: 3,375 more rows]
