# Supplementary material for: Single-cell analysis of peripheral blood from high-altitude pulmonary hypertension patients identifies a distinct monocyte phenotype
Source: Nat Commun. 2023 Mar 31;14:1820. doi: 10.1038/s41467-023-37527-4 (PMC10066231; doi:10.1038/s41467-023-37527-4)
Supplement: Supplementary file 5 — Supplementary Data 2 [file 41467_2023_37527_MOESM5_ESM.xlsx]

## Sheet: Supplementary Data 2 The differ
gene	p_val	avg_logFC	pct.1	pct.2	p_val_adj	Signature	1_case	1_control	Query	gene_ID	gene_biotype	version	chr	strand	start	end	length	Gene	Entrez Gene ID	Description	Pathway - KEGG PATHWAY	Pathway - Reactome	Pathway - BioCyc	Pathway - PANTHER	Disease - OMIM	Disease - KEGG DISEASE	Disease - NHGRI GWAS Catalog	GO - Biological Process	GO - Molecular Function	GO - Cellular Component
TRBJ2-1	5.66e-237	0.0109718	0.689	0.136	2.13e-233	NA	0.0110673	3.47e-05	ENSG00000211764	ENSG00000211764	TR_J_gene	GRCh38.98	chr7	+	142796365	142796414	50	-	-	T cell receptor beta joining 2-1 [Source:HGNC Symbol;Acc:HGNC:12168]	-	-	-	-	-	-	-	-	-	-
CRB3	3.11e-205	-0.000773456	0.759	0.223	1.17e-201	NA	0.00591444	0.00669278	ENSG00000130545	ENSG00000130545	protein_coding	GRCh38.98	chr19	+	6463777	6467221	3445	hsa:92359:CRB3	92359	crumbs cell polarity complex component 3 [Source:HGNC Symbol;Acc:HGNC:20237]	hsa04530:Tight junction	R-HSA-420029:Tight junction interactions;R-HSA-446728:Cell junction organization;R-HSA-421270:Cell-cell junction organization;R-HSA-1500931:Cell-Cell communication	-	-	-	-	-	GO:0007009:plasma membrane organization;GO:0007043:cell-cell junction assembly;GO:0008104:protein localization;GO:0009987:cellular process;GO:0010256:endomembrane system organization;GO:0016043:cellular component organization;GO:0022607:cellular component assembly;GO:0033036:macromolecule localization;GO:0034329:cell junction assembly;GO:0034330:cell junction organization;GO:0034613:cellular prot…	GO:0005488:binding;GO:0005515:protein binding;GO:0017124:SH3 domain binding;GO:0019904:protein domain specific binding	GO:0005576:extracellular region;GO:0005623:cell;GO:0005886:plasma membrane;GO:0005911:cell-cell junction;GO:0005923:bicellular tight junction;GO:0016020:membrane;GO:0016021:integral component of membrane;GO:0016324:apical plasma membrane;GO:0030054:cell junction;GO:0031224:intrinsic component of membrane;GO:0031982:vesicle;GO:0031988:membrane-bounded vesicle;GO:0032991:macromolecular complex;GO:0…
MDC1-AS1	3.87e-194	0.00584213	0.696	0.153	1.45e-190	NA	0.00632083	0.000458914	ENSG00000224328	ENSG00000224328	lncRNA	GRCh38.98	chr6	+	30703067	30713184	10118	-	-	MDC1 antisense RNA 1 [Source:HGNC Symbol;Acc:HGNC:39764]	-	-	-	-	-	-	-	-	-	-
TRAV35	8.19e-187	0.0389775	0.76	0.308	3.08e-183	NA	0.0422011	0.00236019	ENSG00000211814	ENSG00000211814	TR_V_pseudogene	GRCh38.98	chr14	+	22221896	22222475	580	-	-	T cell receptor alpha variable 35 [Source:HGNC Symbol;Acc:HGNC:12134]	-	-	-	-	-	-	-	-	-	-
CCDC42	2.16e-185	0.00122966	0.731	0.215	8.1e-182	NA	0.0017313	0.000500266	ENSG00000161973	ENSG00000161973	protein_coding	GRCh38.98	chr17	-	8729935	8745219	15285	hsa:146849:CCDC42, CCDC42A	146849	coiled-coil domain containing 42 [Source:HGNC Symbol;Acc:HGNC:26528]	-	-	-	-	-	-	-	-	GO:0005488:binding;GO:0005515:protein binding	-
AL021918.4	3.27e-179	0.000754105	0.745	0.223	1.23e-175	NA	0.00299543	0.00223935	ENSG00000285849	ENSG00000285849	lncRNA	GRCh38.98	chr6	+	27454568	27457575	3008	-	-	novel transcript, antisense to ZNF184	-	-	-	-	-	-	-	-	-	-
LINC01013	3.22e-169	0.0020444	0.017	0.003	1.21e-165	NA	0.00190411	-0.000142083	ENSG00000228495	ENSG00000228495	lncRNA	GRCh38.98	chr6	+	132131888	132169374	37487	-	-	long intergenic non-protein coding RNA 1013 [Source:HGNC Symbol;Acc:HGNC:48987]	-	-	-	-	-	-	-	-	-	-
PDCD1	2.55e-167	0.0217778	0.687	0.174	9.59e-164	NA	0.0313984	0.00917967	ENSG00000188389	ENSG00000188389	protein_coding	GRCh38.98	chr2	-	241849884	241858894	9011	hsa:5133:PDCD1, CD279, PD-1, PD1, SLEB2, hPD-1, hPD-l, hSLE1	5133	programmed cell death 1 [Source:HGNC Symbol;Acc:HGNC:8760]	hsa04514:Cell adhesion molecules (CAMs);hsa04660:T cell receptor signaling pathway	R-HSA-388841:Costimulation by the CD28 family;R-HSA-168256:Immune System;R-HSA-1280218:Adaptive Immune System;R-HSA-389948:PD-1 signaling	-	-	126200:Multiple sclerosis, susceptibility to, 1;605218:Systemic lupus erythematosus, susceptibility to, 2	Immune system diseases;Allergies and autoimmune diseases;H00080:Systemic lupus erythematosus;Nervous system diseases;Other nervous and sensory system diseases;H01490:Multiple sclerosis	Crohn's disease	GO:0001775:cell activation;GO:0002376:immune system process;GO:0002507:tolerance induction;GO:0002520:immune system development;GO:0002643:regulation of tolerance induction;GO:0002644:negative regulation of tolerance induction;GO:0002682:regulation of immune system process;GO:0002683:negative regulation of immune system process;GO:0002684:positive regulation of immune system process;GO:0002694:re…	GO:0004871:signal transducer activity;GO:0005488:binding;GO:0005515:protein binding	GO:0005623:cell;GO:0005886:plasma membrane;GO:0009897:external side of plasma membrane;GO:0009986:cell surface;GO:0016020:membrane;GO:0016021:integral component of membrane;GO:0031224:intrinsic component of membrane;GO:0044425:membrane part;GO:0044459:plasma membrane part;GO:0044464:cell part;GO:0071944:cell periphery;GO:0098552:side of membrane
ZBTB32	6.96e-160	0.0111704	0.594	0.083	2.62e-156	NA	0.0150118	0.00373688	ENSG00000011590	ENSG00000011590	protein_coding	GRCh38.98	chr19	+	35704558	35717038	12481	hsa:27033:ZBTB32, FAXF, FAZF, Rog, TZFP, ZNF538	27033	zinc finger and BTB domain containing 32 [Source:HGNC Symbol;Acc:HGNC:16763]	-	R-HSA-73894:DNA Repair;R-HSA-6783310:Fanconi Anemia Pathway;R-HSA-73893:DNA Damage Bypass;R-HSA-110314:Recognition of DNA damage by PCNA-containing replication complex	-	-	-	-	-	GO:0000122:negative regulation of transcription from RNA polymerase II promoter;GO:0006139:nucleobase-containing compound metabolic process;GO:0006259:DNA metabolic process;GO:0006281:DNA repair;GO:0006351:transcription, DNA-templated;GO:0006355:regulation of transcription, DNA-templated;GO:0006357:regulation of transcription from RNA polymerase II promoter;GO:0006366:transcription from RNA polym…	GO:0000988:transcription factor activity, protein binding;GO:0000989:transcription factor activity, transcription factor binding;GO:0003676:nucleic acid binding;GO:0003677:DNA binding;GO:0003712:transcription cofactor activity;GO:0003714:transcription corepressor activity;GO:0005488:binding;GO:0005515:protein binding;GO:0008270:zinc ion binding;GO:0043167:ion binding;GO:0043169:cation binding;GO:…	GO:0005622:intracellular;GO:0005623:cell;GO:0005634:nucleus;GO:0005654:nucleoplasm;GO:0031974:membrane-enclosed lumen;GO:0031981:nuclear lumen;GO:0043226:organelle;GO:0043227:membrane-bounded organelle;GO:0043229:intracellular organelle;GO:0043231:intracellular membrane-bounded organelle;GO:0043233:organelle lumen;GO:0044422:organelle part;GO:0044424:intracellular part;GO:0044428:nuclear part;GO:…
AF196972.1	2.73e-159	-0.00125262	0.785	0.326	1.03e-155	NA	0.0113926	0.0126603	ENSG00000224292	ENSG00000224292	lncRNA	GRCh38.98	chrX	-	48506523	48508838	2316	hsa:101927635:	101927635	novel transcript, antisense to PORCN, EBP	-	-	-	-	-	-	-	-	-	-
AC007405.3	4.88e-156	0.00475072	0.664	0.174	1.83e-152	NA	0.00823114	0.00345268	ENSG00000239467	ENSG00000239467	lncRNA	GRCh38.98	chr2	+	170766878	170778729	11852	-	-	glutamate rich 2 [Source:NCBI gene;Acc:285141]	-	-	-	-	-	-	-	-	-	-
RGPD1	8.52e-154	0.00140023	0.696	0.203	3.2e-150	NA	0.00153923	0.000137823	ENSG00000187627	ENSG00000187627	protein_coding	GRCh38.98	chr2	+	86907953	87013976	106024	hsa:400966:RGPD1, RGP1, RGPD2, RanBP2L2	400966	RANBP2 like and GRIP domain containing 1 [Source:HGNC Symbol;Acc:HGNC:32414]	hsa03013:RNA transport	-	-	-	-	-	-	GO:0000042:protein targeting to Golgi;GO:0000301:retrograde transport, vesicle recycling within Golgi;GO:0006605:protein targeting;GO:0006810:transport;GO:0006886:intracellular protein transport;GO:0006891:intra-Golgi vesicle-mediated transport;GO:0008104:protein localization;GO:0015031:protein transport;GO:0016192:vesicle-mediated transport;GO:0033036:macromolecule localization;GO:0033365:protei…	-	GO:0005622:intracellular;GO:0005623:cell;GO:0044464:cell part
HIST1H2BI	6.86e-150	-0.00189581	0.165	0.22	2.58e-146	NA	-0.000538333	0.00135826	ENSG00000278588	ENSG00000278588	protein_coding	GRCh38.98	chr6	+	26272976	26273356	381	hsa:8346:HIST1H2BI, H2B/k, H2BFK	8346	histone cluster 1 H2B family member i [Source:HGNC Symbol;Acc:HGNC:4756]	hsa05203:Viral carcinogenesis;hsa05322:Systemic lupus erythematosus;hsa05034:Alcoholism	R-HSA-427389:ERCC6 (CSB) and EHMT2 (G9a) positively regulate rRNA expression;R-HSA-5625886:Activated PKN1 stimulates transcription of AR (androgen receptor) regulated genes KLK2 and KLK3;R-HSA-69473:G2/M DNA damage checkpoint;R-HSA-3214815:HDACs deacetylate histones;R-HSA-912446:Meiotic recombination;R-HSA-69481:G2/M Checkpoints;R-HSA-5693606:DNA Double Strand Break Response;R-HSA-212300:PRC2 met…	-	-	-	-	-	GO:0002227:innate immune response in mucosa;GO:0002251:organ or tissue specific immune response;GO:0002376:immune system process;GO:0002385:mucosal immune response;GO:0006323:DNA packaging;GO:0006325:chromatin organization;GO:0006333:chromatin assembly or disassembly;GO:0006334:nucleosome assembly;GO:0006461:protein complex assembly;GO:0006950:response to stress;GO:0006952:defense response;GO:000…	GO:0003676:nucleic acid binding;GO:0003677:DNA binding;GO:0005488:binding;GO:0005515:protein binding;GO:0046982:protein heterodimerization activity;GO:0046983:protein dimerization activity;GO:0097159:organic cyclic compound binding;GO:1901363:heterocyclic compound binding	GO:0000228:nuclear chromosome;GO:0000785:chromatin;GO:0000786:nucleosome;GO:0000788:nuclear nucleosome;GO:0000790:nuclear chromatin;GO:0005576:extracellular region;GO:0005615:extracellular space;GO:0005622:intracellular;GO:0005623:cell;GO:0005634:nucleus;GO:0005654:nucleoplasm;GO:0005694:chromosome;GO:0005737:cytoplasm;GO:0031974:membrane-enclosed lumen;GO:0031981:nuclear lumen;GO:0031982:vesicle…
PACSIN1	2.56e-149	0.00501531	0.617	0.121	9.62e-146	NA	0.00507795	4.98e-05	ENSG00000124507	ENSG00000124507	protein_coding	GRCh38.98	chr6	+	34466061	34535229	69169	hsa:29993:PACSIN1, SDPI	29993	protein kinase C and casein kinase substrate in neurons 1 [Source:HGNC Symbol;Acc:HGNC:8570]	-	R-HSA-8856828:Clathrin-mediated endocytosis;R-HSA-5653656:Vesicle-mediated transport;R-HSA-199991:Membrane Trafficking	-	P00029:Huntington disease	-	-	-	GO:0000902:cell morphogenesis;GO:0006810:transport;GO:0006897:endocytosis;GO:0006898:receptor-mediated endocytosis;GO:0006996:organelle organization;GO:0007009:plasma membrane organization;GO:0007010:cytoskeleton organization;GO:0007015:actin filament organization;GO:0007275:multicellular organism development;GO:0007399:nervous system development;GO:0008104:protein localization;GO:0009653:anatomi…	GO:0005488:binding;GO:0005515:protein binding;GO:0005543:phospholipid binding;GO:0008092:cytoskeletal protein binding;GO:0008289:lipid binding	GO:0001726:ruffle;GO:0005622:intracellular;GO:0005623:cell;GO:0005737:cytoplasm;GO:0005768:endosome;GO:0005773:vacuole;GO:0005794:Golgi apparatus;GO:0005798:Golgi-associated vesicle;GO:0005829:cytosol;GO:0005886:plasma membrane;GO:0012505:endomembrane system;GO:0012506:vesicle membrane;GO:0016020:membrane;GO:0016023:cytoplasmic, membrane-bounded vesicle;GO:0030054:cell junction;GO:0030135:coated …
RGS7	8.18e-149	0.000778588	0.454	0.047	3.07e-145	NA	0.0013183	0.000538991	ENSG00000182901	ENSG00000182901	protein_coding	GRCh38.98	chr1	-	240775515	241357230	581716	hsa:6000:RGS7	6000	regulator of G protein signaling 7 [Source:HGNC Symbol;Acc:HGNC:10003]	-	R-HSA-6814122:Cooperation of PDCL (PhLP1) and TRiC/CCT in G-protein beta folding;R-HSA-372790:Signaling by GPCR;R-HSA-392499:Metabolism of proteins;R-HSA-388396:GPCR downstream signaling;R-HSA-162582:Signal Transduction;R-HSA-418594:G alpha (i) signalling events;R-HSA-391251:Protein folding;R-HSA-390466:Chaperonin-mediated protein folding	-	P00026:Heterotrimeric G-protein signaling pathway-Gi alpha and Gs alpha mediated pathway;P00027:Heterotrimeric G-protein signaling pathway-Gq alpha and Go alpha mediated pathway	-	-	Obesity-related traits;Longevity (90 years and older)	GO:0006457:protein folding;GO:0007154:cell communication;GO:0007165:signal transduction;GO:0007186:G-protein coupled receptor signaling pathway;GO:0009966:regulation of signal transduction;GO:0009968:negative regulation of signal transduction;GO:0009987:cellular process;GO:0010646:regulation of cell communication;GO:0010648:negative regulation of cell communication;GO:0023051:regulation of signal…	GO:0004871:signal transducer activity;GO:0005096:GTPase activator activity;GO:0005488:binding;GO:0005515:protein binding;GO:0008047:enzyme activator activity;GO:0030234:enzyme regulator activity;GO:0030695:GTPase regulator activity;GO:0031681:G-protein beta-subunit binding;GO:0060589:nucleoside-triphosphatase regulator activity;GO:0098772:molecular function regulator	GO:0005622:intracellular;GO:0005623:cell;GO:0005737:cytoplasm;GO:0005829:cytosol;GO:0005834:heterotrimeric G-protein complex;GO:0005886:plasma membrane;GO:0009898:cytoplasmic side of plasma membrane;GO:0016020:membrane;GO:0019897:extrinsic component of plasma membrane;GO:0019898:extrinsic component of membrane;GO:0031234:extrinsic component of cytoplasmic side of plasma membrane;GO:0032991:macrom…
HKDC1	1.11e-147	0.00250747	0.64	0.156	4.17e-144	NA	0.00793212	0.00540792	ENSG00000156510	ENSG00000156510	protein_coding	GRCh38.98	chr10	+	69220332	69267552	47221	hsa:80201:HKDC1	80201	hexokinase domain containing 1 [Source:HGNC Symbol;Acc:HGNC:23302]	hsa01100:Metabolic pathways;hsa04930:Type II diabetes mellitus;hsa04910:Insulin signaling pathway;hsa01200:Carbon metabolism;hsa00010:Glycolysis / Gluconeogenesis;hsa04066:HIF-1 signaling pathway;hsa05230:Central carbon metabolism in cancer;hsa00520:Amino sugar and nucleotide sugar metabolism;hsa00500:Starch and sucrose metabolism;hsa00052:Galactose metabolism;hsa00051:Fructose and mannose metabo…	-	PWY-5514:UDP-N-acetyl-D-galactosamine biosynthesis II	P02744:Fructose galactose metabolism;P00024:Glycolysis;P02762:Pentose phosphate pathway	-	-	Glycemic traits (pregnancy)	GO:0001678:cellular glucose homeostasis;GO:0005975:carbohydrate metabolic process;GO:0005996:monosaccharide metabolic process;GO:0006082:organic acid metabolic process;GO:0006090:pyruvate metabolic process;GO:0006091:generation of precursor metabolites and energy;GO:0006096:glycolytic process;GO:0006139:nucleobase-containing compound metabolic process;GO:0006163:purine nucleotide metabolic proces…	GO:0000166:nucleotide binding;GO:0001882:nucleoside binding;GO:0001883:purine nucleoside binding;GO:0003824:catalytic activity;GO:0004340:glucokinase activity;GO:0004396:hexokinase activity;GO:0005488:binding;GO:0005524:ATP binding;GO:0005536:glucose binding;GO:0008865:fructokinase activity;GO:0016301:kinase activity;GO:0016740:transferase activity;GO:0016772:transferase activity, transferring ph…	GO:0005622:intracellular;GO:0005623:cell;GO:0005737:cytoplasm;GO:0005829:cytosol;GO:0044424:intracellular part;GO:0044444:cytoplasmic part;GO:0044464:cell part
IGFBP3	1.23e-147	0.0284637	0.735	0.213	4.61e-144	NA	0.0417678	0.0125333	ENSG00000146674	ENSG00000146674	protein_coding	GRCh38.98	chr7	-	45912245	45921874	9630	hsa:3486:IGFBP3, BP-53, IBP3	3486	insulin like growth factor binding protein 3 [Source:HGNC Symbol;Acc:HGNC:5472]	hsa05202:Transcriptional misregulation in cancer;hsa04115:p53 signaling pathway	R-HSA-3700989:Transcriptional Regulation by TP53;R-HSA-392499:Metabolism of proteins;R-HSA-6803211:TP53 Regulates Transcription of Death Receptors and Ligands;R-HSA-381426:Regulation of Insulin-like Growth Factor (IGF) transport and uptake by Insulin-like Growth Factor Binding Proteins (IGFBPs);R-HSA-212436:Generic Transcription Pathway;R-HSA-74160:Gene Expression;R-HSA-5633008:TP53 Regulates Tra…	-	P00059:p53 pathway	-	-	Height;Major depressive disorder;QRS duration;Hypospadias;Insulin-like growth factors;Sitting height ratio;Molybdenum levels	GO:0000165:MAPK cascade;GO:0001503:ossification;GO:0001558:regulation of cell growth;GO:0001649:osteoblast differentiation;GO:0001932:regulation of protein phosphorylation;GO:0001933:negative regulation of protein phosphorylation;GO:0001934:positive regulation of protein phosphorylation;GO:0005975:carbohydrate metabolic process;GO:0005996:monosaccharide metabolic process;GO:0006006:glucose metabo…	GO:0001968:fibronectin binding;GO:0005488:binding;GO:0005515:protein binding;GO:0005520:insulin-like growth factor binding;GO:0008047:enzyme activator activity;GO:0008160:protein tyrosine phosphatase activator activity;GO:0019208:phosphatase regulator activity;GO:0019211:phosphatase activator activity;GO:0019838:growth factor binding;GO:0019888:protein phosphatase regulator activity;GO:0030234:en…	GO:0005576:extracellular region;GO:0005615:extracellular space;GO:0005622:intracellular;GO:0005623:cell;GO:0005634:nucleus;GO:0016942:insulin-like growth factor binding protein complex;GO:0031982:vesicle;GO:0031988:membrane-bounded vesicle;GO:0032991:macromolecular complex;GO:0036454:growth factor complex;GO:0042567:insulin-like growth factor ternary complex;GO:0043226:organelle;GO:0043227:membra…
TRAV19	1.74e-143	0.103608	0.677	0.185	6.53e-140	NA	0.122618	0.0121278	ENSG00000211799	ENSG00000211799	TR_V_gene	GRCh38.98	chr14	+	22007512	22008181	670	-	-	T cell receptor alpha variable 19 [Source:HGNC Symbol;Acc:HGNC:12115]	-	-	-	-	-	-	-	-	-	-
ERICH6	1.05e-142	0.00415765	0.611	0.097	3.95e-139	NA	0.00646632	0.00229047	ENSG00000163645	ENSG00000163645	protein_coding	GRCh38.98	chr3	-	150659885	150703971	44087	hsa:131831:ERICH6, C3orf44, ERICH6A, FAM194A	131831	glutamate rich 6 [Source:HGNC Symbol;Acc:HGNC:28602]	-	-	-	-	-	-	-	-	-	-
RASSF6	2.26e-142	0.000430619	0.593	0.094	8.5e-139	NA	0.00160653	0.00117531	ENSG00000169435	ENSG00000169435	protein_coding	GRCh38.98	chr4	-	73571550	73620631	49082	hsa:166824:RASSF6	166824	Ras association domain family member 6 [Source:HGNC Symbol;Acc:HGNC:20796]	hsa04390:Hippo signaling pathway;hsa04392:Hippo signaling pathway -multiple species	-	-	-	-	-	Prostate cancer	GO:0006915:apoptotic process;GO:0007154:cell communication;GO:0007165:signal transduction;GO:0008219:cell death;GO:0009987:cellular process;GO:0012501:programmed cell death;GO:0023052:signaling;GO:0044699:single-organism process;GO:0044700:single organism signaling;GO:0044763:single-organism cellular process;GO:0050789:regulation of biological process;GO:0050794:regulation of cellular process;GO:…	GO:0005488:binding;GO:0005515:protein binding	-
TRDV2	7.82e-140	0.0545673	0.688	0.233	2.94e-136	NA	0.0661823	0.00956246	ENSG00000211821	ENSG00000211821	TR_V_gene	GRCh38.98	chr14	+	22422371	22423042	672	-	-	T cell receptor delta variable 2 [Source:HGNC Symbol;Acc:HGNC:12263]	-	-	-	-	-	-	-	-	-	-
LINC02265	2.57e-137	0.00702815	0.636	0.165	9.64e-134	NA	0.00729872	0.00024409	ENSG00000249241	ENSG00000249241	lncRNA	GRCh38.98	chr4	+	40316485	40330419	13935	hsa:101060498:	101060498	long intergenic non-protein coding RNA 2265 [Source:HGNC Symbol;Acc:HGNC:53179]	-	-	-	-	-	-	-	-	-	-
BEST4	4.29e-136	-0.00671738	0.108	0.031	1.61e-132	NA	0.000388647	0.00713126	ENSG00000142959	ENSG00000142959	protein_coding	GRCh38.98	chr1	-	44783585	44788170	4586	hsa:266675:BEST4, VMD2L2	266675	bestrophin 4 [Source:HGNC Symbol;Acc:HGNC:17106]	-	R-HSA-382551:Transmembrane transport of small molecules;R-HSA-2672351:Stimuli-sensing channels;R-HSA-983712:Ion channel transport	-	-	-	-	-	GO:0006810:transport;GO:0006811:ion transport;GO:0006820:anion transport;GO:0006821:chloride transport;GO:0015698:inorganic anion transport;GO:0034220:ion transmembrane transport;GO:0051179:localization;GO:0051234:establishment of localization;GO:0055085:transmembrane transport;GO:0098656:anion transmembrane transport;GO:0098660:inorganic ion transmembrane transport;GO:0098661:inorganic anion tra…	GO:0005215:transporter activity;GO:0005216:ion channel activity;GO:0005253:anion channel activity;GO:0005254:chloride channel activity;GO:0008509:anion transmembrane transporter activity;GO:0015075:ion transmembrane transporter activity;GO:0015103:inorganic anion transmembrane transporter activity;GO:0015108:chloride transmembrane transporter activity;GO:0015267:channel activity;GO:0022803:passiv…	GO:0005623:cell;GO:0005886:plasma membrane;GO:0005887:integral component of plasma membrane;GO:0016020:membrane;GO:0016021:integral component of membrane;GO:0031224:intrinsic component of membrane;GO:0031226:intrinsic component of plasma membrane;GO:0032991:macromolecular complex;GO:0034702:ion channel complex;GO:0034707:chloride channel complex;GO:0043234:protein complex;GO:0044425:membrane part…
LINGO2	1.18e-133	0.00725099	0.729	0.247	4.43e-130	NA	0.0102956	0.00299643	ENSG00000174482	ENSG00000174482	protein_coding	GRCh38.98	chr9	-	27948078	28670286	722209	hsa:158038:LINGO2, LERN3, LRRN6C	158038	leucine rich repeat and Ig domain containing 2 [Source:HGNC Symbol;Acc:HGNC:21207]	-	-	-	-	-	-	Type 2 diabetes;Schizophrenia;Obesity-related traits;Body mass index;Immunoglobulin A;Endometrial cancer;Obesity;Motion sickness;Pharmacokinetics of olanzapine in severe mental disorder (concentration dose ratio)	GO:0007275:multicellular organism development;GO:0007399:nervous system development;GO:0007416:synapse assembly;GO:0009987:cellular process;GO:0016043:cellular component organization;GO:0022607:cellular component assembly;GO:0032501:multicellular organismal process;GO:0032502:developmental process;GO:0044085:cellular component biogenesis;GO:0044087:regulation of cellular component biogenesis;GO:0…	-	GO:0016020:membrane;GO:0016021:integral component of membrane;GO:0031224:intrinsic component of membrane;GO:0044425:membrane part
PIK3CD-AS2	3.59e-133	0.0038576	0.634	0.157	1.35e-129	NA	0.0042668	0.000400205	ENSG00000231789	ENSG00000231789	lncRNA	GRCh38.98	chr1	-	9672426	9687555	15130	hsa:101929074:PIK3CD-AS2	101929074	PIK3CD antisense RNA 2 [Source:HGNC Symbol;Acc:HGNC:51334]	-	-	-	-	-	-	-	-	-	-
AXIN2	2.12e-130	0.00227865	0.642	0.153	7.98e-127	NA	0.0031992	0.000915857	ENSG00000168646	ENSG00000168646	protein_coding	GRCh38.98	chr17	-	65528563	65561648	33086	hsa:8313:AXIN2, AXIL, ODCRCS	8313	axin 2 [Source:HGNC Symbol;Acc:HGNC:904]	hsa04550:Signaling pathways regulating pluripotency of stem cells;hsa04310:Wnt signaling pathway;hsa04390:Hippo signaling pathway;hsa05200:Pathways in cancer;hsa05217:Basal cell carcinoma;hsa05210:Colorectal cancer;hsa05213:Endometrial cancer	R-HSA-4641257:Degradation of AXIN;R-HSA-201722:Formation of the beta-catenin:TCF transactivating complex;R-HSA-5689880:Ub-specific processing proteases;R-HSA-5688426:Deubiquitination;R-HSA-392499:Metabolism of proteins;R-HSA-597592:Post-translational protein modification;R-HSA-162582:Signal Transduction;R-HSA-4411364:Binding of TCF/LEF:CTNNB1 to target gene promoters;R-HSA-201681:TCF dependent si…	-	-	114500:Colorectal cancer;608615:Oligodontia-colorectal cancer syndrome	Digestive system diseases;Mouth and dental diseases;H00625:Tooth agenesis;H00857:Oligodontia-colorectal cancer syndrome	-	GO:0000819:sister chromatid segregation;GO:0000902:cell morphogenesis;GO:0000904:cell morphogenesis involved in differentiation;GO:0001501:skeletal system development;GO:0001503:ossification;GO:0001649:osteoblast differentiation;GO:0001756:somitogenesis;GO:0001837:epithelial to mesenchymal transition;GO:0001932:regulation of protein phosphorylation;GO:0001934:positive regulation of protein phosph…	GO:0005096:GTPase activator activity;GO:0005488:binding;GO:0005515:protein binding;GO:0008013:beta-catenin binding;GO:0008047:enzyme activator activity;GO:0019899:enzyme binding;GO:0019900:kinase binding;GO:0019901:protein kinase binding;GO:0019904:protein domain specific binding;GO:0030234:enzyme regulator activity;GO:0030695:GTPase regulator activity;GO:0031625:ubiquitin protein ligase binding;…	GO:0005622:intracellular;GO:0005623:cell;GO:0005634:nucleus;GO:0005654:nucleoplasm;GO:0005737:cytoplasm;GO:0005794:Golgi apparatus;GO:0005813:centrosome;GO:0005815:microtubule organizing center;GO:0005829:cytosol;GO:0005856:cytoskeleton;GO:0005874:microtubule;GO:0005881:cytoplasmic microtubule;GO:0005886:plasma membrane;GO:0005938:cell cortex;GO:0012505:endomembrane system;GO:0014069:postsynaptic…
AL121787.1	7.64e-129	0.00312889	0.746	0.346	2.87e-125	NA	0.0107826	0.00762494	ENSG00000226455	ENSG00000226455	lncRNA	GRCh38.98	chr6	+	89950116	89953186	3071	-	-	novel transcript	-	-	-	-	-	-	-	-	-	-
CCDC184	2.22e-127	0.0147387	0.596	0.283	8.33e-124	NA	0.0201566	0.00523103	ENSG00000177875	ENSG00000177875	protein_coding	GRCh38.98	chr12	+	48183644	48185926	2283	hsa:387856:CCDC184, C12orf68	387856	coiled-coil domain containing 184 [Source:HGNC Symbol;Acc:HGNC:33749]	-	-	-	-	-	-	-	-	GO:0005488:binding;GO:0005515:protein binding	GO:0005622:intracellular;GO:0005623:cell;GO:0005737:cytoplasm;GO:0044424:intracellular part;GO:0044464:cell part
IGHV5-78	4.57e-125	0.0114189	0.716	0.353	1.72e-121	NA	0.0166714	0.00512815	ENSG00000211978	ENSG00000211978	IG_V_pseudogene	GRCh38.98	chr14	-	106851123	106851417	295	-	-	immunoglobulin heavy variable 5-78 (pseudogene) [Source:HGNC Symbol;Acc:HGNC:5660]	-	-	-	-	-	-	-	-	-	-
TRBV19	6.24e-124	0.128808	0.547	0.224	2.34e-120	NA	0.21642	0.0694062	ENSG00000211746	ENSG00000211746	TR_V_gene	GRCh38.98	chr7	+	142618849	142619532	684	-	-	T cell receptor beta variable 19 [Source:HGNC Symbol;Acc:HGNC:12194]	-	-	-	-	-	-	-	-	-	-
AK5	9.64e-124	0.0594245	0.735	0.258	3.62e-120	NA	0.0891024	0.0262684	ENSG00000154027	ENSG00000154027	protein_coding	GRCh38.98	chr1	+	77282019	77559966	277948	hsa:26289:AK5, AK6	26289	adenylate kinase 5 [Source:HGNC Symbol;Acc:HGNC:365]	hsa01100:Metabolic pathways;hsa00230:Purine metabolism	R-HSA-15869:Metabolism of nucleotides;R-HSA-1430728:Metabolism;R-HSA-499943:Synthesis and interconversion of nucleotide di- and triphosphates	PWY-841:purine nucleotides de novo biosynthesis;PWY-7219:adenosine ribonucleotides de novo biosynthesis;PWY-7224:purine deoxyribonucleosides salvage;PWY66-409:superpathway of purine nucleotide salvage	P02738:De novo purine biosynthesis	-	-	Body mass index	GO:0006139:nucleobase-containing compound metabolic process;GO:0006163:purine nucleotide metabolic process;GO:0006164:purine nucleotide biosynthetic process;GO:0006165:nucleoside diphosphate phosphorylation;GO:0006172:ADP biosynthetic process;GO:0006173:dADP biosynthetic process;GO:0006220:pyrimidine nucleotide metabolic process;GO:0006221:pyrimidine nucleotide biosynthetic process;GO:0006725:cel…	GO:0000166:nucleotide binding;GO:0001882:nucleoside binding;GO:0001883:purine nucleoside binding;GO:0003824:catalytic activity;GO:0004017:adenylate kinase activity;GO:0004550:nucleoside diphosphate kinase activity;GO:0005488:binding;GO:0005524:ATP binding;GO:0016301:kinase activity;GO:0016740:transferase activity;GO:0016772:transferase activity, transferring phosphorus-containing groups;GO:001677…	GO:0005622:intracellular;GO:0005623:cell;GO:0005737:cytoplasm;GO:0005815:microtubule organizing center;GO:0005829:cytosol;GO:0005856:cytoskeleton;GO:0015630:microtubule cytoskeleton;GO:0043226:organelle;GO:0043228:non-membrane-bounded organelle;GO:0043229:intracellular organelle;GO:0043232:intracellular non-membrane-bounded organelle;GO:0044422:organelle part;GO:0044424:intracellular part;GO:0044…
AC232271.3	1.16e-123	-0.00149029	0.102	0.059	4.37e-120	NA	-0.00157387	-8.48e-05	ENSG00000286181	ENSG00000286181	lncRNA	GRCh38.98	chrX	-	49262866	49270521	7656	-	-	FOXP3 regulating long intergenic non-coding RNA	-	-	-	-	-	-	-	-	-	-
S100B	6.87e-121	0.0968744	0.531	0.228	2.58e-117	NA	0.12114	0.017625	ENSG00000160307	ENSG00000160307	protein_coding	GRCh38.98	chr21	-	46598604	46605208	6605	hsa:6285:S100B, NEF, S100, S100-B, S100beta	6285	S100 calcium binding protein B [Source:HGNC Symbol;Acc:HGNC:10500]	-	R-HSA-166054:Activated TLR4 signalling;R-HSA-168164:Toll Like Receptor 3 (TLR3) Cascade;R-HSA-168188:Toll Like Receptor TLR6:TLR2 Cascade;R-HSA-168256:Immune System;R-HSA-168898:Toll-Like Receptors Cascades;R-HSA-1606322:ZBP1(DAI) mediated induction of type I IFNs;R-HSA-1810476:RIP-mediated NFkB activation via ZBP1;R-HSA-975155:MyD88 dependent cascade initiated on endosome;R-HSA-1236394:Signaling…	-	-	-	-	Lymphocyte counts	GO:0000902:cell morphogenesis;GO:0000904:cell morphogenesis involved in differentiation;GO:0001666:response to hypoxia;GO:0002376:immune system process;GO:0003008:system process;GO:0006915:apoptotic process;GO:0006950:response to stress;GO:0006952:defense response;GO:0006955:immune response;GO:0007154:cell communication;GO:0007165:signal transduction;GO:0007249:I-kappaB kinase/NF-kappaB signaling…	GO:0005102:receptor binding;GO:0005488:binding;GO:0005509:calcium ion binding;GO:0005515:protein binding;GO:0008092:cytoskeletal protein binding;GO:0008270:zinc ion binding;GO:0042802:identical protein binding;GO:0042803:protein homodimerization activity;GO:0043167:ion binding;GO:0043169:cation binding;GO:0044548:S100 protein binding;GO:0046872:metal ion binding;GO:0046914:transition metal ion bi…	GO:0001726:ruffle;GO:0005576:extracellular region;GO:0005615:extracellular space;GO:0005622:intracellular;GO:0005623:cell;GO:0005634:nucleus;GO:0005737:cytoplasm;GO:0031252:cell leading edge;GO:0036477:somatodendritic compartment;GO:0042995:cell projection;GO:0043025:neuronal cell body;GO:0043226:organelle;GO:0043227:membrane-bounded organelle;GO:0043229:intracellular organelle;GO:0043231:intrace…
SLC4A3	3.92e-120	-4.91e-05	0.651	0.166	1.47e-116	NA	0.00465329	0.00470264	ENSG00000114923	ENSG00000114923	protein_coding	GRCh38.98	chr2	+	219627394	219641980	14587	hsa:6508:SLC4A3, AE3, SLC2C	6508	solute carrier family 4 member 3 [Source:HGNC Symbol;Acc:HGNC:11029]	-	R-HSA-382551:Transmembrane transport of small molecules;R-HSA-425381:Bicarbonate transporters;R-HSA-425407:SLC-mediated transmembrane transport;R-HSA-425393:Transport of inorganic cations/anions and amino acids/oligopeptides	-	-	-	-	Immune response to measles-mumps-rubella vaccine	GO:0006810:transport;GO:0006811:ion transport;GO:0006820:anion transport;GO:0006821:chloride transport;GO:0006873:cellular ion homeostasis;GO:0006885:regulation of pH;GO:0009987:cellular process;GO:0015698:inorganic anion transport;GO:0015701:bicarbonate transport;GO:0015711:organic anion transport;GO:0019725:cellular homeostasis;GO:0030003:cellular cation homeostasis;GO:0030004:cellular monovale…	GO:0005215:transporter activity;GO:0005452:inorganic anion exchanger activity;GO:0008509:anion transmembrane transporter activity;GO:0015075:ion transmembrane transporter activity;GO:0015103:inorganic anion transmembrane transporter activity;GO:0015291:secondary active transmembrane transporter activity;GO:0015297:antiporter activity;GO:0015301:anion:anion antiporter activity;GO:0022804:active tr…	GO:0005623:cell;GO:0005886:plasma membrane;GO:0005887:integral component of plasma membrane;GO:0016020:membrane;GO:0016021:integral component of membrane;GO:0031224:intrinsic component of membrane;GO:0031226:intrinsic component of plasma membrane;GO:0044425:membrane part;GO:0044459:plasma membrane part;GO:0044464:cell part;GO:0071944:cell periphery
ALDH7A1	4.43e-120	0.00173576	0.756	0.374	1.66e-116	NA	0.00424537	0.00250376	ENSG00000164904	ENSG00000164904	protein_coding	GRCh38.98	chr5	-	126531200	126595362	64163	hsa:501:ALDH7A1, ATQ1, EPD, PDE	501	aldehyde dehydrogenase 7 family member A1 [Source:HGNC Symbol;Acc:HGNC:877]	hsa01100:Metabolic pathways;hsa00310:Lysine degradation;hsa01230:Biosynthesis of amino acids;hsa00010:Glycolysis / Gluconeogenesis;hsa00620:Pyruvate metabolism;hsa00330:Arginine and proline metabolism;hsa00410:beta-Alanine metabolism;hsa00260:Glycine, serine and threonine metabolism;hsa00561:Glycerolipid metabolism;hsa00071:Fatty acid degradation;hsa00380:Tryptophan metabolism;hsa00053:Ascorbate …	R-HSA-6788656:Histidine, lysine, phenylalanine, tyrosine, proline and tryptophan catabolism;R-HSA-6798163:Choline catabolism;R-HSA-1483206:Glycerophospholipid biosynthesis;R-HSA-71064:Lysine catabolism;R-HSA-1430728:Metabolism;R-HSA-556833:Metabolism of lipids and lipoproteins;R-HSA-1483257:Phospholipid metabolism;R-HSA-71291:Metabolism of amino acids and derivatives	CHOLINE-BETAINE-ANA-PWY:choline degradation;PWY66-414:superpathway of choline degradation to L-serine;PWY66-425:lysine degradation II (pipecolate pathway);LYSINE-DEG1-PWY:lysine degradation I (saccharopine pathway)	P04372:5-Hydroxytryptamine degredation	266100:Epilepsy, pyridoxine-dependent	Nervous system diseases;Other nervous and sensory system diseases;H01247:Pyridoxine-dependent epilepsy (PDE)	Osteoporosis	GO:0003008:system process;GO:0006081:cellular aldehyde metabolic process;GO:0006082:organic acid metabolic process;GO:0006520:cellular amino acid metabolic process;GO:0006553:lysine metabolic process;GO:0006554:lysine catabolic process;GO:0006575:cellular modified amino acid metabolic process;GO:0006576:cellular biogenic amine metabolic process;GO:0006577:amino-acid betaine metabolic process;GO:0…	GO:0003824:catalytic activity;GO:0004029:aldehyde dehydrogenase (NAD) activity;GO:0004043:L-aminoadipate-semialdehyde dehydrogenase activity;GO:0005488:binding;GO:0005515:protein binding;GO:0008802:betaine-aldehyde dehydrogenase activity;GO:0016491:oxidoreductase activity;GO:0016620:oxidoreductase activity, acting on the aldehyde or oxo group of donors, NAD or NADP as acceptor;GO:0016903:oxidored…	GO:0005576:extracellular region;GO:0005622:intracellular;GO:0005623:cell;GO:0005634:nucleus;GO:0005737:cytoplasm;GO:0005739:mitochondrion;GO:0005759:mitochondrial matrix;GO:0005829:cytosol;GO:0031974:membrane-enclosed lumen;GO:0031982:vesicle;GO:0031988:membrane-bounded vesicle;GO:0043226:organelle;GO:0043227:membrane-bounded organelle;GO:0043229:intracellular organelle;GO:0043230:extracellular o…
DNAH6	3.76e-119	0.00397662	0.596	0.101	1.41e-115	NA	0.00505113	0.00106236	ENSG00000115423	ENSG00000115423	protein_coding	GRCh38.98	chr2	+	84516455	84819589	303135	hsa:1768:DNAH6, DNHL1, Dnahc6, HL-2, HL2	1768	dynein axonemal heavy chain 6 [Source:HGNC Symbol;Acc:HGNC:2951]	hsa05016:Huntington's disease	-	-	-	-	-	Hypospadias	GO:0001539:cilium or flagellum-dependent cell motility;GO:0006928:movement of cell or subcellular component;GO:0007017:microtubule-based process;GO:0007018:microtubule-based movement;GO:0009987:cellular process;GO:0040011:locomotion;GO:0044699:single-organism process;GO:0044763:single-organism cellular process;GO:0048870:cell motility;GO:0051179:localization;GO:0051674:localization of cell	GO:0000166:nucleotide binding;GO:0001882:nucleoside binding;GO:0001883:purine nucleoside binding;GO:0003774:motor activity;GO:0003777:microtubule motor activity;GO:0003824:catalytic activity;GO:0005488:binding;GO:0005524:ATP binding;GO:0016462:pyrophosphatase activity;GO:0016787:hydrolase activity;GO:0016817:hydrolase activity, acting on acid anhydrides;GO:0016818:hydrolase activity, acting on ac…	GO:0005622:intracellular;GO:0005623:cell;GO:0005737:cytoplasm;GO:0005856:cytoskeleton;GO:0005858:axonemal dynein complex;GO:0005874:microtubule;GO:0005875:microtubule associated complex;GO:0005929:cilium;GO:0005930:axoneme;GO:0015630:microtubule cytoskeleton;GO:0030286:dynein complex;GO:0032991:macromolecular complex;GO:0042995:cell projection;GO:0043226:organelle;GO:0043228:non-membrane-bounded …
LEFTY1	3.96e-118	-0.0207069	0.648	0.154	1.49e-114	NA	0.0142698	0.0354912	ENSG00000243709	ENSG00000243709	protein_coding	GRCh38.98	chr1	-	225886282	225911382	25101	hsa:10637:LEFTY1, LEFTB, LEFTYB	10637	left-right determination factor 1 [Source:HGNC Symbol;Acc:HGNC:6552]	hsa04350:TGF-beta signaling pathway	R-HSA-1266738:Developmental Biology;R-HSA-1181150:Signaling by NODAL;R-HSA-1433617:Regulation of signaling by NODAL	-	P00052:TGF-beta signaling pathway	-	-	-	GO:0000122:negative regulation of transcription from RNA polymerase II promoter;GO:0000165:MAPK cascade;GO:0001932:regulation of protein phosphorylation;GO:0001934:positive regulation of protein phosphorylation;GO:0003007:heart morphogenesis;GO:0006139:nucleobase-containing compound metabolic process;GO:0006351:transcription, DNA-templated;GO:0006355:regulation of transcription, DNA-templated;GO:…	GO:0005102:receptor binding;GO:0005125:cytokine activity;GO:0005126:cytokine receptor binding;GO:0005160:transforming growth factor beta receptor binding;GO:0005488:binding;GO:0005515:protein binding;GO:0008083:growth factor activity	GO:0005576:extracellular region;GO:0005615:extracellular space;GO:0044421:extracellular region part
SPAG4	5.16e-118	0.00817722	0.616	0.106	1.94e-114	NA	0.0131455	0.00489454	ENSG00000061656	ENSG00000061656	protein_coding	GRCh38.98	chr20	+	35615829	35621094	5266	hsa:6676:SPAG4, CT127, SUN4	6676	sperm associated antigen 4 [Source:HGNC Symbol;Acc:HGNC:11214]	-	-	-	-	-	-	-	GO:0000003:reproduction;GO:0006996:organelle organization;GO:0006997:nucleus organization;GO:0006998:nuclear envelope organization;GO:0007010:cytoskeleton organization;GO:0007276:gamete generation;GO:0007283:spermatogenesis;GO:0008104:protein localization;GO:0009987:cellular process;GO:0010256:endomembrane system organization;GO:0016043:cellular component organization;GO:0019953:sexual reproducti…	GO:0005198:structural molecule activity;GO:0005488:binding;GO:0005515:protein binding	GO:0005622:intracellular;GO:0005623:cell;GO:0005634:nucleus;GO:0005635:nuclear envelope;GO:0005737:cytoplasm;GO:0005856:cytoskeleton;GO:0005929:cilium;GO:0012505:endomembrane system;GO:0016020:membrane;GO:0016021:integral component of membrane;GO:0031224:intrinsic component of membrane;GO:0031514:motile cilium;GO:0031967:organelle envelope;GO:0031975:envelope;GO:0042995:cell projection;GO:0043226…
TRPV3	5.96e-118	0.00160476	0.712	0.403	2.24e-114	NA	0.00269643	0.00108863	ENSG00000167723	ENSG00000167723	protein_coding	GRCh38.98	chr17	-	3510502	3557995	47494	hsa:162514:TRPV3, FNEPPK2, OLMS, VRL3	162514	transient receptor potential cation channel subfamily V member 3 [Source:HGNC Symbol;Acc:HGNC:18084]	hsa04750:Inflammatory mediator regulation of TRP channels	R-HSA-382551:Transmembrane transport of small molecules;R-HSA-3295583:TRP channels;R-HSA-2672351:Stimuli-sensing channels;R-HSA-983712:Ion channel transport	-	-	614594:Olmsted syndrome;616400:Palmoplantar keratoderma, nonepidermolytic, focal 2	-	-	GO:0006810:transport;GO:0006811:ion transport;GO:0006812:cation transport;GO:0006816:calcium ion transport;GO:0006950:response to stress;GO:0009266:response to temperature stimulus;GO:0009408:response to heat;GO:0009628:response to abiotic stimulus;GO:0010959:regulation of metal ion transport;GO:0030001:metal ion transport;GO:0032501:multicellular organismal process;GO:0032879:regulation of local…	GO:0005215:transporter activity;GO:0005216:ion channel activity;GO:0005261:cation channel activity;GO:0005262:calcium channel activity;GO:0008324:cation transmembrane transporter activity;GO:0015075:ion transmembrane transporter activity;GO:0015085:calcium ion transmembrane transporter activity;GO:0015267:channel activity;GO:0022803:passive transmembrane transporter activity;GO:0022838:substrate-…	GO:0005623:cell;GO:0005886:plasma membrane;GO:0016020:membrane;GO:0016021:integral component of membrane;GO:0031224:intrinsic component of membrane;GO:0032991:macromolecular complex;GO:0043234:protein complex;GO:0043235:receptor complex;GO:0044425:membrane part;GO:0044464:cell part;GO:0071944:cell periphery
DDX43	3.85e-117	0.00725774	0.731	0.478	1.45e-113	NA	0.0126825	0.00535934	ENSG00000080007	ENSG00000080007	protein_coding	GRCh38.98	chr6	+	73394828	73417566	22739	hsa:55510:DDX43, CT13, HAGE	55510	DEAD-box helicase 43 [Source:HGNC Symbol;Acc:HGNC:18677]	-	-	-	-	-	-	-	GO:0006139:nucleobase-containing compound metabolic process;GO:0006725:cellular aromatic compound metabolic process;GO:0006807:nitrogen compound metabolic process;GO:0008152:metabolic process;GO:0009987:cellular process;GO:0010501:RNA secondary structure unwinding;GO:0016070:RNA metabolic process;GO:0034641:cellular nitrogen compound metabolic process;GO:0043170:macromolecule metabolic process;GO…	GO:0000166:nucleotide binding;GO:0001882:nucleoside binding;GO:0001883:purine nucleoside binding;GO:0003676:nucleic acid binding;GO:0003723:RNA binding;GO:0003724:RNA helicase activity;GO:0003824:catalytic activity;GO:0004004:ATP-dependent RNA helicase activity;GO:0004386:helicase activity;GO:0005488:binding;GO:0005524:ATP binding;GO:0008026:ATP-dependent helicase activity;GO:0008186:RNA-dependen…	GO:0005622:intracellular;GO:0005623:cell;GO:0044464:cell part
MEOX1	5.09e-117	0.00354586	0.119	0.012	1.91e-113	NA	0.00327738	-0.000273799	ENSG00000005102	ENSG00000005102	protein_coding	GRCh38.98	chr17	-	43640389	43661922	21534	hsa:4222:MEOX1, KFS2, MOX1	4222	mesenchyme homeobox 1 [Source:HGNC Symbol;Acc:HGNC:7013]	-	-	-	-	214300:Klippel-Feil syndrome 2	-	-	GO:0001756:somitogenesis;GO:0001757:somite specification;GO:0002244:hematopoietic progenitor cell differentiation;GO:0002376:immune system process;GO:0002520:immune system development;GO:0003002:regionalization;GO:0006139:nucleobase-containing compound metabolic process;GO:0006351:transcription, DNA-templated;GO:0006355:regulation of transcription, DNA-templated;GO:0006357:regulation of transcrip…	GO:0000975:regulatory region DNA binding;GO:0000976:transcription regulatory region sequence-specific DNA binding;GO:0000977:RNA polymerase II regulatory region sequence-specific DNA binding;GO:0000978:RNA polymerase II core promoter proximal region sequence-specific DNA binding;GO:0000981:RNA polymerase II transcription factor activity, sequence-specific DNA binding;GO:0000982:transcription fact…	GO:0005622:intracellular;GO:0005623:cell;GO:0005634:nucleus;GO:0005737:cytoplasm;GO:0043226:organelle;GO:0043227:membrane-bounded organelle;GO:0043229:intracellular organelle;GO:0043231:intracellular membrane-bounded organelle;GO:0044424:intracellular part;GO:0044464:cell part
AC005034.6	6.46e-116	0.00323633	0.599	0.208	2.43e-112	NA	0.00564448	0.00239514	ENSG00000286045	ENSG00000286045	lncRNA	GRCh38.98	chr2	+	75710782	75728123	17342	-	-	novel transcript, antisense to GCFC2	-	-	-	-	-	-	-	-	-	-
LAYN	9.84e-116	0.00649169	0.637	0.181	3.7e-112	NA	0.00623389	-0.000277109	ENSG00000204381	ENSG00000204381	protein_coding	GRCh38.98	chr11	+	111540280	111561745	21466	hsa:143903:LAYN	143903	layilin [Source:HGNC Symbol;Acc:HGNC:29471]	-	-	-	-	-	-	Obesity-related traits	-	GO:0005488:binding;GO:0005539:glycosaminoglycan binding;GO:0005540:hyaluronic acid binding;GO:0030246:carbohydrate binding;GO:0097367:carbohydrate derivative binding	GO:0001726:ruffle;GO:0005623:cell;GO:0005912:adherens junction;GO:0005924:cell-substrate adherens junction;GO:0005925:focal adhesion;GO:0009986:cell surface;GO:0016020:membrane;GO:0016021:integral component of membrane;GO:0030054:cell junction;GO:0030055:cell-substrate junction;GO:0031224:intrinsic component of membrane;GO:0031252:cell leading edge;GO:0042995:cell projection;GO:0044425:membrane p…
HID1	1.4e-114	0.00858961	0.123	0.028	5.28e-111	NA	0.00863464	7.96e-06	ENSG00000167861	ENSG00000167861	protein_coding	GRCh38.98	chr17	-	74950742	74973166	22425	hsa:283987:HID1, C17orf28, DMC1, HID-1	283987	HID1 domain containing [Source:HGNC Symbol;Acc:HGNC:15736]	-	-	-	-	-	-	Alzheimer's disease in APOE e4- carriers	GO:0006810:transport;GO:0006886:intracellular protein transport;GO:0008104:protein localization;GO:0010033:response to organic substance;GO:0014070:response to organic cyclic compound;GO:0015031:protein transport;GO:0031001:response to brefeldin A;GO:0033036:macromolecule localization;GO:0034613:cellular protein localization;GO:0042221:response to chemical;GO:0045184:establishment of protein loca…	GO:0005488:binding;GO:0005515:protein binding	GO:0000138:Golgi trans cisterna;GO:0000139:Golgi membrane;GO:0005576:extracellular region;GO:0005622:intracellular;GO:0005623:cell;GO:0005737:cytoplasm;GO:0005794:Golgi apparatus;GO:0005795:Golgi stack;GO:0005797:Golgi medial cisterna;GO:0005856:cytoskeleton;GO:0005874:microtubule;GO:0005881:cytoplasmic microtubule;GO:0012505:endomembrane system;GO:0015630:microtubule cytoskeleton;GO:0016020:memb…
DRAXIN	2.92e-113	0.0346579	0.761	0.526	1.1e-109	NA	0.0477613	0.0120702	ENSG00000162490	ENSG00000162490	protein_coding	GRCh38.98	chr1	+	11691710	11725857	34148	hsa:374946:DRAXIN, AGPA3119, C1orf187, UNQ3119, neucrin	374946	dorsal inhibitory axon guidance protein [Source:HGNC Symbol;Acc:HGNC:25054]	-	-	-	-	-	-	-	GO:0000902:cell morphogenesis;GO:0000904:cell morphogenesis involved in differentiation;GO:0001558:regulation of cell growth;GO:0006915:apoptotic process;GO:0006928:movement of cell or subcellular component;GO:0006935:chemotaxis;GO:0007154:cell communication;GO:0007165:signal transduction;GO:0007166:cell surface receptor signaling pathway;GO:0007267:cell-cell signaling;GO:0007275:multicellular or…	GO:0005488:binding;GO:0005515:protein binding	GO:0005576:extracellular region
AC109460.4	6.73e-113	0.00129692	0.153	0.025	2.53e-109	NA	0.000745756	-0.000551291	ENSG00000261552	ENSG00000261552	lncRNA	GRCh38.98	chr16	-	28989140	28990778	1639	-	-	novel transcript, antisense to LAT & SPNS1	-	-	-	-	-	-	-	-	-	-
CFAP54	1.83e-111	0.000725055	0.585	0.094	6.87e-108	NA	0.00180716	0.00108106	ENSG00000188596	ENSG00000188596	protein_coding	GRCh38.98	chr12	+	96489571	96875555	385985	hsa:144535:CFAP54, C12orf55, C12orf63	144535	cilia and flagella associated protein 54 [Source:HGNC Symbol;Acc:HGNC:26456]	-	-	-	-	-	-	Weight	GO:0000003:reproduction;GO:0000902:cell morphogenesis;GO:0001539:cilium or flagellum-dependent cell motility;GO:0003341:cilium movement;GO:0006928:movement of cell or subcellular component;GO:0006996:organelle organization;GO:0007017:microtubule-based process;GO:0007018:microtubule-based movement;GO:0007276:gamete generation;GO:0007283:spermatogenesis;GO:0009653:anatomical structure morphogenesis…	-	GO:0005622:intracellular;GO:0005623:cell;GO:0005737:cytoplasm;GO:0005856:cytoskeleton;GO:0005929:cilium;GO:0005930:axoneme;GO:0042995:cell projection;GO:0043226:organelle;GO:0043228:non-membrane-bounded organelle;GO:0043229:intracellular organelle;GO:0043232:intracellular non-membrane-bounded organelle;GO:0044422:organelle part;GO:0044424:intracellular part;GO:0044430:cytoskeletal part;GO:0044441…
ZNF470	2.33e-110	-0.000902415	0.153	0.068	8.75e-107	NA	-0.00126654	-0.000364862	ENSG00000197016	ENSG00000197016	protein_coding	GRCh38.98	chr19	+	56567468	56588911	21444	hsa:388566:ZNF470, CZF-1	388566	zinc finger protein 470 [Source:HGNC Symbol;Acc:HGNC:22220]	-	R-HSA-212436:Generic Transcription Pathway;R-HSA-74160:Gene Expression	-	-	-	-	Obesity-related traits	GO:0006139:nucleobase-containing compound metabolic process;GO:0006351:transcription, DNA-templated;GO:0006355:regulation of transcription, DNA-templated;GO:0006725:cellular aromatic compound metabolic process;GO:0006807:nitrogen compound metabolic process;GO:0008152:metabolic process;GO:0009058:biosynthetic process;GO:0009059:macromolecule biosynthetic process;GO:0009889:regulation of biosynthet…	GO:0001071:nucleic acid binding transcription factor activity;GO:0003676:nucleic acid binding;GO:0003677:DNA binding;GO:0003700:transcription factor activity, sequence-specific DNA binding;GO:0005488:binding;GO:0043167:ion binding;GO:0043169:cation binding;GO:0046872:metal ion binding;GO:0097159:organic cyclic compound binding;GO:1901363:heterocyclic compound binding	GO:0005622:intracellular;GO:0005623:cell;GO:0005634:nucleus;GO:0005654:nucleoplasm;GO:0031974:membrane-enclosed lumen;GO:0031981:nuclear lumen;GO:0043226:organelle;GO:0043227:membrane-bounded organelle;GO:0043229:intracellular organelle;GO:0043231:intracellular membrane-bounded organelle;GO:0043233:organelle lumen;GO:0044422:organelle part;GO:0044424:intracellular part;GO:0044428:nuclear part;GO:…
MAP1A	2.93e-109	-0.036373	0.186	0.213	1.1e-105	NA	0.155926	0.198745	ENSG00000166963	ENSG00000166963	protein_coding	GRCh38.98	chr15	+	43510958	43531620	20663	hsa:4130:MAP1A, MAP1L, MTAP1A	4130	microtubule associated protein 1A [Source:HGNC Symbol;Acc:HGNC:6835]	-	-	-	-	-	-	-	GO:0000226:microtubule cytoskeleton organization;GO:0000422:mitophagy;GO:0000423:macromitophagy;GO:0002230:positive regulation of defense response to virus by host;GO:0002252:immune effector process;GO:0002376:immune system process;GO:0002682:regulation of immune system process;GO:0002697:regulation of immune effector process;GO:0002831:regulation of response to biotic stimulus;GO:0006914:autopha…	GO:0003779:actin binding;GO:0005198:structural molecule activity;GO:0005488:binding;GO:0005515:protein binding;GO:0005518:collagen binding;GO:0008017:microtubule binding;GO:0008092:cytoskeletal protein binding;GO:0015631:tubulin binding;GO:0032403:protein complex binding;GO:0044877:macromolecular complex binding	GO:0005622:intracellular;GO:0005623:cell;GO:0005737:cytoplasm;GO:0005856:cytoskeleton;GO:0005874:microtubule;GO:0005875:microtubule associated complex;GO:0015630:microtubule cytoskeleton;GO:0032991:macromolecular complex;GO:0043226:organelle;GO:0043228:non-membrane-bounded organelle;GO:0043229:intracellular organelle;GO:0043232:intracellular non-membrane-bounded organelle;GO:0043234:protein compl…
OGFRP1	9.16e-109	0.00445102	0.767	0.335	3.44e-105	NA	0.00851427	0.00403532	ENSG00000182057	ENSG00000182057	lncRNA	GRCh38.98	chr22	+	42269703	42279534	9832	hsa:388906:OGFRP1	388906	opioid growth factor receptor pseudogene 1 [Source:HGNC Symbol;Acc:HGNC:50511]	-	-	-	-	-	-	-	-	-	-
TRAV38-1	1.85e-108	0.00452035	0.622	0.179	6.96e-105	NA	0.012104	0.00753923	ENSG00000211816	ENSG00000211816	TR_V_gene	GRCh38.98	chr14	+	22271968	22272563	596	-	-	T cell receptor alpha variable 38-1 [Source:HGNC Symbol;Acc:HGNC:12137]	-	-	-	-	-	-	-	-	-	-
CDC6	1.98e-108	0.00696681	0.788	0.515	7.45e-105	NA	0.00827218	0.00127215	ENSG00000094804	ENSG00000094804	protein_coding	GRCh38.98	chr17	+	40287879	40304657	16779	hsa:990:CDC6, CDC18L, HsCDC18, HsCDC6	990	cell division cycle 6 [Source:HGNC Symbol;Acc:HGNC:1744]	hsa04110:Cell cycle	R-HSA-69481:G2/M Checkpoints;R-HSA-68949:Orc1 removal from chromatin;R-HSA-69205:G1/S-Specific Transcription;R-HSA-69620:Cell Cycle Checkpoints;R-HSA-68874:M/G1 Transition;R-HSA-69306:DNA Replication;R-HSA-68689:CDC6 association with the ORC:origin complex;R-HSA-69298:Association of licensing factors with the pre-replicative complex;R-HSA-69300:Removal of licensing factors from origins;R-HSA-1761…	-	-	613805:Meier-Gorlin syndrome 5	-	-	GO:0000070:mitotic sister chromatid segregation;GO:0000075:cell cycle checkpoint;GO:0000076:DNA replication checkpoint;GO:0000079:regulation of cyclin-dependent protein serine/threonine kinase activity;GO:0000082:G1/S transition of mitotic cell cycle;GO:0000083:regulation of transcription involved in G1/S transition of mitotic cell cycle;GO:0000278:mitotic cell cycle;GO:0000280:nuclear division;G…	GO:0000166:nucleotide binding;GO:0001882:nucleoside binding;GO:0001883:purine nucleoside binding;GO:0005488:binding;GO:0005515:protein binding;GO:0005524:ATP binding;GO:0017076:purine nucleotide binding;GO:0019899:enzyme binding;GO:0019900:kinase binding;GO:0030554:adenyl nucleotide binding;GO:0032549:ribonucleoside binding;GO:0032550:purine ribonucleoside binding;GO:0032553:ribonucleotide bindin…	GO:0000922:spindle pole;GO:0005622:intracellular;GO:0005623:cell;GO:0005634:nucleus;GO:0005654:nucleoplasm;GO:0005737:cytoplasm;GO:0005794:Golgi apparatus;GO:0005819:spindle;GO:0005829:cytosol;GO:0005856:cytoskeleton;GO:0012505:endomembrane system;GO:0015630:microtubule cytoskeleton;GO:0031974:membrane-enclosed lumen;GO:0031981:nuclear lumen;GO:0043226:organelle;GO:0043227:membrane-bounded organe…
AC106897.1	3.77e-107	-1e-05	0.582	0.099	1.42e-103	NA	0.000796038	0.000806047	ENSG00000249679	ENSG00000249679	lncRNA	GRCh38.98	chr4	+	185471461	185507055	35595	-	-	novel transcript, antisense to CCDC110	-	-	-	-	-	-	-	-	-	-
LAPTM4B	4.01e-107	-0.0107275	0.705	0.208	1.51e-103	NA	0.0147492	0.0256936	ENSG00000104341	ENSG00000104341	protein_coding	GRCh38.98	chr8	+	97775057	97853013	77957	hsa:55353:LAPTM4B, LAPTM4beta, LC27	55353	lysosomal protein transmembrane 4 beta [Source:HGNC Symbol;Acc:HGNC:13646]	hsa04142:Lysosome	-	-	-	-	-	QT interval	GO:0006810:transport;GO:0051179:localization;GO:0051234:establishment of localization	GO:0005488:binding;GO:0005515:protein binding	GO:0005623:cell;GO:0012505:endomembrane system;GO:0016020:membrane;GO:0016021:integral component of membrane;GO:0031224:intrinsic component of membrane;GO:0044425:membrane part;GO:0044464:cell part
MELTF	1.01e-106	-0.000352653	0.195	0.438	3.78e-103	NA	-0.0010564	-0.000704057	ENSG00000163975	ENSG00000163975	protein_coding	GRCh38.98	chr3	-	196988621	197029817	41197	hsa:4241:MELTF, CD228, MAP97, MFI2, MTF1, MTf	4241	melanotransferrin [Source:HGNC Symbol;Acc:HGNC:7037]	-	-	-	-	-	-	-	GO:0000041:transition metal ion transport;GO:0000902:cell morphogenesis;GO:0000904:cell morphogenesis involved in differentiation;GO:0006508:proteolysis;GO:0006810:transport;GO:0006811:ion transport;GO:0006812:cation transport;GO:0006826:iron ion transport;GO:0007155:cell adhesion;GO:0007162:negative regulation of cell adhesion;GO:0008152:metabolic process;GO:0009653:anatomical structure morphoge…	GO:0005488:binding;GO:0005506:iron ion binding;GO:0005515:protein binding;GO:0043167:ion binding;GO:0043169:cation binding;GO:0046872:metal ion binding;GO:0046914:transition metal ion binding	GO:0005576:extracellular region;GO:0005615:extracellular space;GO:0005623:cell;GO:0005886:plasma membrane;GO:0005887:integral component of plasma membrane;GO:0009986:cell surface;GO:0016020:membrane;GO:0016021:integral component of membrane;GO:0031224:intrinsic component of membrane;GO:0031225:anchored component of membrane;GO:0031226:intrinsic component of plasma membrane;GO:0031982:vesicle;GO:0…
AC114488.3	1.4e-106	-0.00263756	0.731	0.286	5.28e-103	NA	0.00292134	0.0055701	ENSG00000264078	ENSG00000264078	lncRNA	GRCh38.98	chr1	+	31644694	31649371	4678	-	-	novel transcript, antisense to PEF1	-	-	-	-	-	-	-	-	-	-
TRBV9	1.44e-106	0.0433838	0.695	0.208	5.42e-103	NA	0.0849871	0.0389227	ENSG00000211716	ENSG00000211716	TR_V_gene	GRCh38.98	chr7	+	142391891	142392412	522	-	-	T cell receptor beta variable 9 [Source:HGNC Symbol;Acc:HGNC:12246]	-	-	-	-	-	-	-	-	-	-
AL353708.1	1.75e-106	0.00377735	0.368	0.071	6.59e-103	NA	0.000772765	-0.00300038	ENSG00000260360	ENSG00000260360	lncRNA	GRCh38.98	chr1	-	179953184	179954440	1257	-	-	novel transcript	-	-	-	-	-	-	-	-	-	-
LINC02576	6.17e-106	-0.00272512	0.566	0.065	2.32e-102	NA	0.0029309	0.00566773	ENSG00000232613	ENSG00000232613	lncRNA	GRCh38.98	chr2	+	65030727	65053017	22291	-	-	long intergenic non-protein coding RNA 2576 [Source:HGNC Symbol;Acc:HGNC:53748]	-	-	-	-	-	-	-	-	-	-
LINC00239	1.2e-105	0.00412664	0.629	0.173	4.52e-102	NA	0.0118478	0.00768092	ENSG00000258512	ENSG00000258512	lncRNA	GRCh38.98	chr14	+	101730437	101732522	2086	hsa:145200:LINC00239, C14orf72, NCRNA00239	145200	long intergenic non-protein coding RNA 239 [Source:HGNC Symbol;Acc:HGNC:20119]	-	-	-	-	-	-	-	-	-	-
LINC00824	2.51e-105	0.00242092	0.127	0.03	9.42e-102	NA	0.00248618	6.22e-05	ENSG00000254275	ENSG00000254275	lncRNA	GRCh38.98	chr8	-	128405269	128564679	159411	-	-	long intergenic non-protein coding RNA 824 [Source:HGNC Symbol;Acc:HGNC:50281]	-	-	-	-	-	-	-	-	-	-
AC096992.2	2.48e-104	0.00477849	0.601	0.152	9.31e-101	NA	0.00747954	0.00267679	ENSG00000273486	ENSG00000273486	lncRNA	GRCh38.98	chr3	-	136837338	136839021	1684	-	-	novel transcript, antisense to SLC35G2	-	-	-	-	-	-	-	-	-	-
LINC00544	7.78e-104	0.000627151	0.525	0.065	2.92e-100	NA	0.000730683	0.00010327	ENSG00000122043	ENSG00000122043	lncRNA	GRCh38.98	chr13	+	29935771	29950488	14718	-	-	long intergenic non-protein coding RNA 544 [Source:HGNC Symbol;Acc:HGNC:43679]	-	-	-	-	-	-	-	-	-	-
AC097369.2	4.84e-103	0.00684164	0.6	0.12	1.82e-99	NA	0.00696392	9.81e-05	ENSG00000287595	ENSG00000287595	lncRNA	GRCh38.98	chr3	+	72738918	72740525	1608	-	-	novel transcript	-	-	-	-	-	-	-	-	-	-
AL592429.2	6.35e-102	0.0139398	0.414	0.058	2.39e-98	NA	0.0141186	8e-05	ENSG00000226571	ENSG00000226571	lncRNA	GRCh38.98	chr6	+	139271362	139667284	395923	-	-	novel transcript	-	-	-	-	-	-	-	-	-	-
AC008035.1	2.17e-100	0.00298325	0.752	0.402	8.16e-97	NA	0.0126012	0.0095849	ENSG00000272369	ENSG00000272369	lncRNA	GRCh38.98	chr12	+	46537502	46652550	115049	-	-	novel transcript	-	-	-	-	-	-	-	-	-	-
IGKV1-39	3.94e-100	0.101029	0.66	0.362	1.48e-96	NA	0.609774	0.455085	ENSG00000242371	ENSG00000242371	IG_V_gene	GRCh38.98	chr2	-	89319625	89320146	522	-	-	immunoglobulin kappa variable 1-39 (gene/pseudogene) [Source:HGNC Symbol;Acc:HGNC:5740]	-	-	-	-	-	-	-	-	-	-
PHOSPHO1	4.21e-100	0.00483492	0.439	0.112	1.58e-96	NA	0.00545436	0.000604811	ENSG00000173868	ENSG00000173868	protein_coding	GRCh38.98	chr17	-	49223362	49230766	7405	hsa:162466:PHOSPHO1	162466	phosphoethanolamine/phosphocholine phosphatase [Source:HGNC Symbol;Acc:HGNC:16815]	hsa01100:Metabolic pathways;hsa00564:Glycerophospholipid metabolism	R-HSA-1483213:Synthesis of PE;R-HSA-1483206:Glycerophospholipid biosynthesis;R-HSA-1430728:Metabolism;R-HSA-556833:Metabolism of lipids and lipoproteins;R-HSA-1483191:Synthesis of PC;R-HSA-1483257:Phospholipid metabolism	-	-	-	-	Prostate cancer	GO:0001501:skeletal system development;GO:0001503:ossification;GO:0001958:endochondral ossification;GO:0006629:lipid metabolic process;GO:0006644:phospholipid metabolic process;GO:0006646:phosphatidylethanolamine biosynthetic process;GO:0006650:glycerophospholipid metabolic process;GO:0006656:phosphatidylcholine biosynthetic process;GO:0006793:phosphorus metabolic process;GO:0006796:phosphate-con…	GO:0003824:catalytic activity;GO:0005488:binding;GO:0016462:pyrophosphatase activity;GO:0016787:hydrolase activity;GO:0016788:hydrolase activity, acting on ester bonds;GO:0016791:phosphatase activity;GO:0016817:hydrolase activity, acting on acid anhydrides;GO:0016818:hydrolase activity, acting on acid anhydrides, in phosphorus-containing anhydrides;GO:0042578:phosphoric ester hydrolase activity;G…	GO:0005576:extracellular region;GO:0005578:proteinaceous extracellular matrix;GO:0005622:intracellular;GO:0005623:cell;GO:0005737:cytoplasm;GO:0005829:cytosol;GO:0031012:extracellular matrix;GO:0043226:organelle;GO:0043227:membrane-bounded organelle;GO:0043230:extracellular organelle;GO:0044421:extracellular region part;GO:0044424:intracellular part;GO:0044444:cytoplasmic part;GO:0044464:cell par…
AC104699.1	4.92e-100	0.00161993	0.065	0.009	1.85e-96	NA	0.00625908	0.00463033	ENSG00000224220	ENSG00000224220	lncRNA	GRCh38.98	chr2	+	25421117	25427643	6527	-	-	novel transcript	-	-	-	-	-	-	-	-	-	-
NEFL	6.2e-100	0.00314567	0.64	0.2	2.33e-96	NA	0.00444958	0.00129488	ENSG00000277586	ENSG00000277586	protein_coding	GRCh38.98	chr8	-	24950955	24957110	6156	hsa:4747:NEFL, CMT1F, CMT2E, NF-L, NF68, NFL, PPP1R110	4747	neurofilament light [Source:HGNC Symbol;Acc:HGNC:7739]	hsa05014:Amyotrophic lateral sclerosis (ALS)	R-HSA-2424491:DAP12 signaling;R-HSA-375165:NCAM signaling for neurite out-growth;R-HSA-5654741:Signaling by FGFR3;R-HSA-187037:NGF signalling via TRKA from the plasma membrane;R-HSA-190236:Signaling by FGFR;R-HSA-5673001:RAF/MAP kinase cascade;R-HSA-112399:IRS-mediated signalling;R-HSA-1266738:Developmental Biology;R-HSA-74752:Signaling by Insulin receptor;R-HSA-1433557:Signaling by SCF-KIT;R-HSA…	-	-	607734:Charcot-Marie-Tooth disease, type 1F;607684:Charcot-Marie-Tooth disease, type 2E	Nervous system diseases;Neurodegenerative diseases;H00264:Charcot-Marie-Tooth disease (CMT)	Response to anti-retroviral therapy (ddI/d4T) in HIV-1 infection (Grade 2 peripheral neuropathy);Response to anti-retroviral therapy (ddI/d4T) in HIV-1 infection (Grade 3 peripheral neuropathy)	GO:0000165:MAPK cascade;GO:0000226:microtubule cytoskeleton organization;GO:0000902:cell morphogenesis;GO:0000904:cell morphogenesis involved in differentiation;GO:0003008:system process;GO:0006461:protein complex assembly;GO:0006464:cellular protein modification process;GO:0006468:protein phosphorylation;GO:0006793:phosphorus metabolic process;GO:0006796:phosphate-containing compound metabolic p…	GO:0005085:guanyl-nucleotide exchange factor activity;GO:0005088:Ras guanyl-nucleotide exchange factor activity;GO:0005198:structural molecule activity;GO:0005200:structural constituent of cytoskeleton;GO:0005488:binding;GO:0005515:protein binding;GO:0008022:protein C-terminus binding;GO:0019899:enzyme binding;GO:0019904:protein domain specific binding;GO:0030674:protein binding, bridging;GO:0042…	GO:0005622:intracellular;GO:0005623:cell;GO:0005737:cytoplasm;GO:0005829:cytosol;GO:0005856:cytoskeleton;GO:0005882:intermediate filament;GO:0005883:neurofilament;GO:0030424:axon;GO:0030426:growth cone;GO:0030427:site of polarized growth;GO:0032838:cell projection cytoplasm;GO:0032991:macromolecular complex;GO:0033267:axon part;GO:0033596:TSC1-TSC2 complex;GO:0042995:cell projection;GO:0043005:ne…
CD69	4.41e-99	0.835619	0.734	0.502	1.66e-95	NA	2.8025	0.648787	ENSG00000110848	ENSG00000110848	protein_coding	GRCh38.98	chr12	-	9752486	9760901	8416	hsa:969:CD69, AIM, BL-AC/P26, CLEC2C, EA1, GP32/28, MLR-3	969	CD69 molecule [Source:HGNC Symbol;Acc:HGNC:1694]	-	-	-	-	-	-	Type 1 diabetes	GO:0007154:cell communication;GO:0007165:signal transduction;GO:0009987:cellular process;GO:0023052:signaling;GO:0035690:cellular response to drug;GO:0042221:response to chemical;GO:0042493:response to drug;GO:0044699:single-organism process;GO:0044700:single organism signaling;GO:0044763:single-organism cellular process;GO:0050789:regulation of biological process;GO:0050794:regulation of cellula…	GO:0004871:signal transducer activity;GO:0004872:receptor activity;GO:0004888:transmembrane signaling receptor activity;GO:0005488:binding;GO:0005509:calcium ion binding;GO:0005515:protein binding;GO:0030246:carbohydrate binding;GO:0038023:signaling receptor activity;GO:0043167:ion binding;GO:0043169:cation binding;GO:0046872:metal ion binding;GO:0060089:molecular transducer activity	GO:0005623:cell;GO:0005886:plasma membrane;GO:0005887:integral component of plasma membrane;GO:0009897:external side of plasma membrane;GO:0009986:cell surface;GO:0016020:membrane;GO:0016021:integral component of membrane;GO:0031224:intrinsic component of membrane;GO:0031226:intrinsic component of plasma membrane;GO:0044425:membrane part;GO:0044459:plasma membrane part;GO:0044464:cell part;GO:007…
SOX5	2.07e-98	0.000324583	0.479	0.067	7.77e-95	NA	0.00362846	0.00330275	ENSG00000134532	ENSG00000134532	protein_coding	GRCh38.98	chr12	-	23529504	24562544	1033041	hsa:6660:SOX5, L-SOX5, L-SOX5B, L-SOX5F, LAMSHF	6660	SRY-box transcription factor 5 [Source:HGNC Symbol;Acc:HGNC:11201]	-	-	-	-	616803:Lamb-Shaffer syndrome	-	Body mass index;Response to statin therapy;Response to antipsychotic treatment;AIDS;PR interval;Systemic sclerosis;Non-obstructive azoospermia;LDL peak particle diameter (total fat intake interaction);Oppositional defiant disorder in attention-deficit hyperactivity disorder	GO:0001501:skeletal system development;GO:0002062:chondrocyte differentiation;GO:0006139:nucleobase-containing compound metabolic process;GO:0006351:transcription, DNA-templated;GO:0006355:regulation of transcription, DNA-templated;GO:0006366:transcription from RNA polymerase II promoter;GO:0006725:cellular aromatic compound metabolic process;GO:0006807:nitrogen compound metabolic process;GO:0007…	GO:0001071:nucleic acid binding transcription factor activity;GO:0003676:nucleic acid binding;GO:0003677:DNA binding;GO:0003700:transcription factor activity, sequence-specific DNA binding;GO:0005488:binding;GO:0005515:protein binding;GO:0097159:organic cyclic compound binding;GO:1901363:heterocyclic compound binding	GO:0005622:intracellular;GO:0005623:cell;GO:0005634:nucleus;GO:0043226:organelle;GO:0043227:membrane-bounded organelle;GO:0043229:intracellular organelle;GO:0043231:intracellular membrane-bounded organelle;GO:0044424:intracellular part;GO:0044464:cell part
TNNT1	1.15e-97	-0.0242124	0.603	0.833	4.32e-94	NA	0.0901903	0.116909	ENSG00000105048	ENSG00000105048	protein_coding	GRCh38.98	chr19	-	55132698	55149206	16509	hsa:7138:TNNT1, ANM, NEM5, STNT, TNT, TNTS	7138	troponin T1, slow skeletal type [Source:HGNC Symbol;Acc:HGNC:11948]	-	R-HSA-397014:Muscle contraction;R-HSA-390522:Striated Muscle Contraction	-	-	605355:Nemaline myopathy 5, Amish type	Musculoskeletal diseases;Muscular diseases;H00698:Nemaline myopathy	-	GO:0003008:system process;GO:0003009:skeletal muscle contraction;GO:0003010:voluntary skeletal muscle contraction;GO:0003012:muscle system process;GO:0006928:movement of cell or subcellular component;GO:0006936:muscle contraction;GO:0006937:regulation of muscle contraction;GO:0006941:striated muscle contraction;GO:0009987:cellular process;GO:0014721:twitch skeletal muscle contraction;GO:0014733:r…	GO:0005488:binding;GO:0005515:protein binding;GO:0005523:tropomyosin binding;GO:0008092:cytoskeletal protein binding;GO:0031014:troponin T binding	GO:0005622:intracellular;GO:0005623:cell;GO:0005737:cytoplasm;GO:0005829:cytosol;GO:0005856:cytoskeleton;GO:0005861:troponin complex;GO:0005865:striated muscle thin filament;GO:0015629:actin cytoskeleton;GO:0030016:myofibril;GO:0030017:sarcomere;GO:0032991:macromolecular complex;GO:0036379:myofilament;GO:0043226:organelle;GO:0043228:non-membrane-bounded organelle;GO:0043229:intracellular organell…
IFNL1	1.4e-97	0.00733589	0.598	0.157	5.26e-94	NA	0.00784971	0.000483287	ENSG00000182393	ENSG00000182393	protein_coding	GRCh38.98	chr19	+	39296407	39298673	2267	hsa:282618:IFNL1, IL-29, IL29	282618	interferon lambda 1 [Source:HGNC Symbol;Acc:HGNC:18363]	hsa04060:Cytokine-cytokine receptor interaction;hsa04630:Jak-STAT signaling pathway	R-HSA-168256:Immune System;R-HSA-1280215:Cytokine Signaling in Immune system;R-HSA-449147:Signaling by Interleukins	-	-	-	-	Chronic hepatitis C infection	GO:0001775:cell activation;GO:0001816:cytokine production;GO:0001817:regulation of cytokine production;GO:0001818:negative regulation of cytokine production;GO:0001819:positive regulation of cytokine production;GO:0001932:regulation of protein phosphorylation;GO:0001934:positive regulation of protein phosphorylation;GO:0002252:immune effector process;GO:0002263:cell activation involved in immune …	GO:0005102:receptor binding;GO:0005125:cytokine activity;GO:0005126:cytokine receptor binding;GO:0005488:binding;GO:0005515:protein binding;GO:0032003:interleukin-28 receptor binding	GO:0005576:extracellular region;GO:0005615:extracellular space;GO:0005622:intracellular;GO:0005623:cell;GO:0005886:plasma membrane;GO:0005887:integral component of plasma membrane;GO:0016020:membrane;GO:0016021:integral component of membrane;GO:0031224:intrinsic component of membrane;GO:0031226:intrinsic component of plasma membrane;GO:0032002:interleukin-28 receptor complex;GO:0032991:macromolec…
AL450344.3	3.64e-97	-0.00269487	0.577	0.117	1.37e-93	NA	0.000203566	0.00290262	ENSG00000232891	ENSG00000232891	lncRNA	GRCh38.98	chr6	+	150600834	150605850	5017	-	-	novel transcript	-	-	-	-	-	-	-	-	-	-
TIGIT	9.36e-97	0.266551	0.677	0.465	3.52e-93	Immunoinhibitors	0.379574	0.0567769	ENSG00000181847	ENSG00000181847	protein_coding	GRCh38.98	chr3	+	114276913	114310288	33376	hsa:201633:TIGIT, VSIG9, VSTM3, WUCAM	201633	T cell immunoreceptor with Ig and ITIM domains [Source:HGNC Symbol;Acc:HGNC:26838]	hsa04514:Cell adhesion molecules (CAMs)	-	-	-	-	-	-	GO:0001775:cell activation;GO:0001816:cytokine production;GO:0001817:regulation of cytokine production;GO:0001818:negative regulation of cytokine production;GO:0001819:positive regulation of cytokine production;GO:0002376:immune system process;GO:0002682:regulation of immune system process;GO:0002683:negative regulation of immune system process;GO:0002694:regulation of leukocyte activation;GO:000…	GO:0004872:receptor activity;GO:0005102:receptor binding;GO:0005488:binding;GO:0005515:protein binding;GO:0042802:identical protein binding;GO:0042803:protein homodimerization activity;GO:0046983:protein dimerization activity;GO:0050839:cell adhesion molecule binding;GO:0060089:molecular transducer activity	GO:0005623:cell;GO:0005886:plasma membrane;GO:0005887:integral component of plasma membrane;GO:0005911:cell-cell junction;GO:0005912:adherens junction;GO:0005913:cell-cell adherens junction;GO:0009986:cell surface;GO:0016020:membrane;GO:0016021:integral component of membrane;GO:0030054:cell junction;GO:0031224:intrinsic component of membrane;GO:0031226:intrinsic component of plasma membrane;GO:00…
PRSS16	1.78e-96	0.000509602	0.601	0.154	6.7e-93	NA	0.000607283	9.75e-05	ENSG00000112812	ENSG00000112812	protein_coding	GRCh38.98	chr6	+	27247701	27256624	8924	hsa:10279:PRSS16, TSSP	10279	serine protease 16 [Source:HGNC Symbol;Acc:HGNC:9480]	-	-	-	-	-	-	Schizophrenia	GO:0006508:proteolysis;GO:0008152:metabolic process;GO:0009056:catabolic process;GO:0009057:macromolecule catabolic process;GO:0019538:protein metabolic process;GO:0030163:protein catabolic process;GO:0043170:macromolecule metabolic process;GO:0044238:primary metabolic process;GO:0071704:organic substance metabolic process;GO:1901575:organic substance catabolic process	GO:0003824:catalytic activity;GO:0004177:aminopeptidase activity;GO:0004180:carboxypeptidase activity;GO:0004185:serine-type carboxypeptidase activity;GO:0008233:peptidase activity;GO:0008236:serine-type peptidase activity;GO:0008238:exopeptidase activity;GO:0008239:dipeptidyl-peptidase activity;GO:0016787:hydrolase activity;GO:0017171:serine hydrolase activity;GO:0070008:serine-type exopeptidase…	GO:0000323:lytic vacuole;GO:0005622:intracellular;GO:0005623:cell;GO:0005737:cytoplasm;GO:0005764:lysosome;GO:0005768:endosome;GO:0005773:vacuole;GO:0012505:endomembrane system;GO:0016023:cytoplasmic, membrane-bounded vesicle;GO:0031410:cytoplasmic vesicle;GO:0031982:vesicle;GO:0031988:membrane-bounded vesicle;GO:0043226:organelle;GO:0043227:membrane-bounded organelle;GO:0043229:intracellular org…
C1orf21	1.82e-96	0.389285	0.511	0.316	6.83e-93	NA	0.552274	0.051729	ENSG00000116667	ENSG00000116667	protein_coding	GRCh38.98	chr1	+	184387029	184629019	241991	hsa:81563:C1orf21, PIG13	81563	chromosome 1 open reading frame 21 [Source:HGNC Symbol;Acc:HGNC:15494]	-	-	-	-	-	-	-	-	GO:0005488:binding;GO:0005515:protein binding	-
AC007342.4	5.37e-96	0.00104393	0.585	0.134	2.02e-92	NA	0.00181663	0.000771348	ENSG00000261804	ENSG00000261804	lncRNA	GRCh38.98	chr16	+	53373479	53385019	11541	hsa:102723373:	102723373	novel transcript	-	-	-	-	-	-	-	-	-	-
TRGC1	1.6e-95	0.0602736	0.521	0.213	6.02e-92	NA	0.0813425	0.0180914	ENSG00000211689	ENSG00000211689	TR_C_gene	GRCh38.98	chr7	-	38257879	38265678	7800	-	-	T cell receptor gamma constant 1 [Source:HGNC Symbol;Acc:HGNC:12275]	-	-	-	-	-	-	-	-	-	-
IRGM	1.64e-95	0.002452	0.602	0.15	6.15e-92	NA	0.00239915	-5.57e-05	ENSG00000237693	ENSG00000237693	protein_coding	GRCh38.98	chr5	+	150846523	150900736	54214	hsa:345611:IRGM, IFI1, IRGM1, LRG-47, LRG47	345611	immunity related GTPase M [Source:HGNC Symbol;Acc:HGNC:29597]	hsa05145:Toxoplasmosis	-	-	-	607948:Tuberculosis, susceptibility to;612278:Inflammatory bowel disease (Crohn disease) 19	Immune system diseases;Other immune system diseases;H00286:Crohn's disease;H01227:Inflammatory bowel disease	Crohn's disease;Inflammatory bowel disease	GO:0002376:immune system process;GO:0006914:autophagy;GO:0006950:response to stress;GO:0006952:defense response;GO:0006954:inflammatory response;GO:0006955:immune response;GO:0009987:cellular process;GO:0045087:innate immune response;GO:0050896:response to stimulus	GO:0000166:nucleotide binding;GO:0001882:nucleoside binding;GO:0001883:purine nucleoside binding;GO:0003824:catalytic activity;GO:0005488:binding;GO:0005525:GTP binding;GO:0016787:hydrolase activity;GO:0017076:purine nucleotide binding;GO:0019001:guanyl nucleotide binding;GO:0032549:ribonucleoside binding;GO:0032550:purine ribonucleoside binding;GO:0032553:ribonucleotide binding;GO:0032555:purine…	GO:0000139:Golgi membrane;GO:0000421:autophagosome membrane;GO:0001891:phagocytic cup;GO:0005622:intracellular;GO:0005623:cell;GO:0005737:cytoplasm;GO:0005773:vacuole;GO:0005774:vacuolar membrane;GO:0005776:autophagosome;GO:0005794:Golgi apparatus;GO:0005886:plasma membrane;GO:0012505:endomembrane system;GO:0012506:vesicle membrane;GO:0016020:membrane;GO:0016023:cytoplasmic, membrane-bounded vesi…
SLC12A5	8.52e-95	-0.00511257	0.725	0.301	3.2e-91	NA	0.010875	0.0160564	ENSG00000124140	ENSG00000124140	protein_coding	GRCh38.98	chr20	+	46021690	46060152	38463	hsa:57468:SLC12A5, EIEE34, EIG14, KCC2, hKCC2	57468	solute carrier family 12 member 5 [Source:HGNC Symbol;Acc:HGNC:13818]	hsa04727:GABAergic synapse	R-HSA-426117:Cation-coupled Chloride cotransporters;R-HSA-382551:Transmembrane transport of small molecules;R-HSA-425407:SLC-mediated transmembrane transport;R-HSA-425393:Transport of inorganic cations/anions and amino acids/oligopeptides	-	-	616645:Epileptic encephalopathy, early infantile, 34;616685:Epilepsy, idiopathic generalized, susceptibility to, 14	-	-	GO:0003008:system process;GO:0006810:transport;GO:0006811:ion transport;GO:0006812:cation transport;GO:0006813:potassium ion transport;GO:0006820:anion transport;GO:0006821:chloride transport;GO:0006873:cellular ion homeostasis;GO:0007154:cell communication;GO:0007267:cell-cell signaling;GO:0007268:chemical synaptic transmission;GO:0007275:multicellular organism development;GO:0007399:nervous sys…	GO:0005215:transporter activity;GO:0005488:binding;GO:0005515:protein binding;GO:0008324:cation transmembrane transporter activity;GO:0008509:anion transmembrane transporter activity;GO:0015075:ion transmembrane transporter activity;GO:0015077:monovalent inorganic cation transmembrane transporter activity;GO:0015079:potassium ion transmembrane transporter activity;GO:0015103:inorganic anion trans…	GO:0005623:cell;GO:0005886:plasma membrane;GO:0005887:integral component of plasma membrane;GO:0016020:membrane;GO:0016021:integral component of membrane;GO:0030425:dendrite;GO:0031224:intrinsic component of membrane;GO:0031226:intrinsic component of plasma membrane;GO:0036477:somatodendritic compartment;GO:0042995:cell projection;GO:0043005:neuron projection;GO:0043025:neuronal cell body;GO:0043…
RWDD2A	1.21e-93	0.0119887	0.539	0.229	4.56e-90	NA	0.0190363	0.00689231	ENSG00000013392	ENSG00000013392	protein_coding	GRCh38.98	chr6	+	83193357	83198935	5579	hsa:112611:RWDD2A, RWDD2, dJ747H23.2	112611	RWD domain containing 2A [Source:HGNC Symbol;Acc:HGNC:21385]	-	-	-	-	-	-	-	-	-	-
DDIT4-AS1	4.16e-93	-0.00422625	0.572	0.34	1.56e-89	NA	0.0379631	0.0423591	ENSG00000269926	ENSG00000269926	lncRNA	GRCh38.98	chr10	-	72274915	72275980	1066	-	-	DDIT4 antisense RNA 1 [Source:HGNC Symbol;Acc:HGNC:52379]	-	-	-	-	-	-	-	-	-	-
SDC3	4.57e-93	-0.00846053	0.365	0.629	1.72e-89	NA	0.00724927	0.0158073	ENSG00000162512	ENSG00000162512	protein_coding	GRCh38.98	chr1	-	30869466	30908758	39293	hsa:9672:SDC3, SDCN, SYND3	9672	syndecan 3 [Source:HGNC Symbol;Acc:HGNC:10660]	hsa04514:Cell adhesion molecules (CAMs)	R-HSA-2024096:HS-GAG degradation;R-HSA-3560801:Defective B3GAT3 causes JDSSDHD;R-HSA-1474244:Extracellular matrix organization;R-HSA-3000171:Non-integrin membrane-ECM interactions;R-HSA-1971475:A tetrasaccharide linker sequence is required for GAG synthesis;R-HSA-3656237:Defective EXT2 causes exostoses 2;R-HSA-1630316:Glycosaminoglycan metabolism;R-HSA-975634:Retinoid metabolism and transport;R-H…	-	-	601665:Obesity, severe	-	-	GO:0001523:retinoid metabolic process;GO:0006022:aminoglycan metabolic process;GO:0006023:aminoglycan biosynthetic process;GO:0006024:glycosaminoglycan biosynthetic process;GO:0006026:aminoglycan catabolic process;GO:0006027:glycosaminoglycan catabolic process;GO:0006629:lipid metabolic process;GO:0006720:isoprenoid metabolic process;GO:0006721:terpenoid metabolic process;GO:0006807:nitrogen comp…	-	GO:0000323:lytic vacuole;GO:0005622:intracellular;GO:0005623:cell;GO:0005737:cytoplasm;GO:0005764:lysosome;GO:0005773:vacuole;GO:0005775:vacuolar lumen;GO:0005794:Golgi apparatus;GO:0005796:Golgi lumen;GO:0005886:plasma membrane;GO:0009986:cell surface;GO:0012505:endomembrane system;GO:0016020:membrane;GO:0016021:integral component of membrane;GO:0030424:axon;GO:0031224:intrinsic component of mem…
PAK6	6.67e-93	0.0121912	0.628	0.228	2.51e-89	NA	0.0114379	-0.000817925	ENSG00000137843	ENSG00000137843	protein_coding	GRCh38.98	chr15	+	40217428	40277487	60060	hsa:56924:PAK6, PAK5	56924	p21 (RAC1) activated kinase 6 [Source:HGNC Symbol;Acc:HGNC:16061]	hsa04014:Ras signaling pathway;hsa04810:Regulation of actin cytoskeleton;hsa04660:T cell receptor signaling pathway;hsa04510:Focal adhesion;hsa04012:ErbB signaling pathway;hsa05211:Renal cell carcinoma;hsa04360:Axon guidance	R-HSA-1266738:Developmental Biology;R-HSA-422475:Axon guidance;R-HSA-376176:Signaling by Robo receptor;R-HSA-428540:Activation of Rac	-	P00031:Inflammation mediated by chemokine and cytokine signaling pathway;P00016:Cytoskeletal regulation by Rho GTPase	-	-	Schizophrenia;Obesity-related traits	GO:0006139:nucleobase-containing compound metabolic process;GO:0006351:transcription, DNA-templated;GO:0006355:regulation of transcription, DNA-templated;GO:0006464:cellular protein modification process;GO:0006468:protein phosphorylation;GO:0006725:cellular aromatic compound metabolic process;GO:0006793:phosphorus metabolic process;GO:0006796:phosphate-containing compound metabolic process;GO:000…	GO:0000166:nucleotide binding;GO:0001882:nucleoside binding;GO:0001883:purine nucleoside binding;GO:0003824:catalytic activity;GO:0004672:protein kinase activity;GO:0004674:protein serine/threonine kinase activity;GO:0004702:receptor signaling protein serine/threonine kinase activity;GO:0004871:signal transducer activity;GO:0005057:receptor signaling protein activity;GO:0005488:binding;GO:0005515…	GO:0005622:intracellular;GO:0005623:cell;GO:0005634:nucleus;GO:0005737:cytoplasm;GO:0043226:organelle;GO:0043227:membrane-bounded organelle;GO:0043229:intracellular organelle;GO:0043231:intracellular membrane-bounded organelle;GO:0044424:intracellular part;GO:0044464:cell part
ZNF433	2.98e-92	-0.00464939	0.553	0.147	1.12e-88	NA	0.000391972	0.00505401	ENSG00000197647	ENSG00000197647	protein_coding	GRCh38.98	chr19	-	12014732	12035741	21010	hsa:163059:ZNF433	163059	zinc finger protein 433 [Source:HGNC Symbol;Acc:HGNC:20811]	-	R-HSA-212436:Generic Transcription Pathway;R-HSA-74160:Gene Expression	-	-	-	-	Multiple sclerosis	GO:0006139:nucleobase-containing compound metabolic process;GO:0006351:transcription, DNA-templated;GO:0006355:regulation of transcription, DNA-templated;GO:0006725:cellular aromatic compound metabolic process;GO:0006807:nitrogen compound metabolic process;GO:0008152:metabolic process;GO:0009058:biosynthetic process;GO:0009059:macromolecule biosynthetic process;GO:0009889:regulation of biosynthet…	GO:0003676:nucleic acid binding;GO:0003677:DNA binding;GO:0005488:binding;GO:0005515:protein binding;GO:0043167:ion binding;GO:0043169:cation binding;GO:0046872:metal ion binding;GO:0097159:organic cyclic compound binding;GO:1901363:heterocyclic compound binding	GO:0005622:intracellular;GO:0005623:cell;GO:0005634:nucleus;GO:0043226:organelle;GO:0043227:membrane-bounded organelle;GO:0043229:intracellular organelle;GO:0043231:intracellular membrane-bounded organelle;GO:0044424:intracellular part;GO:0044464:cell part
AC098487.1	5.13e-92	0.00398767	0.738	0.458	1.93e-88	NA	0.0100835	0.00606363	ENSG00000248161	ENSG00000248161	lncRNA	GRCh38.98	chr4	-	102418602	102450010	31409	-	-	novel transcript	-	-	-	-	-	-	-	-	-	-
AIRE	1.23e-91	-0.000129933	0.589	0.146	4.62e-88	NA	0.00993474	0.010066	ENSG00000160224	ENSG00000160224	protein_coding	GRCh38.98	chr21	+	44285838	44298648	12811	hsa:326:AIRE, AIRE1, APECED, APS1, APSI, PGA1	326	autoimmune regulator [Source:HGNC Symbol;Acc:HGNC:360]	hsa04120:Ubiquitin mediated proteolysis;hsa05340:Primary immunodeficiency	-	-	-	240300:Autoimmune polyendocrinopathy syndrome , type I, with or without reversible metaphyseal dysplasia	Immune system diseases;Primary immunodeficiency;H00107:Other well-defined immunodeficiency syndromes	Rheumatoid arthritis	GO:0001775:cell activation;GO:0002376:immune system process;GO:0002520:immune system development;GO:0002521:leukocyte differentiation;GO:0006139:nucleobase-containing compound metabolic process;GO:0006351:transcription, DNA-templated;GO:0006355:regulation of transcription, DNA-templated;GO:0006357:regulation of transcription from RNA polymerase II promoter;GO:0006366:transcription from RNA polyme…	GO:0000975:regulatory region DNA binding;GO:0000976:transcription regulatory region sequence-specific DNA binding;GO:0000977:RNA polymerase II regulatory region sequence-specific DNA binding;GO:0000981:RNA polymerase II transcription factor activity, sequence-specific DNA binding;GO:0000988:transcription factor activity, protein binding;GO:0000989:transcription factor activity, transcription fact…	GO:0005622:intracellular;GO:0005623:cell;GO:0005634:nucleus;GO:0005737:cytoplasm;GO:0043226:organelle;GO:0043227:membrane-bounded organelle;GO:0043229:intracellular organelle;GO:0043231:intracellular membrane-bounded organelle;GO:0044424:intracellular part;GO:0044464:cell part
LINC02076	2.63e-91	-0.00384862	0.213	0.08	9.9e-88	NA	-0.00352871	0.000313716	ENSG00000220161	ENSG00000220161	lncRNA	GRCh38.98	chr17	+	18411159	18414380	3222	hsa:400579:	400579	long intergenic non-protein coding RNA 2076 [Source:HGNC Symbol;Acc:HGNC:52924]	-	-	-	-	-	-	-	-	-	-
TRBV7-7	8.16e-91	0.001848	0.159	0.039	3.07e-87	NA	0.00175851	-9.1e-05	ENSG00000253291	ENSG00000253291	TR_V_gene	GRCh38.98	chr7	+	142511626	142512127	502	-	-	T cell receptor beta variable 7-7 [Source:HGNC Symbol;Acc:HGNC:12241]	-	-	-	-	-	-	-	-	-	-
ST5	1.48e-90	-0.00253332	0.545	0.288	5.55e-87	NA	0.00549014	0.0080406	ENSG00000166444	ENSG00000166444	protein_coding	GRCh38.98	chr11	-	8693351	8910951	217601	hsa:6764:ST5, DENND2B, HTS1, p126	6764	suppression of tumorigenicity 5 [Source:HGNC Symbol;Acc:HGNC:11350]	-	-	-	-	-	-	Hypospadias	GO:0000165:MAPK cascade;GO:0001932:regulation of protein phosphorylation;GO:0001934:positive regulation of protein phosphorylation;GO:0006464:cellular protein modification process;GO:0006468:protein phosphorylation;GO:0006793:phosphorus metabolic process;GO:0006796:phosphate-containing compound metabolic process;GO:0007154:cell communication;GO:0007165:signal transduction;GO:0008152:metabolic pro…	GO:0005085:guanyl-nucleotide exchange factor activity;GO:0005088:Ras guanyl-nucleotide exchange factor activity;GO:0017112:Rab guanyl-nucleotide exchange factor activity;GO:0098772:molecular function regulator	-
LINC01825	1.75e-90	0.00116181	0.203	0.097	6.57e-87	NA	0.0018109	0.000647661	ENSG00000223466	ENSG00000223466	lncRNA	GRCh38.98	chr2	+	195532945	195540287	7343	-	-	long intergenic non-protein coding RNA 1825 [Source:HGNC Symbol;Acc:HGNC:52631]	-	-	-	-	-	-	-	-	-	-
2023-03-10	1.88e-90	0.000356085	0.14	0.019	7.07e-87	NA	0.000443352	8.72e-05	ENSG00000173838	ENSG00000173838	protein_coding	GRCh38.98	chr17	-	62701314	62808344	107031	hsa:162333:MARCH10, MARCH-X, RNF190	162333	membrane associated ring-CH-type finger 10 [Source:HGNC Symbol;Acc:HGNC:26655]	-	-	-	-	-	-	-	GO:0006464:cellular protein modification process;GO:0008152:metabolic process;GO:0009987:cellular process;GO:0016567:protein ubiquitination;GO:0019538:protein metabolic process;GO:0032446:protein modification by small protein conjugation;GO:0036211:protein modification process;GO:0043170:macromolecule metabolic process;GO:0043412:macromolecule modification;GO:0044237:cellular metabolic process;GO…	GO:0003824:catalytic activity;GO:0005488:binding;GO:0005515:protein binding;GO:0008270:zinc ion binding;GO:0016874:ligase activity;GO:0043167:ion binding;GO:0043169:cation binding;GO:0046872:metal ion binding;GO:0046914:transition metal ion binding	-
IL2RB	2.27e-90	0.278834	0.73	0.465	8.54e-87	NA	0.511217	0.143486	ENSG00000100385	ENSG00000100385	protein_coding	GRCh38.98	chr22	-	37125843	37175054	49212	hsa:3560:IL2RB, CD122, IL15RB, P70-75	3560	interleukin 2 receptor subunit beta [Source:HGNC Symbol;Acc:HGNC:6009]	hsa05202:Transcriptional misregulation in cancer;hsa04060:Cytokine-cytokine receptor interaction;hsa04151:PI3K-Akt signaling pathway;hsa04630:Jak-STAT signaling pathway;hsa05162:Measles;hsa05166:HTLV-I infection;hsa04144:Endocytosis	R-HSA-2424491:DAP12 signaling;R-HSA-375165:NCAM signaling for neurite out-growth;R-HSA-114604:GPVI-mediated activation cascade;R-HSA-5654741:Signaling by FGFR3;R-HSA-187037:NGF signalling via TRKA from the plasma membrane;R-HSA-190236:Signaling by FGFR;R-HSA-5673001:RAF/MAP kinase cascade;R-HSA-112399:IRS-mediated signalling;R-HSA-1266738:Developmental Biology;R-HSA-74752:Signaling by Insulin rec…	-	P00036:Interleukin signaling pathway	-	-	Rheumatoid arthritis;Asthma;Tuberculosis;Type 1 diabetes autoantibodies	GO:0000165:MAPK cascade;GO:0001775:cell activation;GO:0002376:immune system process;GO:0006461:protein complex assembly;GO:0006464:cellular protein modification process;GO:0006468:protein phosphorylation;GO:0006793:phosphorus metabolic process;GO:0006796:phosphate-containing compound metabolic process;GO:0006915:apoptotic process;GO:0007154:cell communication;GO:0007165:signal transduction;GO:000…	GO:0004871:signal transducer activity;GO:0004872:receptor activity;GO:0004888:transmembrane signaling receptor activity;GO:0004896:cytokine receptor activity;GO:0004911:interleukin-2 receptor activity;GO:0005085:guanyl-nucleotide exchange factor activity;GO:0005088:Ras guanyl-nucleotide exchange factor activity;GO:0005488:binding;GO:0005515:protein binding;GO:0019838:growth factor binding;GO:0019…	GO:0005622:intracellular;GO:0005623:cell;GO:0005886:plasma membrane;GO:0005887:integral component of plasma membrane;GO:0009897:external side of plasma membrane;GO:0009986:cell surface;GO:0016020:membrane;GO:0016021:integral component of membrane;GO:0031224:intrinsic component of membrane;GO:0031226:intrinsic component of plasma membrane;GO:0044425:membrane part;GO:0044459:plasma membrane part;GO…
FBLN2	2.73e-90	0.00435112	0.599	0.163	1.03e-86	NA	0.00878376	0.00440395	ENSG00000163520	ENSG00000163520	protein_coding	GRCh38.98	chr3	+	13549125	13638422	89298	hsa:2199:FBLN2	2199	fibulin 2 [Source:HGNC Symbol;Acc:HGNC:3601]	-	R-HSA-1566948:Elastic fibre formation;R-HSA-1474244:Extracellular matrix organization;R-HSA-2129379:Molecules associated with elastic fibres	-	-	-	-	Bipolar disorder with mood-incongruent psychosis	GO:0007155:cell adhesion;GO:0010810:regulation of cell-substrate adhesion;GO:0010811:positive regulation of cell-substrate adhesion;GO:0022610:biological adhesion;GO:0030155:regulation of cell adhesion;GO:0031589:cell-substrate adhesion;GO:0045785:positive regulation of cell adhesion;GO:0048518:positive regulation of biological process;GO:0050789:regulation of biological process;GO:0065007:biolog…	GO:0005198:structural molecule activity;GO:0005201:extracellular matrix structural constituent;GO:0005488:binding;GO:0005509:calcium ion binding;GO:0043167:ion binding;GO:0043169:cation binding;GO:0046872:metal ion binding;GO:0050840:extracellular matrix binding	GO:0005576:extracellular region;GO:0005578:proteinaceous extracellular matrix;GO:0031012:extracellular matrix;GO:0031982:vesicle;GO:0031988:membrane-bounded vesicle;GO:0043226:organelle;GO:0043227:membrane-bounded organelle;GO:0043230:extracellular organelle;GO:0044421:extracellular region part;GO:0070062:extracellular exosome;GO:1903561:extracellular vesicle
CLCN2	3.72e-90	0.000806716	0.655	0.238	1.4e-86	NA	0.00194195	0.001134	ENSG00000114859	ENSG00000114859	protein_coding	GRCh38.98	chr3	-	184346185	184361650	15466	hsa:1181:CLCN2, CIC-2, CLC2, ECA2, ECA3, EGI11, EGI3, EGMA, EJM6, EJM8, LKPAT, clC-2	1181	chloride voltage-gated channel 2 [Source:HGNC Symbol;Acc:HGNC:2020]	hsa04978:Mineral absorption	R-HSA-382551:Transmembrane transport of small molecules;R-HSA-2672351:Stimuli-sensing channels;R-HSA-983712:Ion channel transport	-	-	615651:Leukoencephalopathy with ataxia;607628:Epilepsy, juvenile absence, susceptibility to, 2	Nervous system diseases;Other nervous and sensory system diseases;H00808:Idiopathic generalied epilepsies (IGEs)	-	GO:0001654:eye development;GO:0006810:transport;GO:0006811:ion transport;GO:0006820:anion transport;GO:0006821:chloride transport;GO:0007275:multicellular organism development;GO:0007423:sensory organ development;GO:0007431:salivary gland development;GO:0009987:cellular process;GO:0015698:inorganic anion transport;GO:0030154:cell differentiation;GO:0032501:multicellular organismal process;GO:0032…	GO:0005215:transporter activity;GO:0005216:ion channel activity;GO:0005244:voltage-gated ion channel activity;GO:0005247:voltage-gated chloride channel activity;GO:0005253:anion channel activity;GO:0005254:chloride channel activity;GO:0008308:voltage-gated anion channel activity;GO:0008509:anion transmembrane transporter activity;GO:0015075:ion transmembrane transporter activity;GO:0015103:inorga…	GO:0005623:cell;GO:0005886:plasma membrane;GO:0016020:membrane;GO:0016021:integral component of membrane;GO:0031224:intrinsic component of membrane;GO:0032991:macromolecular complex;GO:0034702:ion channel complex;GO:0034707:chloride channel complex;GO:0043234:protein complex;GO:0044425:membrane part;GO:0044464:cell part;GO:0071944:cell periphery;GO:0098796:membrane protein complex;GO:1902495:tran…
RADX	5.65e-90	0.0236373	0.62	0.208	2.12e-86	NA	0.0269587	0.00296885	ENSG00000147231	ENSG00000147231	protein_coding	GRCh38.98	chrX	+	106611930	106679439	67510	hsa:55086:CXorf57	55086	RPA1 related single stranded DNA binding protein, X-linked [Source:HGNC Symbol;Acc:HGNC:25486]	-	-	-	-	-	-	-	-	GO:0003676:nucleic acid binding;GO:0003723:RNA binding;GO:0005488:binding;GO:0005515:protein binding;GO:0044822:poly(A) RNA binding;GO:0097159:organic cyclic compound binding;GO:1901363:heterocyclic compound binding	-
SNAI3-AS1	1.01e-89	0.00894258	0.564	0.244	3.81e-86	NA	0.0160345	0.00698905	ENSG00000260630	ENSG00000260630	lncRNA	GRCh38.98	chr16	+	88663298	88687278	23981	hsa:197187:SNAI3-AS1	197187	SNAI3 antisense RNA 1 [Source:HGNC Symbol;Acc:HGNC:28327]	-	-	-	-	-	-	-	-	-	-
LMCD1	1.65e-89	0.00431874	0.699	0.333	6.21e-86	NA	0.00591059	0.00157569	ENSG00000071282	ENSG00000071282	protein_coding	GRCh38.98	chr3	+	8501807	8574668	72862	hsa:29995:LMCD1	29995	LIM and cysteine rich domains 1 [Source:HGNC Symbol;Acc:HGNC:6633]	-	R-HSA-5683826:Surfactant metabolism;R-HSA-392499:Metabolism of proteins	-	-	-	-	Mitral valve prolapse	GO:0000122:negative regulation of transcription from RNA polymerase II promoter;GO:0000422:mitophagy;GO:0000423:macromitophagy;GO:0002230:positive regulation of defense response to virus by host;GO:0002252:immune effector process;GO:0002376:immune system process;GO:0002682:regulation of immune system process;GO:0002697:regulation of immune effector process;GO:0002831:regulation of response to bio…	GO:0000988:transcription factor activity, protein binding;GO:0000989:transcription factor activity, transcription factor binding;GO:0003712:transcription cofactor activity;GO:0003714:transcription corepressor activity;GO:0005488:binding;GO:0008270:zinc ion binding;GO:0043167:ion binding;GO:0043169:cation binding;GO:0046872:metal ion binding;GO:0046914:transition metal ion binding	GO:0005576:extracellular region;GO:0005615:extracellular space;GO:0005622:intracellular;GO:0005623:cell;GO:0005634:nucleus;GO:0005654:nucleoplasm;GO:0005737:cytoplasm;GO:0031012:extracellular matrix;GO:0031974:membrane-enclosed lumen;GO:0031981:nuclear lumen;GO:0043226:organelle;GO:0043227:membrane-bounded organelle;GO:0043229:intracellular organelle;GO:0043231:intracellular membrane-bounded orga…
AL133551.1	2.66e-89	0.00400598	0.702	0.42	1e-85	NA	0.00578915	0.00176804	ENSG00000272892	ENSG00000272892	lncRNA	GRCh38.98	chr10	+	67849525	67850746	1222	-	-	novel transcript	-	-	-	-	-	-	-	-	-	-
TNFRSF4	1.64e-87	0.0271124	0.614	0.19	6.18e-84	NA	0.0290315	0.00150679	ENSG00000186827	ENSG00000186827	protein_coding	GRCh38.98	chr1	-	1211340	1214153	2814	hsa:7293:TNFRSF4, ACT35, CD134, IMD16, OX40, TXGP1L	7293	TNF receptor superfamily member 4 [Source:HGNC Symbol;Acc:HGNC:11918]	hsa04060:Cytokine-cytokine receptor interaction	R-HSA-168256:Immune System;R-HSA-1280215:Cytokine Signaling in Immune system;R-HSA-5668541:TNFR2 non-canonical NF-kB pathway;R-HSA-5669034:TNFs bind their physiological receptors	-	-	615593:Immunodeficiency 16	-	Inflammatory bowel disease	GO:0000165:MAPK cascade;GO:0001775:cell activation;GO:0001932:regulation of protein phosphorylation;GO:0001934:positive regulation of protein phosphorylation;GO:0002237:response to molecule of bacterial origin;GO:0002252:immune effector process;GO:0002376:immune system process;GO:0002377:immunoglobulin production;GO:0002440:production of molecular mediator of immune response;GO:0002637:regulation…	GO:0001618:virus receptor activity;GO:0004871:signal transducer activity;GO:0004872:receptor activity;GO:0004888:transmembrane signaling receptor activity;GO:0005031:tumor necrosis factor-activated receptor activity;GO:0005035:death receptor activity;GO:0038023:signaling receptor activity;GO:0060089:molecular transducer activity	GO:0005623:cell;GO:0005886:plasma membrane;GO:0005887:integral component of plasma membrane;GO:0009986:cell surface;GO:0016020:membrane;GO:0016021:integral component of membrane;GO:0031224:intrinsic component of membrane;GO:0031226:intrinsic component of plasma membrane;GO:0044425:membrane part;GO:0044459:plasma membrane part;GO:0044464:cell part;GO:0071944:cell periphery
SPTB	5.36e-87	-0.0251973	0.188	0.136	2.02e-83	NA	0.022542	0.0486347	ENSG00000070182	ENSG00000070182	protein_coding	GRCh38.98	chr14	-	64746283	64879907	133625	hsa:6710:SPTB, EL3, HS2, HSPTB1, SPH2	6710	spectrin beta, erythrocytic [Source:HGNC Symbol;Acc:HGNC:11274]	-	R-HSA-2424491:DAP12 signaling;R-HSA-375165:NCAM signaling for neurite out-growth;R-HSA-446203:Asparagine N-linked glycosylation;R-HSA-6807878:COPI-mediated anterograde transport;R-HSA-5654741:Signaling by FGFR3;R-HSA-187037:NGF signalling via TRKA from the plasma membrane;R-HSA-190236:Signaling by FGFR;R-HSA-5673001:RAF/MAP kinase cascade;R-HSA-112399:IRS-mediated signalling;R-HSA-1266738:Develop…	-	-	616649:Spherocytosis, type 2	Cardiovascular diseases;Hematologic diseases;H00230:Hereditary spherocytosis;H00231:Hereditary elliptocytosis	Obesity-related traits	GO:0000165:MAPK cascade;GO:0000902:cell morphogenesis;GO:0000904:cell morphogenesis involved in differentiation;GO:0006461:protein complex assembly;GO:0006464:cellular protein modification process;GO:0006468:protein phosphorylation;GO:0006793:phosphorus metabolic process;GO:0006796:phosphate-containing compound metabolic process;GO:0006810:transport;GO:0006888:ER to Golgi vesicle-mediated transpo…	GO:0003779:actin binding;GO:0005085:guanyl-nucleotide exchange factor activity;GO:0005088:Ras guanyl-nucleotide exchange factor activity;GO:0005198:structural molecule activity;GO:0005200:structural constituent of cytoskeleton;GO:0005488:binding;GO:0005515:protein binding;GO:0008092:cytoskeletal protein binding;GO:0030506:ankyrin binding;GO:0032403:protein complex binding;GO:0044877:macromolecula…	GO:0005622:intracellular;GO:0005623:cell;GO:0005737:cytoplasm;GO:0005829:cytosol;GO:0005856:cytoskeleton;GO:0005886:plasma membrane;GO:0005938:cell cortex;GO:0008091:spectrin;GO:0009898:cytoplasmic side of plasma membrane;GO:0009986:cell surface;GO:0014731:spectrin-associated cytoskeleton;GO:0015629:actin cytoskeleton;GO:0016020:membrane;GO:0030863:cortical cytoskeleton;GO:0030864:cortical actin …
AC092159.2	8.19e-87	-0.00164007	0.197	0.12	3.08e-83	NA	-0.000775887	0.000864255	ENSG00000233296	ENSG00000233296	lncRNA	GRCh38.98	chr2	+	677186	697382	20197	-	-	novel transcript	-	-	-	-	-	-	-	-	-	-
F2RL3	9.19e-87	-0.0231887	0.306	0.267	3.45e-83	NA	0.0246772	0.0487158	ENSG00000127533	ENSG00000127533	protein_coding	GRCh38.98	chr19	+	16888999	16892606	3608	hsa:9002:F2RL3, PAR4	9002	F2R like thrombin or trypsin receptor 3 [Source:HGNC Symbol;Acc:HGNC:3540]	hsa04080:Neuroactive ligand-receptor interaction;hsa05200:Pathways in cancer;hsa04015:Rap1 signaling pathway;hsa04611:Platelet activation;hsa04610:Complement and coagulation cascades	R-HSA-373076:Class A/1 (Rhodopsin-like receptors);R-HSA-372790:Signaling by GPCR;R-HSA-456926:Thrombin signalling through proteinase activated receptors (PARs);R-HSA-375276:Peptide ligand-binding receptors;R-HSA-388396:GPCR downstream signaling;R-HSA-162582:Signal Transduction;R-HSA-109582:Hemostasis;R-HSA-881907:Gastrin-CREB signalling pathway via PKC and MAPK;R-HSA-500792:GPCR ligand binding;R-…	-	P00011:Blood coagulation	-	-	-	GO:0001775:cell activation;GO:0006810:transport;GO:0006811:ion transport;GO:0006812:cation transport;GO:0006816:calcium ion transport;GO:0006873:cellular ion homeostasis;GO:0006874:cellular calcium ion homeostasis;GO:0006875:cellular metal ion homeostasis;GO:0006950:response to stress;GO:0006996:organelle organization;GO:0007154:cell communication;GO:0007165:signal transduction;GO:0007186:G-prote…	GO:0001653:peptide receptor activity;GO:0004871:signal transducer activity;GO:0004872:receptor activity;GO:0004888:transmembrane signaling receptor activity;GO:0004930:G-protein coupled receptor activity;GO:0008528:G-protein coupled peptide receptor activity;GO:0015057:thrombin receptor activity;GO:0038023:signaling receptor activity;GO:0060089:molecular transducer activity	GO:0005576:extracellular region;GO:0005623:cell;GO:0005886:plasma membrane;GO:0005887:integral component of plasma membrane;GO:0016020:membrane;GO:0016021:integral component of membrane;GO:0031224:intrinsic component of membrane;GO:0031226:intrinsic component of plasma membrane;GO:0044425:membrane part;GO:0044459:plasma membrane part;GO:0044464:cell part;GO:0071944:cell periphery
LAMP3	1.91e-86	-0.00338933	0.56	0.109	7.16e-83	ISG	0.00274431	0.0061487	ENSG00000078081	ENSG00000078081	protein_coding	GRCh38.98	chr3	-	183122215	183163839	41625	hsa:27074:LAMP3, CD208, DC_LAMP, DC-LAMP, DCLAMP, LAMP, LAMP-3, TSC403	27074	lysosomal associated membrane protein 3 [Source:HGNC Symbol;Acc:HGNC:14582]	hsa04142:Lysosome	-	-	-	-	-	Parkinson's disease	GO:0002250:adaptive immune response;GO:0002376:immune system process;GO:0006508:proteolysis;GO:0006914:autophagy;GO:0006915:apoptotic process;GO:0006955:immune response;GO:0008152:metabolic process;GO:0008219:cell death;GO:0009056:catabolic process;GO:0009057:macromolecule catabolic process;GO:0009892:negative regulation of metabolic process;GO:0009893:positive regulation of metabolic process;GO:…	-	GO:0000323:lytic vacuole;GO:0005622:intracellular;GO:0005623:cell;GO:0005737:cytoplasm;GO:0005764:lysosome;GO:0005765:lysosomal membrane;GO:0005768:endosome;GO:0005769:early endosome;GO:0005773:vacuole;GO:0005774:vacuolar membrane;GO:0005886:plasma membrane;GO:0012505:endomembrane system;GO:0012506:vesicle membrane;GO:0016020:membrane;GO:0016021:integral component of membrane;GO:0016023:cytoplasm…
SIT1	3.28e-86	0.114163	0.744	0.499	1.23e-82	NA	0.148575	0.0246587	ENSG00000137078	ENSG00000137078	protein_coding	GRCh38.98	chr9	-	35649295	35650950	1656	hsa:27240:SIT1, SIT, SIT-R	27240	signaling threshold regulating transmembrane adaptor 1 [Source:HGNC Symbol;Acc:HGNC:17710]	-	-	-	-	-	-	Adverse response to chemotherapy (neutropenia/leucopenia) (paclitaxel)	GO:0001775:cell activation;GO:0001776:leukocyte homeostasis;GO:0002250:adaptive immune response;GO:0002260:lymphocyte homeostasis;GO:0002376:immune system process;GO:0002682:regulation of immune system process;GO:0002694:regulation of leukocyte activation;GO:0006955:immune response;GO:0007154:cell communication;GO:0007155:cell adhesion;GO:0007159:leukocyte cell-cell adhesion;GO:0007165:signal tra…	GO:0005488:binding;GO:0005515:protein binding;GO:0019899:enzyme binding;GO:0019900:kinase binding;GO:0019904:protein domain specific binding;GO:0042169:SH2 domain binding	GO:0005576:extracellular region;GO:0005623:cell;GO:0005886:plasma membrane;GO:0005887:integral component of plasma membrane;GO:0016020:membrane;GO:0016021:integral component of membrane;GO:0031224:intrinsic component of membrane;GO:0031226:intrinsic component of plasma membrane;GO:0031982:vesicle;GO:0031988:membrane-bounded vesicle;GO:0043226:organelle;GO:0043227:membrane-bounded organelle;GO:004…
CENPM	3.42e-86	0.0202414	0.572	0.154	1.29e-82	NA	0.0246278	0.00409636	ENSG00000100162	ENSG00000100162	protein_coding	GRCh38.98	chr22	-	41938737	41947152	8416	hsa:79019:CENPM, C22orf18, CENP-M, PANE1	79019	centromere protein M [Source:HGNC Symbol;Acc:HGNC:18352]	-	R-HSA-194315:Signaling by Rho GTPases;R-HSA-2500257:Resolution of Sister Chromatid Cohesion;R-HSA-2555396:Mitotic Metaphase and Anaphase;R-HSA-195258:RHO GTPase Effectors;R-HSA-68877:Mitotic Prometaphase;R-HSA-1640170:Cell Cycle;R-HSA-162582:Signal Transduction;R-HSA-2467813:Separation of Sister Chromatids;R-HSA-68886:M Phase;R-HSA-5663220:RHO GTPases Activate Formins;R-HSA-69278:Cell Cycle, Mito…	-	-	-	-	Schizophrenia;Birth weight	GO:0000819:sister chromatid segregation;GO:0006323:DNA packaging;GO:0006325:chromatin organization;GO:0006333:chromatin assembly or disassembly;GO:0006334:nucleosome assembly;GO:0006336:DNA replication-independent nucleosome assembly;GO:0006338:chromatin remodeling;GO:0006461:protein complex assembly;GO:0006996:organelle organization;GO:0007049:cell cycle;GO:0007059:chromosome segregation;GO:0007…	-	GO:0000775:chromosome, centromeric region;GO:0000776:kinetochore;GO:0000777:condensed chromosome kinetochore;GO:0000779:condensed chromosome, centromeric region;GO:0000793:condensed chromosome;GO:0005622:intracellular;GO:0005623:cell;GO:0005634:nucleus;GO:0005654:nucleoplasm;GO:0005694:chromosome;GO:0005737:cytoplasm;GO:0005829:cytosol;GO:0031974:membrane-enclosed lumen;GO:0031981:nuclear lumen;G…
HEXD-IT1	5.08e-86	-0.00164446	0.166	0.224	1.91e-82	NA	-0.00317627	-0.00153568	ENSG00000279066	ENSG00000279066	lncRNA	GRCh38.98	chr17	+	82425498	82427310	1813	-	-	HEXD intronic transcript 1 [Source:HGNC Symbol;Acc:HGNC:43650]	-	-	-	-	-	-	-	-	-	-
ITM2A	2.64e-85	0.39884	0.806	0.757	9.91e-82	NA	0.773734	0.19035	ENSG00000078596	ENSG00000078596	protein_coding	GRCh38.98	chrX	-	79360384	79367667	7284	hsa:9452:ITM2A, BRICD2A, E25A	9452	integral membrane protein 2A [Source:HGNC Symbol;Acc:HGNC:6173]	-	-	-	-	-	-	Height;Graves' disease	GO:0007275:multicellular organism development;GO:0007399:nervous system development;GO:0008152:metabolic process;GO:0009058:biosynthetic process;GO:0009059:macromolecule biosynthetic process;GO:0009100:glycoprotein metabolic process;GO:0009101:glycoprotein biosynthetic process;GO:0009889:regulation of biosynthetic process;GO:0009890:negative regulation of biosynthetic process;GO:0009892:negative …	GO:0001540:beta-amyloid binding;GO:0005488:binding;GO:0005515:protein binding;GO:0033218:amide binding;GO:0042277:peptide binding	GO:0005576:extracellular region;GO:0005622:intracellular;GO:0005623:cell;GO:0005737:cytoplasm;GO:0005794:Golgi apparatus;GO:0005886:plasma membrane;GO:0012505:endomembrane system;GO:0016020:membrane;GO:0016021:integral component of membrane;GO:0031224:intrinsic component of membrane;GO:0031982:vesicle;GO:0031988:membrane-bounded vesicle;GO:0043226:organelle;GO:0043227:membrane-bounded organelle;G…
POU2AF1	3.75e-85	0.0344689	0.693	0.381	1.41e-81	NA	0.0778597	0.04134	ENSG00000110777	ENSG00000110777	protein_coding	GRCh38.98	chr11	-	111352255	111455630	103376	hsa:5450:POU2AF1, BOB1, OBF-1, OBF1, OCAB	5450	POU class 2 homeobox associating factor 1 [Source:HGNC Symbol;Acc:HGNC:9211]	-	-	-	-	-	-	Primary biliary cirrhosis;Corneal structure	GO:0002376:immune system process;GO:0006139:nucleobase-containing compound metabolic process;GO:0006351:transcription, DNA-templated;GO:0006355:regulation of transcription, DNA-templated;GO:0006366:transcription from RNA polymerase II promoter;GO:0006725:cellular aromatic compound metabolic process;GO:0006807:nitrogen compound metabolic process;GO:0006955:immune response;GO:0006959:humoral immune…	GO:0000988:transcription factor activity, protein binding;GO:0000989:transcription factor activity, transcription factor binding;GO:0003676:nucleic acid binding;GO:0003677:DNA binding;GO:0003712:transcription cofactor activity;GO:0003713:transcription coactivator activity;GO:0005488:binding;GO:0005515:protein binding;GO:0097159:organic cyclic compound binding;GO:1901363:heterocyclic compound bind…	GO:0005622:intracellular;GO:0005623:cell;GO:0005634:nucleus;GO:0043226:organelle;GO:0043227:membrane-bounded organelle;GO:0043229:intracellular organelle;GO:0043231:intracellular membrane-bounded organelle;GO:0044424:intracellular part;GO:0044464:cell part
SLA2	4.94e-85	0.157872	0.692	0.364	1.86e-81	NA	0.464347	0.250493	ENSG00000101082	ENSG00000101082	protein_coding	GRCh38.98	chr20	-	36612318	36646196	33879	hsa:84174:SLA2, C20orf156, MARS, SLAP-2, SLAP2	84174	Src like adaptor 2 [Source:HGNC Symbol;Acc:HGNC:17329]	-	-	-	P00036:Interleukin signaling pathway	-	-	-	GO:0000122:negative regulation of transcription from RNA polymerase II promoter;GO:0001775:cell activation;GO:0002250:adaptive immune response;GO:0002252:immune effector process;GO:0002253:activation of immune response;GO:0002376:immune system process;GO:0002429:immune response-activating cell surface receptor signaling pathway;GO:0002443:leukocyte mediated immunity;GO:0002449:lymphocyte mediated…	GO:0005070:SH3/SH2 adaptor activity;GO:0005488:binding;GO:0005515:protein binding;GO:0030674:protein binding, bridging;GO:0035591:signaling adaptor activity;GO:0047485:protein N-terminus binding;GO:0060090:binding, bridging	GO:0005622:intracellular;GO:0005623:cell;GO:0005737:cytoplasm;GO:0005768:endosome;GO:0005770:late endosome;GO:0005773:vacuole;GO:0005774:vacuolar membrane;GO:0005886:plasma membrane;GO:0010008:endosome membrane;GO:0012505:endomembrane system;GO:0016020:membrane;GO:0016023:cytoplasmic, membrane-bounded vesicle;GO:0031090:organelle membrane;GO:0031410:cytoplasmic vesicle;GO:0031982:vesicle;GO:00319…
IATPR	1.29e-84	0.0186643	0.588	0.142	4.86e-81	NA	0.0194191	0.000568778	ENSG00000233387	ENSG00000233387	lncRNA	GRCh38.98	chr10	-	33096257	33116672	20416	-	-	ITGB1 adjacent tumor promoting lncRNA [Source:HGNC Symbol;Acc:HGNC:53719]	-	-	-	-	-	-	-	-	-	-
AC107068.1	1.63e-84	0.0044976	0.187	0.232	6.12e-81	NA	0.00574022	0.00122697	ENSG00000259959	ENSG00000259959	lncRNA	GRCh38.98	chr4	-	47840122	47844339	4218	-	-	novel transcript	-	-	-	-	-	-	-	-	-	-
ZBED3-AS1	5.58e-84	0.00182734	0.209	0.33	2.1e-80	NA	0.00323534	0.00140376	ENSG00000250802	ENSG00000250802	lncRNA	GRCh38.98	chr5	+	77086688	77166909	80222	-	-	ZBED3 antisense RNA 1 [Source:HGNC Symbol;Acc:HGNC:44188]	-	-	-	-	-	-	-	-	-	-
COL6A2	1.02e-83	0.0572257	0.555	0.294	3.84e-80	NA	0.0724299	0.0127823	ENSG00000142173	ENSG00000142173	protein_coding	GRCh38.98	chr21	+	46098097	46132849	34753	hsa:1292:COL6A2, BTHLM1, PP3610, UCMD1	1292	collagen type VI alpha 2 chain [Source:HGNC Symbol;Acc:HGNC:2212]	hsa04151:PI3K-Akt signaling pathway;hsa04510:Focal adhesion;hsa04512:ECM-receptor interaction;hsa04974:Protein digestion and absorption	R-HSA-375165:NCAM signaling for neurite out-growth;R-HSA-1474244:Extracellular matrix organization;R-HSA-1266738:Developmental Biology;R-HSA-186797:Signaling by PDGF;R-HSA-1650814:Collagen biosynthesis and modifying enzymes;R-HSA-422475:Axon guidance;R-HSA-162582:Signal Transduction;R-HSA-2022090:Assembly of collagen fibrils and other multimeric structures;R-HSA-216083:Integrin cell surface inter…	-	P00031:Inflammation mediated by chemokine and cytokine signaling pathway;P00034:Integrin signalling pathway	255600:Myosclerosis, congenital;158810:Bethlem myopathy 1;254090:Ullrich congenital muscular dystrophy 1	Musculoskeletal diseases;Muscular diseases;H00590:Congenital muscular dystrophies (CMD/MDC);H01341:Collagen VI myopathy;H01340:Bethlem myopathy;H01338:Myosclerosis	-	GO:0006461:protein complex assembly;GO:0007155:cell adhesion;GO:0008152:metabolic process;GO:0009056:catabolic process;GO:0009743:response to carbohydrate;GO:0009746:response to hexose;GO:0009749:response to glucose;GO:0009987:cellular process;GO:0010033:response to organic substance;GO:0016043:cellular component organization;GO:0022607:cellular component assembly;GO:0022610:biological adhesion;G…	GO:0005488:binding;GO:0005515:protein binding	GO:0005576:extracellular region;GO:0005578:proteinaceous extracellular matrix;GO:0005581:collagen trimer;GO:0005615:extracellular space;GO:0005622:intracellular;GO:0005623:cell;GO:0005737:cytoplasm;GO:0005783:endoplasmic reticulum;GO:0005788:endoplasmic reticulum lumen;GO:0005886:plasma membrane;GO:0012505:endomembrane system;GO:0016020:membrane;GO:0031012:extracellular matrix;GO:0031974:membrane…
AC104472.4	7.05e-83	6.62e-05	0.165	0.207	2.65e-79	NA	-0.00114306	-0.0012092	ENSG00000286585	ENSG00000286585	lncRNA	GRCh38.98	chr3	+	155854752	155863191	8440	-	-	novel transcript	-	-	-	-	-	-	-	-	-	-
AC008966.1	1.15e-82	0.00414939	0.706	0.503	4.31e-79	NA	0.00666813	0.00249972	ENSG00000247796	ENSG00000247796	lncRNA	GRCh38.98	chr5	+	53109816	53127673	17858	hsa:257396:	257396	novel transcript, antisense to MOCS2	-	-	-	-	-	-	Acne (severe)	-	-	-
C14orf132	1.21e-82	-0.00281151	0.545	0.096	4.56e-79	NA	-8.3e-05	0.00273219	ENSG00000227051	ENSG00000227051	protein_coding	GRCh38.98	chr14	+	96039324	96093889	54566	-	-	chromosome 14 open reading frame 132 [Source:HGNC Symbol;Acc:HGNC:20346]	-	-	-	-	-	-	-	-	-	-
LRRC34	1.65e-82	0.00161014	0.521	0.121	6.2e-79	NA	0.00462656	0.00301026	ENSG00000171757	ENSG00000171757	protein_coding	GRCh38.98	chr3	-	169793428	169812986	19559	hsa:151827:LRRC34	151827	leucine rich repeat containing 34 [Source:HGNC Symbol;Acc:HGNC:28408]	-	-	-	-	-	-	Bladder cancer;Interstitial lung disease;Multiple myeloma and monoclonal gammopathy	-	-	-
ZC3HAV1L	3.7e-82	0.0019106	0.584	0.145	1.39e-78	NA	0.00560012	0.00368066	ENSG00000146858	ENSG00000146858	protein_coding	GRCh38.98	chr7	-	139025706	139036042	10337	hsa:92092:ZC3HAV1L, C7orf39	92092	zinc finger CCCH-type containing, antiviral 1 like [Source:HGNC Symbol;Acc:HGNC:22423]	-	-	-	-	-	-	-	-	-	-
LINC02694	5.74e-82	0.0101623	0.644	0.178	2.16e-78	NA	0.0120288	0.00179636	ENSG00000175779	ENSG00000175779	lncRNA	GRCh38.98	chr15	+	38628005	39180499	552495	hsa:400359:C15orf53	400359	long intergenic non-protein coding RNA 2694 [Source:HGNC Symbol;Acc:HGNC:33796]	-	-	-	-	-	-	Bipolar disorder;Bipolar disorder or major depressive disorder (combined)	-	-	-
CCL4L2	9.62e-82	0.064406	0.724	0.541	3.61e-78	NA	0.414071	0.325867	ENSG00000276070	ENSG00000276070	protein_coding	GRCh38.98	chr17	+	36210924	36212878	1955	hsa:9560:CCL4L2, AT744.2, CCL4L, SCYA4L, SCYQ4L2	9560	C-C motif chemokine ligand 4 like 2 [Source:HGNC Symbol;Acc:HGNC:24066]	hsa04060:Cytokine-cytokine receptor interaction;hsa04620:Toll-like receptor signaling pathway;hsa04623:Cytosolic DNA-sensing pathway;hsa04062:Chemokine signaling pathway;hsa04064:NF-kappa B signaling pathway;hsa05132:Salmonella infection	-	-	P00031:Inflammation mediated by chemokine and cytokine signaling pathway	-	-	Protein quantitative trait loci	GO:0000165:MAPK cascade;GO:0001932:regulation of protein phosphorylation;GO:0001934:positive regulation of protein phosphorylation;GO:0002376:immune system process;GO:0002548:monocyte chemotaxis;GO:0006464:cellular protein modification process;GO:0006468:protein phosphorylation;GO:0006793:phosphorus metabolic process;GO:0006796:phosphate-containing compound metabolic process;GO:0006928:movement o…	GO:0001664:G-protein coupled receptor binding;GO:0005102:receptor binding;GO:0005125:cytokine activity;GO:0005126:cytokine receptor binding;GO:0005488:binding;GO:0005515:protein binding;GO:0008009:chemokine activity;GO:0042379:chemokine receptor binding;GO:0048020:CCR chemokine receptor binding	GO:0005576:extracellular region;GO:0005615:extracellular space;GO:0044421:extracellular region part
KLRK1	1.16e-80	0.637372	0.734	0.608	4.36e-77	NA	1.22256	0.175024	ENSG00000213809	ENSG00000213809	protein_coding	GRCh38.98	chr12	-	10372353	10391874	19522	hsa:22914:KLRK1, CD314, D12S2489E, KLR, NKG2-D, NKG2D	22914	killer cell lectin like receptor K1 [Source:HGNC Symbol;Acc:HGNC:18788]	hsa04650:Natural killer cell mediated cytotoxicity;hsa05144:Malaria	R-HSA-2424491:DAP12 signaling;R-HSA-168256:Immune System;R-HSA-1280218:Adaptive Immune System;R-HSA-2172127:DAP12 interactions;R-HSA-198933:Immunoregulatory interactions between a Lymphoid and a non-Lymphoid cell;R-HSA-168249:Innate Immune System	-	-	-	-	Obesity-related traits	GO:0001773:myeloid dendritic cell activation;GO:0001775:cell activation;GO:0001816:cytokine production;GO:0001817:regulation of cytokine production;GO:0001819:positive regulation of cytokine production;GO:0001906:cell killing;GO:0001909:leukocyte mediated cytotoxicity;GO:0001910:regulation of leukocyte mediated cytotoxicity;GO:0001912:positive regulation of leukocyte mediated cytotoxicity;GO:0002…	GO:0004871:signal transducer activity;GO:0004872:receptor activity;GO:0004888:transmembrane signaling receptor activity;GO:0005102:receptor binding;GO:0005488:binding;GO:0005515:protein binding;GO:0019899:enzyme binding;GO:0019900:kinase binding;GO:0030246:carbohydrate binding;GO:0032394:MHC class Ib receptor activity;GO:0038023:signaling receptor activity;GO:0042287:MHC protein binding;GO:004228…	GO:0005623:cell;GO:0005886:plasma membrane;GO:0005887:integral component of plasma membrane;GO:0009897:external side of plasma membrane;GO:0009986:cell surface;GO:0016020:membrane;GO:0016021:integral component of membrane;GO:0031224:intrinsic component of membrane;GO:0031226:intrinsic component of plasma membrane;GO:0044425:membrane part;GO:0044459:plasma membrane part;GO:0044464:cell part;GO:007…
IGHV3-49	1.19e-80	0.000367952	0.181	0.052	4.46e-77	NA	-0.000830865	-0.00119844	ENSG00000211965	ENSG00000211965	IG_V_gene	GRCh38.98	chr14	-	106556936	106557477	542	-	-	immunoglobulin heavy variable 3-49 [Source:HGNC Symbol;Acc:HGNC:5607]	-	-	-	-	-	-	-	-	-	-
EPM2A	1.73e-80	0.00259755	0.557	0.319	6.49e-77	NA	0.010196	0.00757537	ENSG00000112425	ENSG00000112425	protein_coding	GRCh38.98	chr6	-	145382535	145736023	353489	hsa:7957:EPM2A, EPM2, MELF	7957	EPM2A glucan phosphatase, laforin [Source:HGNC Symbol;Acc:HGNC:3413]	-	R-HSA-70326:Glucose metabolism;R-HSA-3322077:Glycogen synthesis;R-HSA-1430728:Metabolism;R-HSA-3785653:Myoclonic epilepsy of Lafora;R-HSA-3229121:Glycogen storage diseases;R-HSA-5668914:Diseases of metabolism;R-HSA-1643685:Disease;R-HSA-71387:Metabolism of carbohydrates;R-HSA-5663084:Diseases of carbohydrate metabolism	-	-	254780:Epilepsy, progressive myoclonic 2B (Lafora)	Nervous system diseases;Other nervous and sensory system diseases;H00810:Progressive myoclonic epilepsy (PME)	-	GO:0000271:polysaccharide biosynthetic process;GO:0003008:system process;GO:0005975:carbohydrate metabolic process;GO:0005976:polysaccharide metabolic process;GO:0005977:glycogen metabolic process;GO:0005978:glycogen biosynthetic process;GO:0006073:cellular glucan metabolic process;GO:0006091:generation of precursor metabolites and energy;GO:0006112:energy reserve metabolic process;GO:0006464:cel…	GO:0001871:pattern binding;GO:0003824:catalytic activity;GO:0004721:phosphoprotein phosphatase activity;GO:0004722:protein serine/threonine phosphatase activity;GO:0004725:protein tyrosine phosphatase activity;GO:0005488:binding;GO:0005515:protein binding;GO:0008138:protein tyrosine/serine/threonine phosphatase activity;GO:0016787:hydrolase activity;GO:0016788:hydrolase activity, acting on ester …	GO:0005622:intracellular;GO:0005623:cell;GO:0005634:nucleus;GO:0005737:cytoplasm;GO:0005783:endoplasmic reticulum;GO:0005829:cytosol;GO:0005844:polysome;GO:0005886:plasma membrane;GO:0012505:endomembrane system;GO:0016020:membrane;GO:0030529:intracellular ribonucleoprotein complex;GO:0032991:macromolecular complex;GO:0043226:organelle;GO:0043227:membrane-bounded organelle;GO:0043229:intracellular…
BAALC	3.12e-80	-0.000416527	0.635	0.208	1.17e-76	NA	0.000157958	0.000574637	ENSG00000164929	ENSG00000164929	protein_coding	GRCh38.98	chr8	+	103140713	103230305	89593	hsa:79870:BAALC	79870	BAALC binder of MAP3K1 and KLF4 [Source:HGNC Symbol;Acc:HGNC:14333]	-	-	-	-	-	-	-	-	-	GO:0005622:intracellular;GO:0005623:cell;GO:0005737:cytoplasm;GO:0016020:membrane;GO:0044424:intracellular part;GO:0044464:cell part
ADGRG1	3.35e-80	0.45035	0.776	0.625	1.26e-76	NA	0.85815	0.184395	ENSG00000205336	ENSG00000205336	protein_coding	GRCh38.98	chr16	+	57610652	57665580	54929	hsa:9289:ADGRG1, BFPP, BPPR, GPR56, TM7LN4, TM7XN1	9289	adhesion G protein-coupled receptor G1 [Source:HGNC Symbol;Acc:HGNC:4512]	-	-	-	-	615752:Polymicrogyria, bilateral perisylvian;606854:Polymicrogyria, bilateral frontoparietal	Other congenital disorders;Congenital disorders of development;H00271:Polymicrogyria	-	GO:0001525:angiogenesis;GO:0001568:blood vessel development;GO:0001764:neuron migration;GO:0001816:cytokine production;GO:0001944:vasculature development;GO:0003002:regionalization;GO:0006928:movement of cell or subcellular component;GO:0007154:cell communication;GO:0007155:cell adhesion;GO:0007165:signal transduction;GO:0007166:cell surface receptor signaling pathway;GO:0007186:G-protein coupled…	GO:0004871:signal transducer activity;GO:0004872:receptor activity;GO:0004888:transmembrane signaling receptor activity;GO:0004930:G-protein coupled receptor activity;GO:0005488:binding;GO:0005515:protein binding;GO:0005518:collagen binding;GO:0005539:glycosaminoglycan binding;GO:0008201:heparin binding;GO:0032403:protein complex binding;GO:0038023:signaling receptor activity;GO:0044877:macromole…	GO:0005576:extracellular region;GO:0005622:intracellular;GO:0005623:cell;GO:0005886:plasma membrane;GO:0005887:integral component of plasma membrane;GO:0016020:membrane;GO:0016021:integral component of membrane;GO:0031224:intrinsic component of membrane;GO:0031226:intrinsic component of plasma membrane;GO:0031982:vesicle;GO:0031988:membrane-bounded vesicle;GO:0042995:cell projection;GO:0043226:or…
AC007637.1	5.86e-80	0.00141164	0.24	0.265	2.2e-76	NA	0.00219131	0.000777577	ENSG00000256139	ENSG00000256139	lncRNA	GRCh38.98	chr12	+	109111218	109125594	14377	-	-	novel transcript	-	-	-	-	-	-	-	-	-	-
MAFF	6.08e-80	-0.00399248	0.616	0.344	2.28e-76	NA	0.140999	0.145564	ENSG00000185022	ENSG00000185022	protein_coding	GRCh38.98	chr22	+	38200767	38216507	15741	hsa:23764:MAFF, U-MAF, hMafF	23764	MAF bZIP transcription factor F [Source:HGNC Symbol;Acc:HGNC:6780]	-	R-HSA-983231:Factors involved in megakaryocyte development and platelet production;R-HSA-109582:Hemostasis	-	-	-	-	-	GO:0000003:reproduction;GO:0001701:in utero embryonic development;GO:0006139:nucleobase-containing compound metabolic process;GO:0006351:transcription, DNA-templated;GO:0006355:regulation of transcription, DNA-templated;GO:0006357:regulation of transcription from RNA polymerase II promoter;GO:0006366:transcription from RNA polymerase II promoter;GO:0006725:cellular aromatic compound metabolic pro…	GO:0000981:RNA polymerase II transcription factor activity, sequence-specific DNA binding;GO:0001071:nucleic acid binding transcription factor activity;GO:0001228:transcriptional activator activity, RNA polymerase II transcription regulatory region sequence-specific binding;GO:0003676:nucleic acid binding;GO:0003677:DNA binding;GO:0003700:transcription factor activity, sequence-specific DNA bindi…	GO:0005622:intracellular;GO:0005623:cell;GO:0005634:nucleus;GO:0005654:nucleoplasm;GO:0005737:cytoplasm;GO:0005739:mitochondrion;GO:0031974:membrane-enclosed lumen;GO:0031981:nuclear lumen;GO:0043226:organelle;GO:0043227:membrane-bounded organelle;GO:0043229:intracellular organelle;GO:0043231:intracellular membrane-bounded organelle;GO:0043233:organelle lumen;GO:0044422:organelle part;GO:0044424:…
RTN4RL2	2.12e-79	0.0084865	0.491	0.234	7.96e-76	NA	0.00983658	0.00130286	ENSG00000186907	ENSG00000186907	protein_coding	GRCh38.98	chr11	+	57460528	57477534	17007	hsa:349667:RTN4RL2, NGRH1, NgR2	349667	reticulon 4 receptor like 2 [Source:HGNC Symbol;Acc:HGNC:23053]	-	-	-	-	-	-	-	GO:0001932:regulation of protein phosphorylation;GO:0001933:negative regulation of protein phosphorylation;GO:0006464:cellular protein modification process;GO:0006468:protein phosphorylation;GO:0006469:negative regulation of protein kinase activity;GO:0006793:phosphorus metabolic process;GO:0006796:phosphate-containing compound metabolic process;GO:0006950:response to stress;GO:0007154:cell commu…	GO:0004857:enzyme inhibitor activity;GO:0004860:protein kinase inhibitor activity;GO:0004872:receptor activity;GO:0019207:kinase regulator activity;GO:0019210:kinase inhibitor activity;GO:0019887:protein kinase regulator activity;GO:0030234:enzyme regulator activity;GO:0060089:molecular transducer activity;GO:0098772:molecular function regulator	GO:0005576:extracellular region;GO:0005622:intracellular;GO:0005623:cell;GO:0005737:cytoplasm;GO:0005886:plasma membrane;GO:0009897:external side of plasma membrane;GO:0009986:cell surface;GO:0016020:membrane;GO:0031224:intrinsic component of membrane;GO:0031225:anchored component of membrane;GO:0031226:intrinsic component of plasma membrane;GO:0031982:vesicle;GO:0031988:membrane-bounded vesicle;…
GRIP1	3.41e-79	0.00321181	0.212	0.395	1.28e-75	NA	0.00545119	0.00222705	ENSG00000155974	ENSG00000155974	protein_coding	GRCh38.98	chr12	-	66347431	67069162	721732	hsa:23426:GRIP1, GRIP	23426	glutamate receptor interacting protein 1 [Source:HGNC Symbol;Acc:HGNC:18708]	-	R-HSA-112316:Neuronal System;R-HSA-416993:Trafficking of GluR2-containing AMPA receptors;R-HSA-399719:Trafficking of AMPA receptors;R-HSA-112315:Transmission across Chemical Synapses;R-HSA-399721:Glutamate Binding, Activation of AMPA Receptors and Synaptic Plasticity;R-HSA-112314:Neurotransmitter Receptor Binding And Downstream Transmission In The Postsynaptic Cell	-	-	219000:Fraser syndrome	Other congenital disorders;Congenital disorders of development;H00687:Fraser syndrome	-	GO:0006139:nucleobase-containing compound metabolic process;GO:0006351:transcription, DNA-templated;GO:0006355:regulation of transcription, DNA-templated;GO:0006725:cellular aromatic compound metabolic process;GO:0006807:nitrogen compound metabolic process;GO:0007154:cell communication;GO:0007165:signal transduction;GO:0007275:multicellular organism development;GO:0007399:nervous system developme…	GO:0000988:transcription factor activity, protein binding;GO:0000989:transcription factor activity, transcription factor binding;GO:0003712:transcription cofactor activity;GO:0003713:transcription coactivator activity;GO:0005102:receptor binding;GO:0005198:structural molecule activity;GO:0005488:binding;GO:0005515:protein binding;GO:0008013:beta-catenin binding;GO:0008022:protein C-terminus bindi…	GO:0005622:intracellular;GO:0005623:cell;GO:0005737:cytoplasm;GO:0005768:endosome;GO:0005773:vacuole;GO:0005783:endoplasmic reticulum;GO:0005829:cytosol;GO:0005886:plasma membrane;GO:0012505:endomembrane system;GO:0016020:membrane;GO:0016023:cytoplasmic, membrane-bounded vesicle;GO:0030054:cell junction;GO:0030425:dendrite;GO:0031410:cytoplasmic vesicle;GO:0031982:vesicle;GO:0031988:membrane-boun…
AC010210.1	6.32e-79	-0.00198666	0.377	0.149	2.38e-75	NA	0.000870301	0.00286067	ENSG00000250608	ENSG00000250608	lncRNA	GRCh38.98	chr3	-	131325092	131381656	56565	hsa:339874:	339874	novel transcript	-	-	-	-	-	-	-	-	-	-
LRRC63	5.05e-78	-0.000603622	0.537	0.228	1.9e-74	NA	0.00353393	0.00413987	ENSG00000173988	ENSG00000173988	protein_coding	GRCh38.98	chr13	+	46211943	46277366	65424	hsa:220416:LRRC63	220416	leucine rich repeat containing 63 [Source:HGNC Symbol;Acc:HGNC:34296]	-	-	-	-	-	-	-	-	-	-
HIST1H2BO	6.16e-78	0.0122831	0.686	0.269	2.31e-74	NA	0.0176427	0.00521936	ENSG00000274641	ENSG00000274641	protein_coding	GRCh38.98	chr6	+	27893463	27893843	381	hsa:8348:HIST1H2BO, H2B.2, H2B/n, H2BFN, dJ193B12.2	8348	histone cluster 1 H2B family member o [Source:HGNC Symbol;Acc:HGNC:4758]	hsa05203:Viral carcinogenesis;hsa05322:Systemic lupus erythematosus;hsa05034:Alcoholism	R-HSA-427389:ERCC6 (CSB) and EHMT2 (G9a) positively regulate rRNA expression;R-HSA-5625886:Activated PKN1 stimulates transcription of AR (androgen receptor) regulated genes KLK2 and KLK3;R-HSA-69473:G2/M DNA damage checkpoint;R-HSA-3214815:HDACs deacetylate histones;R-HSA-912446:Meiotic recombination;R-HSA-69481:G2/M Checkpoints;R-HSA-5693606:DNA Double Strand Break Response;R-HSA-212300:PRC2 met…	-	-	-	-	-	GO:0006323:DNA packaging;GO:0006325:chromatin organization;GO:0006333:chromatin assembly or disassembly;GO:0006334:nucleosome assembly;GO:0006461:protein complex assembly;GO:0006996:organelle organization;GO:0009987:cellular process;GO:0016043:cellular component organization;GO:0022607:cellular component assembly;GO:0031497:chromatin assembly;GO:0034622:cellular macromolecular complex assembly;GO…	GO:0003676:nucleic acid binding;GO:0003677:DNA binding;GO:0005488:binding;GO:0005515:protein binding;GO:0046982:protein heterodimerization activity;GO:0046983:protein dimerization activity;GO:0097159:organic cyclic compound binding;GO:1901363:heterocyclic compound binding	GO:0000228:nuclear chromosome;GO:0000785:chromatin;GO:0000786:nucleosome;GO:0000788:nuclear nucleosome;GO:0000790:nuclear chromatin;GO:0005622:intracellular;GO:0005623:cell;GO:0005634:nucleus;GO:0005654:nucleoplasm;GO:0005694:chromosome;GO:0005737:cytoplasm;GO:0031974:membrane-enclosed lumen;GO:0031981:nuclear lumen;GO:0032991:macromolecular complex;GO:0032993:protein-DNA complex;GO:0043226:organ…
TRBV11-3	1.9e-77	0.0166508	0.566	0.128	7.13e-74	NA	0.0220682	0.00519083	ENSG00000276597	ENSG00000276597	TR_V_gene	GRCh38.98	chr7	+	142554836	142555318	483	-	-	T cell receptor beta variable 11-3 [Source:HGNC Symbol;Acc:HGNC:12182]	-	-	-	-	-	-	-	-	-	-
BCL2L14	1.91e-77	0.000874775	0.537	0.101	7.2e-74	NA	0.000684218	-0.000190773	ENSG00000121380	ENSG00000121380	protein_coding	GRCh38.98	chr12	+	12049844	12211084	161241	hsa:79370:BCL2L14, BCLG	79370	BCL2 like 14 [Source:HGNC Symbol;Acc:HGNC:16657]	-	R-HSA-3700989:Transcriptional Regulation by TP53;R-HSA-212436:Generic Transcription Pathway;R-HSA-74160:Gene Expression;R-HSA-5633008:TP53 Regulates Transcription of Cell Death Genes;R-HSA-6803205:TP53 regulates transcription of several additional cell death genes whose specific roles in p53-dependent apoptosis remain uncertain	-	-	-	-	-	GO:0006915:apoptotic process;GO:0007154:cell communication;GO:0007165:signal transduction;GO:0007166:cell surface receptor signaling pathway;GO:0008219:cell death;GO:0009966:regulation of signal transduction;GO:0009967:positive regulation of signal transduction;GO:0009987:cellular process;GO:0010646:regulation of cell communication;GO:0010647:positive regulation of cell communication;GO:0010941:r…	GO:0005488:binding;GO:0005515:protein binding;GO:0019899:enzyme binding;GO:0019900:kinase binding;GO:0019901:protein kinase binding	GO:0005622:intracellular;GO:0005623:cell;GO:0005737:cytoplasm;GO:0005829:cytosol;GO:0012505:endomembrane system;GO:0016020:membrane;GO:0043226:organelle;GO:0043229:intracellular organelle;GO:0044424:intracellular part;GO:0044444:cytoplasmic part;GO:0044464:cell part
UNG	3.02e-77	0.0546967	0.553	0.367	1.14e-73	NA	0.0605667	0.00411509	ENSG00000076248	ENSG00000076248	protein_coding	GRCh38.98	chr12	+	109097574	109110992	13419	hsa:7374:UNG, DGU, HIGM4, HIGM5, UDG, UNG1, UNG15, UNG2	7374	uracil DNA glycosylase [Source:HGNC Symbol;Acc:HGNC:12572]	hsa05340:Primary immunodeficiency;hsa03410:Base excision repair	-	-	-	608106:Immunodeficiency with hyper IgM, type 5	Immune system diseases;Primary immunodeficiency;H00086:Hyper IgM syndromes, autosomal recessive type	-	GO:0000018:regulation of DNA recombination;GO:0001775:cell activation;GO:0002200:somatic diversification of immune receptors;GO:0002204:somatic recombination of immunoglobulin genes involved in immune response;GO:0002208:somatic diversification of immunoglobulins involved in immune response;GO:0002250:adaptive immune response;GO:0002252:immune effector process;GO:0002263:cell activation involved …	GO:0003676:nucleic acid binding;GO:0003677:DNA binding;GO:0003684:damaged DNA binding;GO:0003824:catalytic activity;GO:0004844:uracil DNA N-glycosylase activity;GO:0005488:binding;GO:0005515:protein binding;GO:0016787:hydrolase activity;GO:0016798:hydrolase activity, acting on glycosyl bonds;GO:0016799:hydrolase activity, hydrolyzing N-glycosyl compounds;GO:0019104:DNA N-glycosylase activity;GO:0…	GO:0005622:intracellular;GO:0005623:cell;GO:0005634:nucleus;GO:0005654:nucleoplasm;GO:0005737:cytoplasm;GO:0005739:mitochondrion;GO:0031974:membrane-enclosed lumen;GO:0031981:nuclear lumen;GO:0043226:organelle;GO:0043227:membrane-bounded organelle;GO:0043229:intracellular organelle;GO:0043231:intracellular membrane-bounded organelle;GO:0043233:organelle lumen;GO:0044422:organelle part;GO:0044424:…
PCED1B-AS1	3.9e-77	0.883712	0.805	0.646	1.46e-73	NA	2.62569	0.498304	ENSG00000247774	ENSG00000247774	lncRNA	GRCh38.98	chr12	-	47205898	47216456	10559	hsa:100233209:PCED1B-AS1	100233209	PCED1B antisense RNA 1 [Source:HGNC Symbol;Acc:HGNC:44166]	-	-	-	-	-	-	-	-	-	-
PRSS23	4.35e-77	0.460043	0.793	0.694	1.63e-73	NA	0.745819	0.10206	ENSG00000150687	ENSG00000150687	protein_coding	GRCh38.98	chr11	+	86791059	86952910	161852	hsa:11098:PRSS23, SIG13, SPUVE, ZSIG13	11098	serine protease 23 [Source:HGNC Symbol;Acc:HGNC:14370]	-	-	-	-	-	-	-	GO:0006508:proteolysis;GO:0008152:metabolic process;GO:0019538:protein metabolic process;GO:0043170:macromolecule metabolic process;GO:0044238:primary metabolic process;GO:0071704:organic substance metabolic process	GO:0003824:catalytic activity;GO:0004175:endopeptidase activity;GO:0004252:serine-type endopeptidase activity;GO:0008233:peptidase activity;GO:0008236:serine-type peptidase activity;GO:0016787:hydrolase activity;GO:0017171:serine hydrolase activity;GO:0070011:peptidase activity, acting on L-amino acid peptides	GO:0005576:extracellular region;GO:0005622:intracellular;GO:0005623:cell;GO:0005634:nucleus;GO:0031982:vesicle;GO:0031988:membrane-bounded vesicle;GO:0043226:organelle;GO:0043227:membrane-bounded organelle;GO:0043229:intracellular organelle;GO:0043230:extracellular organelle;GO:0043231:intracellular membrane-bounded organelle;GO:0044421:extracellular region part;GO:0044424:intracellular part;GO:0…
HIVEP2	5.8e-77	0.076819	0.594	0.39	2.18e-73	NA	0.140085	0.0557842	ENSG00000010818	ENSG00000010818	protein_coding	GRCh38.98	chr6	-	142751469	142956698	205230	hsa:3097:HIVEP2, HIV-EP2, MBP-2, MIBP1, SHN2, ZAS2, ZNF40B	3097	human immunodeficiency virus type I enhancer binding protein 2 [Source:HGNC Symbol;Acc:HGNC:4921]	-	-	-	-	616977:Mental retardation, autosomal dominant 43	-	Adiponectin levels;Pit-and-Fissure caries	GO:0006139:nucleobase-containing compound metabolic process;GO:0006351:transcription, DNA-templated;GO:0006355:regulation of transcription, DNA-templated;GO:0006366:transcription from RNA polymerase II promoter;GO:0006725:cellular aromatic compound metabolic process;GO:0006807:nitrogen compound metabolic process;GO:0007154:cell communication;GO:0007165:signal transduction;GO:0007275:multicellular…	GO:0000975:regulatory region DNA binding;GO:0001067:regulatory region nucleic acid binding;GO:0001071:nucleic acid binding transcription factor activity;GO:0003676:nucleic acid binding;GO:0003677:DNA binding;GO:0003700:transcription factor activity, sequence-specific DNA binding;GO:0005488:binding;GO:0043167:ion binding;GO:0043169:cation binding;GO:0043565:sequence-specific DNA binding;GO:0044212…	GO:0005622:intracellular;GO:0005623:cell;GO:0005634:nucleus;GO:0005654:nucleoplasm;GO:0031974:membrane-enclosed lumen;GO:0031981:nuclear lumen;GO:0043226:organelle;GO:0043227:membrane-bounded organelle;GO:0043229:intracellular organelle;GO:0043231:intracellular membrane-bounded organelle;GO:0043233:organelle lumen;GO:0044422:organelle part;GO:0044424:intracellular part;GO:0044428:nuclear part;GO:…
GTSE1	1.15e-76	0.0125852	0.651	0.324	4.32e-73	NA	0.014485	0.00179758	ENSG00000075218	ENSG00000075218	protein_coding	GRCh38.98	chr22	+	46296870	46330810	33941	hsa:51512:GTSE1, B99	51512	G2 and S-phase expressed 1 [Source:HGNC Symbol;Acc:HGNC:13698]	hsa04115:p53 signaling pathway	R-HSA-69481:G2/M Checkpoints;R-HSA-69620:Cell Cycle Checkpoints;R-HSA-1640170:Cell Cycle;R-HSA-8852276:The role of GTSE1 in G2/M progression after G2 checkpoint;R-HSA-453274:Mitotic G2-G2/M phases;R-HSA-69278:Cell Cycle, Mitotic;R-HSA-69275:G2/M Transition	-	P00059:p53 pathway	-	-	-	GO:0000075:cell cycle checkpoint;GO:0000077:DNA damage checkpoint;GO:0000082:G1/S transition of mitotic cell cycle;GO:0000278:mitotic cell cycle;GO:0006508:proteolysis;GO:0006511:ubiquitin-dependent protein catabolic process;GO:0006611:protein export from nucleus;GO:0006810:transport;GO:0006886:intracellular protein transport;GO:0006913:nucleocytoplasmic transport;GO:0006928:movement of cell or s…	GO:0005488:binding;GO:0005515:protein binding	GO:0005622:intracellular;GO:0005623:cell;GO:0005634:nucleus;GO:0005654:nucleoplasm;GO:0005737:cytoplasm;GO:0005829:cytosol;GO:0005856:cytoskeleton;GO:0005874:microtubule;GO:0005881:cytoplasmic microtubule;GO:0015630:microtubule cytoskeleton;GO:0016020:membrane;GO:0031974:membrane-enclosed lumen;GO:0031981:nuclear lumen;GO:0043226:organelle;GO:0043227:membrane-bounded organelle;GO:0043228:non-memb…
FTL	1.18e-76	-0.324697	0.995	0.999	4.44e-73	NA	105.351	146.149	ENSG00000087086	ENSG00000087086	protein_coding	GRCh38.98	chr19	+	48965309	48966879	1571	hsa:2512:FTL, LFTD, NBIA3	2512	ferritin light chain [Source:HGNC Symbol;Acc:HGNC:3999]	hsa04978:Mineral absorption	R-HSA-3000480:Scavenging by Class A Receptors;R-HSA-432722:Golgi Associated Vesicle Biogenesis;R-HSA-5653656:Vesicle-mediated transport;R-HSA-382551:Transmembrane transport of small molecules;R-HSA-917937:Iron uptake and transport;R-HSA-421837:Clathrin derived vesicle budding;R-HSA-2173782:Binding and Uptake of Ligands by Scavenger Receptors;R-HSA-199992:trans-Golgi Network Vesicle Budding;R-HSA-…	-	-	615604:L-ferritin deficiency, dominant and recessive;600886:Hyperferritinemia-cataract syndrome;606159:Neurodegeneration with brain iron accumulation 3	Nervous system diseases;Neurodegenerative diseases;H00833:Neurodegeneration with brain iron accumulation (NBIA);Other nervous and sensory system diseases;H01202:Cataract	-	GO:0000041:transition metal ion transport;GO:0006810:transport;GO:0006811:ion transport;GO:0006812:cation transport;GO:0006826:iron ion transport;GO:0006873:cellular ion homeostasis;GO:0006875:cellular metal ion homeostasis;GO:0006879:cellular iron ion homeostasis;GO:0009987:cellular process;GO:0019725:cellular homeostasis;GO:0030001:metal ion transport;GO:0030003:cellular cation homeostasis;GO:0…	GO:0005488:binding;GO:0005506:iron ion binding;GO:0005515:protein binding;GO:0008199:ferric iron binding;GO:0042802:identical protein binding;GO:0043167:ion binding;GO:0043169:cation binding;GO:0046872:metal ion binding;GO:0046914:transition metal ion binding	GO:0005576:extracellular region;GO:0005622:intracellular;GO:0005623:cell;GO:0005737:cytoplasm;GO:0005829:cytosol;GO:0008043:intracellular ferritin complex;GO:0016020:membrane;GO:0031982:vesicle;GO:0031988:membrane-bounded vesicle;GO:0032991:macromolecular complex;GO:0043226:organelle;GO:0043227:membrane-bounded organelle;GO:0043230:extracellular organelle;GO:0043234:protein complex;GO:0044421:ext…
COL9A3	1.37e-76	-1.42e-05	0.488	0.735	5.15e-73	NA	0.00940473	0.00941902	ENSG00000092758	ENSG00000092758	protein_coding	GRCh38.98	chr20	+	62816244	62841159	24916	hsa:1299:COL9A3, DJ885L7.4.1, EDM3, IDD, MED	1299	collagen type IX alpha 3 chain [Source:HGNC Symbol;Acc:HGNC:2219]	hsa04151:PI3K-Akt signaling pathway;hsa04510:Focal adhesion;hsa04512:ECM-receptor interaction;hsa04974:Protein digestion and absorption	R-HSA-375165:NCAM signaling for neurite out-growth;R-HSA-1474244:Extracellular matrix organization;R-HSA-1266738:Developmental Biology;R-HSA-186797:Signaling by PDGF;R-HSA-1650814:Collagen biosynthesis and modifying enzymes;R-HSA-422475:Axon guidance;R-HSA-162582:Signal Transduction;R-HSA-216083:Integrin cell surface interactions;R-HSA-1474290:Collagen formation;R-HSA-3000178:ECM proteoglycans;R-…	-	P00034:Integrin signalling pathway	600969:Epiphyseal dysplasia, multiple, 3, with or without myopathy;603932:Lumbar disc degeneration	Musculoskeletal diseases;Skeletal diseases;H00476:Multiple epiphyseal dysplasia (MED)	-	GO:0000003:reproduction;GO:0003006:developmental process involved in reproduction;GO:0007275:multicellular organism development;GO:0007548:sex differentiation;GO:0008406:gonad development;GO:0008584:male gonad development;GO:0008585:female gonad development;GO:0009987:cellular process;GO:0016043:cellular component organization;GO:0022414:reproductive process;GO:0030198:extracellular matrix organi…	GO:0005198:structural molecule activity;GO:0005201:extracellular matrix structural constituent;GO:0030020:extracellular matrix structural constituent conferring tensile strength	GO:0005576:extracellular region;GO:0005578:proteinaceous extracellular matrix;GO:0005581:collagen trimer;GO:0005593:FACIT collagen trimer;GO:0005594:collagen type IX trimer;GO:0005622:intracellular;GO:0005623:cell;GO:0005737:cytoplasm;GO:0005783:endoplasmic reticulum;GO:0005788:endoplasmic reticulum lumen;GO:0012505:endomembrane system;GO:0031012:extracellular matrix;GO:0031974:membrane-enclosed …
RNFT2	3.82e-76	0.0124239	0.569	0.167	1.44e-72	NA	0.0141401	0.00161846	ENSG00000135119	ENSG00000135119	protein_coding	GRCh38.98	chr12	+	116738178	116853631	115454	hsa:84900:RNFT2, TMEM118	84900	ring finger protein, transmembrane 2 [Source:HGNC Symbol;Acc:HGNC:25905]	-	-	-	-	-	-	Obesity-related traits;Alzheimer's disease (age of onset);Diisocyanate-induced asthma	-	GO:0005488:binding;GO:0008270:zinc ion binding;GO:0043167:ion binding;GO:0043169:cation binding;GO:0046872:metal ion binding;GO:0046914:transition metal ion binding	GO:0016020:membrane;GO:0016021:integral component of membrane;GO:0031224:intrinsic component of membrane;GO:0044425:membrane part
FTH1	4.63e-76	-0.340172	0.998	0.999	1.74e-72	NA	142.419	200.53	ENSG00000167996	ENSG00000167996	protein_coding	GRCh38.98	chr11	-	61959718	61967634	7917	hsa:2495:FTH1, FHC, FTH, FTHL6, HFE5, PIG15, PLIF	2495	ferritin heavy chain 1 [Source:HGNC Symbol;Acc:HGNC:3976]	hsa04978:Mineral absorption	R-HSA-3000480:Scavenging by Class A Receptors;R-HSA-432722:Golgi Associated Vesicle Biogenesis;R-HSA-5653656:Vesicle-mediated transport;R-HSA-382551:Transmembrane transport of small molecules;R-HSA-917937:Iron uptake and transport;R-HSA-421837:Clathrin derived vesicle budding;R-HSA-2173782:Binding and Uptake of Ligands by Scavenger Receptors;R-HSA-199992:trans-Golgi Network Vesicle Budding;R-HSA-…	-	-	615517:Hemochromatosis, type 5	-	Phospholipid levels (plasma);Estradiol levels;Plasma omega-6 polyunsaturated fatty acid levels (linoleic acid);Plasma omega-6 polyunsaturated fatty acid levels (gamma-linolenic acid);Plasma omega-6 polyunsaturated fatty acid levels (arachidonic acid);Plasma omega-6 polyunsaturated fatty acid levels (dihomo-gamma-linolenic acid)	GO:0000041:transition metal ion transport;GO:0002376:immune system process;GO:0006810:transport;GO:0006811:ion transport;GO:0006812:cation transport;GO:0006826:iron ion transport;GO:0006873:cellular ion homeostasis;GO:0006875:cellular metal ion homeostasis;GO:0006879:cellular iron ion homeostasis;GO:0006880:intracellular sequestering of iron ion;GO:0006955:immune response;GO:0008152:metabolic pro…	GO:0003824:catalytic activity;GO:0004322:ferroxidase activity;GO:0005488:binding;GO:0005506:iron ion binding;GO:0005515:protein binding;GO:0008199:ferric iron binding;GO:0016491:oxidoreductase activity;GO:0016722:oxidoreductase activity, oxidizing metal ions;GO:0016724:oxidoreductase activity, oxidizing metal ions, oxygen as acceptor;GO:0043167:ion binding;GO:0043169:cation binding;GO:0046872:met…	GO:0005576:extracellular region;GO:0005622:intracellular;GO:0005623:cell;GO:0005634:nucleus;GO:0005737:cytoplasm;GO:0005829:cytosol;GO:0008043:intracellular ferritin complex;GO:0031982:vesicle;GO:0031988:membrane-bounded vesicle;GO:0032991:macromolecular complex;GO:0043226:organelle;GO:0043227:membrane-bounded organelle;GO:0043229:intracellular organelle;GO:0043230:extracellular organelle;GO:0043…
AP001267.1	7.75e-76	-0.019923	0.54	0.29	2.91e-72	NA	0.0165477	0.0370035	ENSG00000254873	ENSG00000254873	lncRNA	GRCh38.98	chr11	-	118397095	118401895	4801	-	-	novel transcript, antisense to ATP5L and UBE4A	-	-	-	-	-	-	-	-	-	-
LCN12	9.96e-76	0.00467539	0.551	0.134	3.74e-72	NA	0.00578322	0.00109176	ENSG00000184925	ENSG00000184925	protein_coding	GRCh38.98	chr9	+	136949551	136955497	5947	hsa:286256:LCN12	286256	lipocalin 12 [Source:HGNC Symbol;Acc:HGNC:28733]	-	R-HSA-382551:Transmembrane transport of small molecules;R-HSA-425397:Transport of vitamins, nucleosides, and related molecules;R-HSA-804914:Transport of fatty acids;R-HSA-425407:SLC-mediated transmembrane transport	-	-	-	-	Corneal structure	GO:0006629:lipid metabolic process;GO:0006810:transport;GO:0006811:ion transport;GO:0006820:anion transport;GO:0006869:lipid transport;GO:0008152:metabolic process;GO:0010876:lipid localization;GO:0015711:organic anion transport;GO:0015718:monocarboxylic acid transport;GO:0015908:fatty acid transport;GO:0015909:long-chain fatty acid transport;GO:0033036:macromolecule localization;GO:0044238:prima…	GO:0001972:retinoic acid binding;GO:0005215:transporter activity;GO:0005488:binding;GO:0005501:retinoid binding;GO:0008289:lipid binding;GO:0019840:isoprenoid binding;GO:0031406:carboxylic acid binding;GO:0033293:monocarboxylic acid binding;GO:0043167:ion binding;GO:0043168:anion binding	GO:0005576:extracellular region
ZNF418	1.22e-75	0.00272872	0.715	0.356	4.6e-72	NA	0.00518752	0.00244839	ENSG00000196724	ENSG00000196724	protein_coding	GRCh38.98	chr19	-	57921884	57935393	13510	hsa:147686:ZNF418	147686	zinc finger protein 418 [Source:HGNC Symbol;Acc:HGNC:20647]	-	R-HSA-212436:Generic Transcription Pathway;R-HSA-74160:Gene Expression	-	-	-	-	-	GO:0006139:nucleobase-containing compound metabolic process;GO:0006351:transcription, DNA-templated;GO:0006355:regulation of transcription, DNA-templated;GO:0006725:cellular aromatic compound metabolic process;GO:0006807:nitrogen compound metabolic process;GO:0008152:metabolic process;GO:0009058:biosynthetic process;GO:0009059:macromolecule biosynthetic process;GO:0009889:regulation of biosynthet…	GO:0000975:regulatory region DNA binding;GO:0000976:transcription regulatory region sequence-specific DNA binding;GO:0000977:RNA polymerase II regulatory region sequence-specific DNA binding;GO:0001012:RNA polymerase II regulatory region DNA binding;GO:0001067:regulatory region nucleic acid binding;GO:0001071:nucleic acid binding transcription factor activity;GO:0003676:nucleic acid binding;GO:00…	GO:0005622:intracellular;GO:0005623:cell;GO:0005634:nucleus;GO:0043226:organelle;GO:0043227:membrane-bounded organelle;GO:0043229:intracellular organelle;GO:0043231:intracellular membrane-bounded organelle;GO:0044424:intracellular part;GO:0044464:cell part
STAM-AS1	2.08e-75	-0.00104149	0.636	0.276	7.82e-72	NA	0.00345347	0.0044991	ENSG00000260589	ENSG00000260589	lncRNA	GRCh38.98	chr10	-	17641284	17643878	2595	hsa:102723166:STAM-AS1, locus3182	102723166	STAM antisense RNA 1 (head to head) [Source:HGNC Symbol;Acc:HGNC:49568]	-	-	-	-	-	-	-	-	-	-
NKG7	2.35e-75	1.43698	0.774	0.635	8.84e-72	NA	12.366	2.17636	ENSG00000105374	ENSG00000105374	protein_coding	GRCh38.98	chr19	-	51371606	51372701	1096	hsa:4818:NKG7, GIG1, GMP-17, p15-TIA-1	4818	natural killer cell granule protein 7 [Source:HGNC Symbol;Acc:HGNC:7830]	-	-	-	-	-	-	-	-	GO:0005488:binding;GO:0005515:protein binding	GO:0005623:cell;GO:0005886:plasma membrane;GO:0005887:integral component of plasma membrane;GO:0016020:membrane;GO:0016021:integral component of membrane;GO:0031224:intrinsic component of membrane;GO:0031226:intrinsic component of plasma membrane;GO:0044425:membrane part;GO:0044459:plasma membrane part;GO:0044464:cell part;GO:0071944:cell periphery
TRGV9	2.44e-75	0.118917	0.636	0.407	9.18e-72	NA	0.147808	0.0191178	ENSG00000211695	ENSG00000211695	TR_V_gene	GRCh38.98	chr7	-	38317017	38318861	1845	-	-	T cell receptor gamma variable 9 [Source:HGNC Symbol;Acc:HGNC:12295]	-	-	-	-	-	-	-	-	-	-
GZMH	3.62e-75	1.44021	0.728	0.588	1.36e-71	NA	5.47893	0.534715	ENSG00000100450	ENSG00000100450	protein_coding	GRCh38.98	chr14	-	24606480	24609699	3220	hsa:2999:GZMH, CCP-X, CGL-2, CSP-C, CTLA1, CTSGL2	2999	granzyme H [Source:HGNC Symbol;Acc:HGNC:4710]	-	R-HSA-2980736:Peptide hormone metabolism;R-HSA-392499:Metabolism of proteins;R-HSA-381426:Regulation of Insulin-like Growth Factor (IGF) transport and uptake by Insulin-like Growth Factor Binding Proteins (IGFBPs);R-HSA-2022377:Metabolism of Angiotensinogen to Angiotensins	-	P00006:Apoptosis signaling pathway	-	-	-	GO:0002376:immune system process;GO:0006508:proteolysis;GO:0006915:apoptotic process;GO:0006955:immune response;GO:0008152:metabolic process;GO:0008219:cell death;GO:0009987:cellular process;GO:0010467:gene expression;GO:0012501:programmed cell death;GO:0016485:protein processing;GO:0019538:protein metabolic process;GO:0019835:cytolysis;GO:0043170:macromolecule metabolic process;GO:0044238:primar…	GO:0003824:catalytic activity;GO:0004175:endopeptidase activity;GO:0004252:serine-type endopeptidase activity;GO:0008233:peptidase activity;GO:0008236:serine-type peptidase activity;GO:0016787:hydrolase activity;GO:0017171:serine hydrolase activity;GO:0070011:peptidase activity, acting on L-amino acid peptides	GO:0005622:intracellular;GO:0005623:cell;GO:0005737:cytoplasm;GO:0016020:membrane;GO:0043226:organelle;GO:0043227:membrane-bounded organelle;GO:0043229:intracellular organelle;GO:0043231:intracellular membrane-bounded organelle;GO:0044424:intracellular part;GO:0044464:cell part
KLRF1	6.32e-75	0.230187	0.681	0.551	2.37e-71	NA	0.39068	0.104735	ENSG00000150045	ENSG00000150045	protein_coding	GRCh38.98	chr12	+	9827481	9845007	17527	hsa:51348:KLRF1, CLEC5C, NKp80	51348	killer cell lectin like receptor F1 [Source:HGNC Symbol;Acc:HGNC:13342]	-	R-HSA-168256:Immune System;R-HSA-1280218:Adaptive Immune System;R-HSA-198933:Immunoregulatory interactions between a Lymphoid and a non-Lymphoid cell	-	-	-	-	-	GO:0002376:immune system process;GO:0002682:regulation of immune system process;GO:0006955:immune response;GO:0007154:cell communication;GO:0007165:signal transduction;GO:0007166:cell surface receptor signaling pathway;GO:0009987:cellular process;GO:0023052:signaling;GO:0044699:single-organism process;GO:0044700:single organism signaling;GO:0044763:single-organism cellular process;GO:0048583:regu…	GO:0004871:signal transducer activity;GO:0004872:receptor activity;GO:0004888:transmembrane signaling receptor activity;GO:0005488:binding;GO:0030246:carbohydrate binding;GO:0032393:MHC class I receptor activity;GO:0038023:signaling receptor activity;GO:0060089:molecular transducer activity	GO:0005623:cell;GO:0005886:plasma membrane;GO:0005887:integral component of plasma membrane;GO:0016020:membrane;GO:0016021:integral component of membrane;GO:0031224:intrinsic component of membrane;GO:0031226:intrinsic component of plasma membrane;GO:0044425:membrane part;GO:0044459:plasma membrane part;GO:0044464:cell part;GO:0071944:cell periphery
ATP13A4	7.59e-75	-0.00348413	0.286	0.292	2.85e-71	NA	0.000972433	0.00446603	ENSG00000127249	ENSG00000127249	protein_coding	GRCh38.98	chr3	-	193398967	193593111	194145	hsa:84239:ATP13A4	84239	ATPase 13A4 [Source:HGNC Symbol;Acc:HGNC:25422]	-	R-HSA-382551:Transmembrane transport of small molecules;R-HSA-983712:Ion channel transport;R-HSA-936837:Ion transport by P-type ATPases	-	-	-	-	-	GO:0006810:transport;GO:0006811:ion transport;GO:0006812:cation transport;GO:0006873:cellular ion homeostasis;GO:0006874:cellular calcium ion homeostasis;GO:0006875:cellular metal ion homeostasis;GO:0009987:cellular process;GO:0019725:cellular homeostasis;GO:0030003:cellular cation homeostasis;GO:0034220:ion transmembrane transport;GO:0042592:homeostatic process;GO:0044699:single-organism process…	GO:0000166:nucleotide binding;GO:0001882:nucleoside binding;GO:0001883:purine nucleoside binding;GO:0003824:catalytic activity;GO:0005215:transporter activity;GO:0005488:binding;GO:0005524:ATP binding;GO:0008324:cation transmembrane transporter activity;GO:0015075:ion transmembrane transporter activity;GO:0015399:primary active transmembrane transporter activity;GO:0015405:P-P-bond-hydrolysis-dri…	GO:0005622:intracellular;GO:0005623:cell;GO:0005886:plasma membrane;GO:0005887:integral component of plasma membrane;GO:0016020:membrane;GO:0016021:integral component of membrane;GO:0031224:intrinsic component of membrane;GO:0031226:intrinsic component of plasma membrane;GO:0043226:organelle;GO:0043227:membrane-bounded organelle;GO:0043229:intracellular organelle;GO:0043231:intracellular membrane…
PTOV1-AS1	3.57e-74	0.00436864	0.649	0.384	1.34e-70	NA	0.00628362	0.00189711	ENSG00000268006	ENSG00000268006	lncRNA	GRCh38.98	chr19	-	49838639	49851676	13038	hsa:100506033:PTOV1-AS1	100506033	PTOV1 antisense RNA 1 [Source:HGNC Symbol;Acc:HGNC:44174]	-	-	-	-	-	-	-	-	-	-
CELSR1	3.77e-74	0.00506934	0.564	0.138	1.42e-70	NA	0.00497157	-0.000110085	ENSG00000075275	ENSG00000075275	protein_coding	GRCh38.98	chr22	-	46360834	46537170	176337	hsa:9620:CELSR1, ADGRC1, CDHF9, FMI2, HFMI2, ME2	9620	cadherin EGF LAG seven-pass G-type receptor 1 [Source:HGNC Symbol;Acc:HGNC:1850]	-	-	-	P00057:Wnt signaling pathway;P00012:Cadherin signaling pathway	-	-	Urate levels in obese individuals	GO:0001736:establishment of planar polarity;GO:0001738:morphogenesis of a polarized epithelium;GO:0001763:morphogenesis of a branching structure;GO:0001764:neuron migration;GO:0001838:embryonic epithelial tube formation;GO:0001841:neural tube formation;GO:0001843:neural tube closure;GO:0001942:hair follicle development;GO:0002009:morphogenesis of an epithelium;GO:0003002:regionalization;GO:000692…	GO:0004871:signal transducer activity;GO:0004872:receptor activity;GO:0004888:transmembrane signaling receptor activity;GO:0004930:G-protein coupled receptor activity;GO:0005488:binding;GO:0005509:calcium ion binding;GO:0005515:protein binding;GO:0038023:signaling receptor activity;GO:0043167:ion binding;GO:0043169:cation binding;GO:0046872:metal ion binding;GO:0046983:protein dimerization activi…	GO:0005622:intracellular;GO:0005623:cell;GO:0005634:nucleus;GO:0005654:nucleoplasm;GO:0005886:plasma membrane;GO:0005887:integral component of plasma membrane;GO:0016020:membrane;GO:0016021:integral component of membrane;GO:0031224:intrinsic component of membrane;GO:0031226:intrinsic component of plasma membrane;GO:0031974:membrane-enclosed lumen;GO:0031981:nuclear lumen;GO:0043226:organelle;GO:0…
AL590666.5	6.85e-74	-0.0182526	0.732	0.435	2.58e-70	NA	0.0143131	0.032997	ENSG00000287624	ENSG00000287624	lncRNA	GRCh38.98	chr1	-	156768105	156769233	1129	-	-	novel transcript, antisense to PRCC	-	-	-	-	-	-	-	-	-	-
SLC2A5	8.24e-74	-0.00205784	0.628	0.222	3.1e-70	NA	3.74e-05	0.00209741	ENSG00000142583	ENSG00000142583	protein_coding	GRCh38.98	chr1	-	9035106	9088478	53373	hsa:6518:SLC2A5, GLUT-5, GLUT5	6518	solute carrier family 2 member 5 [Source:HGNC Symbol;Acc:HGNC:11010]	hsa04973:Carbohydrate digestion and absorption	R-HSA-428776:Class II GLUTs;R-HSA-382551:Transmembrane transport of small molecules;R-HSA-1430728:Metabolism;R-HSA-428790:Facilitative Na+-independent glucose transporters;R-HSA-425366:Transport of glucose and other sugars, bile salts and organic acids, metal ions and amine compounds;R-HSA-71387:Metabolism of carbohydrates;R-HSA-189200:Hexose transport;R-HSA-425407:SLC-mediated transmembrane tran…	-	-	-	-	-	GO:0003008:system process;GO:0003013:circulatory system process;GO:0003044:regulation of systemic arterial blood pressure mediated by a chemical signal;GO:0003073:regulation of systemic arterial blood pressure;GO:0005975:carbohydrate metabolic process;GO:0006810:transport;GO:0008015:blood circulation;GO:0008152:metabolic process;GO:0008217:regulation of blood pressure;GO:0008643:carbohydrate tran…	GO:0005215:transporter activity;GO:0005353:fructose transmembrane transporter activity;GO:0005355:glucose transmembrane transporter activity;GO:0005488:binding;GO:0015144:carbohydrate transmembrane transporter activity;GO:0015145:monosaccharide transmembrane transporter activity;GO:0015149:hexose transmembrane transporter activity;GO:0022857:transmembrane transporter activity;GO:0022891:substrate…	GO:0005576:extracellular region;GO:0005623:cell;GO:0005886:plasma membrane;GO:0005887:integral component of plasma membrane;GO:0016020:membrane;GO:0016021:integral component of membrane;GO:0016324:apical plasma membrane;GO:0031224:intrinsic component of membrane;GO:0031226:intrinsic component of plasma membrane;GO:0031982:vesicle;GO:0031988:membrane-bounded vesicle;GO:0042383:sarcolemma;GO:004322…
LRRC32	8.78e-74	0.0096968	0.311	0.153	3.3e-70	NA	-0.00246505	-0.0120912	ENSG00000137507	ENSG00000137507	protein_coding	GRCh38.98	chr11	-	76657524	76670747	13224	hsa:2615:LRRC32, D11S833E, GARP	2615	leucine rich repeat containing 32 [Source:HGNC Symbol;Acc:HGNC:4161]	-	-	-	-	-	-	Asthma;Atopic dermatitis;Allergic rhinitis;IgE grass sensitization;Allergic sensitization;Self-reported allergy;Eosinophilic esophagitis	-	-	GO:0005623:cell;GO:0005886:plasma membrane;GO:0005887:integral component of plasma membrane;GO:0016020:membrane;GO:0016021:integral component of membrane;GO:0031224:intrinsic component of membrane;GO:0031226:intrinsic component of plasma membrane;GO:0044425:membrane part;GO:0044459:plasma membrane part;GO:0044464:cell part;GO:0071944:cell periphery
AL512353.1	1.91e-73	0.0056774	0.633	0.458	7.16e-70	NA	0.00753204	0.00182807	ENSG00000228192	ENSG00000228192	lncRNA	GRCh38.98	chr1	-	42832522	42846422	13901	-	-	novel transcript, antisense to ERMAP	-	-	-	-	-	-	-	-	-	-
SPON1	2.39e-73	0.0080405	0.173	0.037	8.99e-70	NA	0.0105122	0.00241974	ENSG00000262655	ENSG00000262655	protein_coding	GRCh38.98	chr11	+	13962723	14268133	305411	hsa:10418:SPON1, VSGP/F-spondin, f-spondin	10418	spondin 1 [Source:HGNC Symbol;Acc:HGNC:11252]	-	R-HSA-5173105:O-linked glycosylation;R-HSA-392499:Metabolism of proteins;R-HSA-597592:Post-translational protein modification;R-HSA-5083635:Defective B3GALTL causes Peters-plus syndrome (PpS);R-HSA-5173214:O-glycosylation of TSR domain-containing proteins;R-HSA-3781865:Diseases of glycosylation;R-HSA-3906995:Diseases associated with O-glycosylation of proteins;R-HSA-1643685:Disease	-	-	-	-	Tuberculosis;Inflammatory biomarkers;Brain connectivity;Alzheimer's disease (cognitive decline)	GO:0005975:carbohydrate metabolic process;GO:0006464:cellular protein modification process;GO:0006486:protein glycosylation;GO:0006493:protein O-linked glycosylation;GO:0007155:cell adhesion;GO:0008152:metabolic process;GO:0009058:biosynthetic process;GO:0009059:macromolecule biosynthetic process;GO:0009100:glycoprotein metabolic process;GO:0009101:glycoprotein biosynthetic process;GO:0009987:cel…	GO:0005488:binding;GO:0005515:protein binding;GO:0043167:ion binding;GO:0043169:cation binding;GO:0046872:metal ion binding	GO:0005576:extracellular region;GO:0005578:proteinaceous extracellular matrix;GO:0005615:extracellular space;GO:0005622:intracellular;GO:0005623:cell;GO:0005737:cytoplasm;GO:0005783:endoplasmic reticulum;GO:0005788:endoplasmic reticulum lumen;GO:0012505:endomembrane system;GO:0031012:extracellular matrix;GO:0031974:membrane-enclosed lumen;GO:0043226:organelle;GO:0043227:membrane-bounded organelle…
AP002851.1	3.58e-73	0.00174645	0.625	0.256	1.35e-69	NA	0.00509367	0.00333986	ENSG00000283959	ENSG00000283959	lncRNA	GRCh38.98	chr8	+	102656464	102687118	30655	-	-	novel transcript	-	-	-	-	-	-	-	-	-	-
IFNG	8.45e-73	0.105791	0.766	0.684	3.17e-69	IFNg	0.14417	0.0293097	ENSG00000111537	ENSG00000111537	protein_coding	GRCh38.98	chr12	-	68154768	68159740	4973	hsa:3458:IFNG, IFG, IFI	3458	interferon gamma [Source:HGNC Symbol;Acc:HGNC:5438]	hsa04060:Cytokine-cytokine receptor interaction;hsa04140:Regulation of autophagy;hsa04630:Jak-STAT signaling pathway;hsa04650:Natural killer cell mediated cytotoxicity;hsa05152:Tuberculosis;hsa05162:Measles;hsa05164:Influenza A;hsa05168:Herpes simplex infection;hsa04066:HIF-1 signaling pathway;hsa04612:Antigen processing and presentation;hsa04940:Type I diabetes mellitus;hsa05169:Epstein-Barr vir…	R-HSA-168256:Immune System;R-HSA-913531:Interferon Signaling;R-HSA-1280215:Cytokine Signaling in Immune system;R-HSA-877312:Regulation of IFNG signaling;R-HSA-877300:Interferon gamma signaling	-	P00035:Interferon-gamma signaling pathway;P00031:Inflammation mediated by chemokine and cytokine signaling pathway	609532:Hepatitis C virus, resistance to;613254:Tuberous sclerosis-2;609135:Aplastic anemia;607948:Tuberculosis, susceptibility to;609423:AIDS, resistance to	Immune system diseases;Allergies and autoimmune diseases;H00083:Allograft rejection;H00084:Graft-versus-host disease;Cardiovascular diseases;Hematologic diseases;H01132:Aplastic anemia (AA)	Inflammatory bowel disease;Ulcerative colitis	GO:0000018:regulation of DNA recombination;GO:0000060:protein import into nucleus, translocation;GO:0000122:negative regulation of transcription from RNA polymerase II promoter;GO:0001508:action potential;GO:0001562:response to protozoan;GO:0001667:ameboidal-type cell migration;GO:0001775:cell activation;GO:0001776:leukocyte homeostasis;GO:0001780:neutrophil homeostasis;GO:0001781:neutrophil apop…
r response to chemical stimulus;GO:0071216:cellular response to biotic stimulus;GO:0071219:cellular response to molecule of bacterial origin;GO:0071222:cellular response to lipopolysaccharide;GO:0071310:cellular response to organic substance;GO:0071345:cellular response to cytokine stimulus;GO:0071346:cellular response to interferon-gamma;GO:0071351:cellular response to interleukin-18;GO:0071396:…	GO:0005102:receptor binding;GO:0005125:cytokine activity;GO:0005126:cytokine receptor binding;GO:0005133:interferon-gamma receptor binding;GO:0005488:binding;GO:0005515:protein binding	GO:0005576:extracellular region;GO:0005615:extracellular space;GO:0005622:intracellular;GO:0005623:cell;GO:0005886:plasma membrane;GO:0009897:external side of plasma membrane;GO:0009986:cell surface;GO:0016020:membrane;GO:0044421:extracellular region part;GO:0044425:membrane part;GO:0044459:plasma membrane part;GO:0044464:cell part;GO:0071944:cell periphery;GO:0098552:side of membrane
ZC3H12A	1.34e-72	0.0168374	0.575	0.329	5.04e-69	NA	0.116495	0.0978538	ENSG00000163874	ENSG00000163874	protein_coding	GRCh38.98	chr1	+	37474580	37484377	9798	hsa:80149:ZC3H12A, MCPIP, MCPIP1, dJ423B22.1	80149	zinc finger CCCH-type containing 12A [Source:HGNC Symbol;Acc:HGNC:26259]	-	-	-	-	-	-	-	GO:0000165:MAPK cascade;GO:0000294:nuclear-transcribed mRNA catabolic process, endonucleolytic cleavage-dependent decay;GO:0000956:nuclear-transcribed mRNA catabolic process;GO:0001101:response to acid chemical;GO:0001525:angiogenesis;GO:0001568:blood vessel development;GO:0001667:ameboidal-type cell migration;GO:0001775:cell activation;GO:0001816:cytokine production;GO:0001817:regulation of cyto…	GO:0003676:nucleic acid binding;GO:0003677:DNA binding;GO:0003682:chromatin binding;GO:0003723:RNA binding;GO:0003729:mRNA binding;GO:0003730:mRNA 3'-UTR binding;GO:0003824:catalytic activity;GO:0004518:nuclease activity;GO:0004519:endonuclease activity;GO:0004521:endoribonuclease activity;GO:0004527:exonuclease activity;GO:0004532:exoribonuclease activity;GO:0004540:ribonuclease activity;GO:0005…	GO:0000932:cytoplasmic mRNA processing body;GO:0005622:intracellular;GO:0005623:cell;GO:0005634:nucleus;GO:0005654:nucleoplasm;GO:0005737:cytoplasm;GO:0005783:endoplasmic reticulum;GO:0005789:endoplasmic reticulum membrane;GO:0005791:rough endoplasmic reticulum;GO:0005856:cytoskeleton;GO:0005886:plasma membrane;GO:0012505:endomembrane system;GO:0016020:membrane;GO:0019898:extrinsic component of m…
LINC00861	2.46e-72	0.376723	0.574	0.381	9.24e-69	NA	0.670976	0.146467	ENSG00000245164	ENSG00000245164	lncRNA	GRCh38.98	chr8	-	125859721	126292788	433068	hsa:100130231:LINC00861	100130231	long intergenic non-protein coding RNA 861 [Source:HGNC Symbol;Acc:HGNC:45133]	-	-	-	-	-	-	Triglycerides	-	-	-
IGHV1-3	4.39e-72	0.00856786	0.271	0.159	1.65e-68	NA	0.0474018	0.0384661	ENSG00000211935	ENSG00000211935	IG_V_gene	GRCh38.98	chr14	-	106005095	106005574	480	-	-	immunoglobulin heavy variable 1-3 [Source:HGNC Symbol;Acc:HGNC:5552]	-	-	-	-	-	-	-	-	-	-
LINC01480	4.72e-72	0.00799734	0.66	0.362	1.77e-68	NA	0.0198244	0.0117011	ENSG00000270164	ENSG00000270164	lncRNA	GRCh38.98	chr19	+	41535183	41536904	1722	hsa:101927931:LINC01480	101927931	long intergenic non-protein coding RNA 1480 [Source:HGNC Symbol;Acc:HGNC:51124]	-	-	-	-	-	-	-	-	-	-
IGLV2-8	5.16e-72	0.0119378	0.72	0.537	1.94e-68	NA	0.0333706	0.0211077	ENSG00000278196	ENSG00000278196	IG_V_gene	GRCh38.98	chr22	+	22822658	22823289	632	-	-	immunoglobulin lambda variable 2-8 [Source:HGNC Symbol;Acc:HGNC:5895]	-	-	-	-	-	-	-	-	-	-
TRDC	5.96e-72	0.172568	0.724	0.574	2.24e-68	NA	0.255457	0.0564686	ENSG00000211829	ENSG00000211829	TR_C_gene	GRCh38.98	chr14	+	22462932	22465787	2856	-	-	T cell receptor delta constant [Source:HGNC Symbol;Acc:HGNC:12253]	-	-	-	-	-	-	-	-	-	-
IGIP	7.23e-72	-0.00217976	0.198	0.376	2.72e-68	NA	-0.0029806	-0.000804969	ENSG00000182700	ENSG00000182700	protein_coding	GRCh38.98	chr5	+	140125937	140129392	3456	hsa:492311:IGIP, C5orf53	492311	IgA inducing protein [Source:HGNC Symbol;Acc:HGNC:33847]	-	-	-	-	-	-	-	-	-	GO:0005576:extracellular region
CCL4	9.05e-72	0.270877	0.615	0.408	3.4e-68	chemokines	1.23847	0.7073	ENSG00000275302	ENSG00000275302	protein_coding	GRCh38.98	chr17	+	36103827	36105621	1795	hsa:6351:CCL4, ACT2, AT744.1, G-26, HC21, LAG-1, LAG1, MIP-1-beta, MIP1B, MIP1B1, SCYA2, SCYA4	6351	C-C motif chemokine ligand 4 [Source:HGNC Symbol;Acc:HGNC:10630]	hsa04060:Cytokine-cytokine receptor interaction;hsa04620:Toll-like receptor signaling pathway;hsa04623:Cytosolic DNA-sensing pathway;hsa04062:Chemokine signaling pathway;hsa04064:NF-kappa B signaling pathway;hsa05132:Salmonella infection	R-HSA-373076:Class A/1 (Rhodopsin-like receptors);R-HSA-372790:Signaling by GPCR;R-HSA-375276:Peptide ligand-binding receptors;R-HSA-162582:Signal Transduction;R-HSA-500792:GPCR ligand binding;R-HSA-380108:Chemokine receptors bind chemokines	-	P00031:Inflammation mediated by chemokine and cytokine signaling pathway	-	-	-	GO:0000165:MAPK cascade;GO:0001932:regulation of protein phosphorylation;GO:0001934:positive regulation of protein phosphorylation;GO:0002376:immune system process;GO:0002548:monocyte chemotaxis;GO:0002682:regulation of immune system process;GO:0002684:positive regulation of immune system process;GO:0002685:regulation of leukocyte migration;GO:0002687:positive regulation of leukocyte migration;GO…	GO:0001664:G-protein coupled receptor binding;GO:0005102:receptor binding;GO:0005125:cytokine activity;GO:0005126:cytokine receptor binding;GO:0005488:binding;GO:0005515:protein binding;GO:0008009:chemokine activity;GO:0031726:CCR1 chemokine receptor binding;GO:0031730:CCR5 chemokine receptor binding;GO:0042379:chemokine receptor binding;GO:0042802:identical protein binding;GO:0048020:CCR chemoki…	GO:0005576:extracellular region;GO:0005615:extracellular space;GO:0044421:extracellular region part
PSMA8	1.58e-71	-0.000897115	0.201	0.087	5.96e-68	NA	0.00101555	0.00191398	ENSG00000154611	ENSG00000154611	protein_coding	GRCh38.98	chr18	+	26133852	26193355	59504	hsa:143471:PSMA8, PSMA7L	143471	proteasome subunit alpha 8 [Source:HGNC Symbol;Acc:HGNC:22985]	hsa03050:Proteasome	R-HSA-5689603:UCH proteinases;R-HSA-2424491:DAP12 signaling;R-HSA-375165:NCAM signaling for neurite out-growth;R-HSA-174113:SCF-beta-TrCP mediated degradation of Emi1;R-HSA-202424:Downstream TCR signaling;R-HSA-169911:Regulation of Apoptosis;R-HSA-69481:G2/M Checkpoints;R-HSA-69613:p53-Independent G1/S DNA damage checkpoint;R-HSA-68949:Orc1 removal from chromatin;R-HSA-5654741:Signaling by FGFR3;…	-	P00049:Parkinson disease	-	-	Periodontitis (Mean PAL);Rhegmatogenous retinal detachment	GO:0000165:MAPK cascade;GO:0000209:protein polyubiquitination;GO:0001736:establishment of planar polarity;GO:0001738:morphogenesis of a polarized epithelium;GO:0002009:morphogenesis of an epithelium;GO:0002218:activation of innate immune response;GO:0002220:innate immune response activating cell surface receptor signaling pathway;GO:0002223:stimulatory C-type lectin receptor signaling pathway;GO:…	GO:0003824:catalytic activity;GO:0004175:endopeptidase activity;GO:0004298:threonine-type endopeptidase activity;GO:0008233:peptidase activity;GO:0016787:hydrolase activity;GO:0070003:threonine-type peptidase activity;GO:0070011:peptidase activity, acting on L-amino acid peptides	GO:0000502:proteasome complex;GO:0005576:extracellular region;GO:0005622:intracellular;GO:0005623:cell;GO:0005634:nucleus;GO:0005737:cytoplasm;GO:0005829:cytosol;GO:0005839:proteasome core complex;GO:0019773:proteasome core complex, alpha-subunit complex;GO:0031982:vesicle;GO:0031988:membrane-bounded vesicle;GO:0032991:macromolecular complex;GO:0043226:organelle;GO:0043227:membrane-bounded organe…
LINC02086	1.91e-71	0.00940276	0.572	0.151	7.17e-68	NA	0.00991239	0.000460931	ENSG00000244649	ENSG00000244649	lncRNA	GRCh38.98	chr17	+	48646923	48707346	60424	-	-	long intergenic non-protein coding RNA 2086 [Source:HGNC Symbol;Acc:HGNC:52936]	-	-	-	-	-	-	-	-	-	-
LAMC1	2.29e-71	-0.00486413	0.769	0.36	8.6e-68	NA	0.00772394	0.0126376	ENSG00000135862	ENSG00000135862	protein_coding	GRCh38.98	chr1	+	183023420	183145592	122173	hsa:3915:LAMC1, LAMB2	3915	laminin subunit gamma 1 [Source:HGNC Symbol;Acc:HGNC:6492]	hsa04151:PI3K-Akt signaling pathway;hsa05200:Pathways in cancer;hsa05146:Amoebiasis;hsa05145:Toxoplasmosis;hsa05020:Prion diseases;hsa04510:Focal adhesion;hsa05222:Small cell lung cancer;hsa04512:ECM-receptor interaction	R-HSA-1474244:Extracellular matrix organization;R-HSA-1266738:Developmental Biology;R-HSA-3000171:Non-integrin membrane-ECM interactions;R-HSA-422475:Axon guidance;R-HSA-3000178:ECM proteoglycans;R-HSA-373760:L1CAM interactions;R-HSA-3000157:Laminin interactions;R-HSA-1474228:Degradation of the extracellular matrix	-	P00034:Integrin signalling pathway	-	-	Colorectal cancer;Systemic lupus erythematosus;Clozapine-induced agranulocytosis	GO:0000902:cell morphogenesis;GO:0000904:cell morphogenesis involved in differentiation;GO:0006461:protein complex assembly;GO:0006928:movement of cell or subcellular component;GO:0007044:cell-substrate junction assembly;GO:0007155:cell adhesion;GO:0007492:endoderm development;GO:0008283:cell proliferation;GO:0008284:positive regulation of cell proliferation;GO:0009653:anatomical structure morpho…	GO:0005198:structural molecule activity;GO:0005201:extracellular matrix structural constituent	GO:0005576:extracellular region;GO:0005578:proteinaceous extracellular matrix;GO:0005604:basement membrane;GO:0005605:basal lamina;GO:0005606:laminin-1 complex;GO:0005615:extracellular space;GO:0031012:extracellular matrix;GO:0031982:vesicle;GO:0031988:membrane-bounded vesicle;GO:0032991:macromolecular complex;GO:0043226:organelle;GO:0043227:membrane-bounded organelle;GO:0043230:extracellular org…
AC004585.1	2.97e-71	0.0225835	0.496	0.198	1.12e-67	NA	0.0298236	0.00682726	ENSG00000266088	ENSG00000266088	lncRNA	GRCh38.98	chr17	+	40516892	40527002	10111	-	-	novel transcript	-	-	-	-	-	-	-	-	-	-
MIR9-3HG	3.15e-71	0.0080099	0.568	0.137	1.18e-67	NA	0.0227572	0.0145978	ENSG00000255571	ENSG00000255571	lncRNA	GRCh38.98	chr15	+	89361579	89398487	36909	hsa:254559:MIR9-3HG, LINC00925	254559	MIR9-3 host gene [Source:HGNC Symbol;Acc:HGNC:27388]	-	-	-	-	-	-	-	-	-	-
TRBV5-4	4.61e-71	0.0380529	0.757	0.358	1.73e-67	NA	0.0691093	0.0291909	ENSG00000230099	ENSG00000230099	TR_V_gene	GRCh38.98	chr7	+	142462916	142463581	666	-	-	T cell receptor beta variable 5-4 [Source:HGNC Symbol;Acc:HGNC:12221]	-	-	-	-	-	-	-	-	-	-
CYGB	6.87e-71	-0.000141646	0.638	0.244	2.58e-67	NA	0.00317393	0.00331604	ENSG00000161544	ENSG00000161544	protein_coding	GRCh38.98	chr17	-	76527356	76551175	23820	hsa:114757:CYGB, HGB, STAP	114757	cytoglobin [Source:HGNC Symbol;Acc:HGNC:16505]	-	R-HSA-202131:Metabolism of nitric oxide;R-HSA-1430728:Metabolism;R-HSA-203765:eNOS activation and regulation;R-HSA-203615:eNOS activation	-	-	-	-	-	GO:0001666:response to hypoxia;GO:0001667:ameboidal-type cell migration;GO:0001775:cell activation;GO:0006082:organic acid metabolic process;GO:0006629:lipid metabolic process;GO:0006631:fatty acid metabolic process;GO:0006810:transport;GO:0006928:movement of cell or subcellular component;GO:0006950:response to stress;GO:0006979:response to oxidative stress;GO:0008152:metabolic process;GO:0009058…	GO:0003824:catalytic activity;GO:0004096:catalase activity;GO:0004601:peroxidase activity;GO:0005215:transporter activity;GO:0005344:oxygen transporter activity;GO:0005488:binding;GO:0005506:iron ion binding;GO:0005515:protein binding;GO:0008941:nitric oxide dioxygenase activity;GO:0016209:antioxidant activity;GO:0016491:oxidoreductase activity;GO:0016684:oxidoreductase activity, acting on peroxi…	GO:0005622:intracellular;GO:0005623:cell;GO:0005737:cytoplasm;GO:0005829:cytosol;GO:0036477:somatodendritic compartment;GO:0042995:cell projection;GO:0043005:neuron projection;GO:0043025:neuronal cell body;GO:0044297:cell body;GO:0044424:intracellular part;GO:0044444:cytoplasmic part;GO:0044464:cell part;GO:0097458:neuron part
AC004817.3	7.25e-71	-0.000294176	0.103	0.026	2.72e-67	NA	0.00173443	0.00202916	ENSG00000269927	ENSG00000269927	lncRNA	GRCh38.98	chr14	-	71141125	71143253	2129	-	-	novel transcript	-	-	-	-	-	-	-	-	-	-
MIR155HG	1.04e-70	0.0218445	0.643	0.449	3.9e-67	NA	0.0478469	0.0252054	ENSG00000234883	ENSG00000234883	lncRNA	GRCh38.98	chr21	+	25561909	25575168	13260	hsa:114614:MIR155HG, BIC, MIRHG2, NCRNA00172	114614	MIR155 host gene [Source:HGNC Symbol;Acc:HGNC:35460]	-	-	-	-	-	-	-	-	-	-
TMSB15B-AS1	3.81e-70	-0.00183943	0.217	0.131	1.43e-66	NA	0.000323861	0.00216558	ENSG00000231728	ENSG00000231728	lncRNA	GRCh38.98	chrX	-	103880668	103919548	38881	-	-	TMSB15B antisense RNA 1 [Source:HGNC Symbol;Acc:HGNC:53858]	-	-	-	-	-	-	-	-	-	-
MATK	6.82e-70	0.28745	0.606	0.401	2.56e-66	NA	0.503617	0.127975	ENSG00000007264	ENSG00000007264	protein_coding	GRCh38.98	chr19	-	3777970	3802129	24160	hsa:4145:MATK, CHK, CTK, HHYLTK, HYL, HYLTK, Lsk	4145	megakaryocyte-associated tyrosine kinase [Source:HGNC Symbol;Acc:HGNC:6906]	hsa04722:Neurotrophin signaling pathway	R-HSA-1227986:Signaling by ERBB2;R-HSA-162582:Signal Transduction	-	-	-	-	Obesity-related traits	GO:0002376:immune system process;GO:0006464:cellular protein modification process;GO:0006468:protein phosphorylation;GO:0006793:phosphorus metabolic process;GO:0006796:phosphate-containing compound metabolic process;GO:0006928:movement of cell or subcellular component;GO:0006950:response to stress;GO:0006952:defense response;GO:0006955:immune response;GO:0007154:cell communication;GO:0007165:sign…	GO:0000166:nucleotide binding;GO:0001882:nucleoside binding;GO:0001883:purine nucleoside binding;GO:0003824:catalytic activity;GO:0004672:protein kinase activity;GO:0004713:protein tyrosine kinase activity;GO:0004715:non-membrane spanning protein tyrosine kinase activity;GO:0005102:receptor binding;GO:0005488:binding;GO:0005515:protein binding;GO:0005524:ATP binding;GO:0016301:kinase activity;GO:…	GO:0005622:intracellular;GO:0005623:cell;GO:0005737:cytoplasm;GO:0005829:cytosol;GO:0005886:plasma membrane;GO:0009898:cytoplasmic side of plasma membrane;GO:0016020:membrane;GO:0019897:extrinsic component of plasma membrane;GO:0019898:extrinsic component of membrane;GO:0031234:extrinsic component of cytoplasmic side of plasma membrane;GO:0044424:intracellular part;GO:0044425:membrane part;GO:004…
AC005775.1	9.58e-70	0.00283771	0.584	0.337	3.6e-66	NA	0.00420802	0.00136241	ENSG00000266933	ENSG00000266933	lncRNA	GRCh38.98	chr19	-	490046	507833	17788	-	-	novel transcript, antisense to MADCAM1 and TPGS1	-	-	-	-	-	-	-	-	-	-
GZMM	1.12e-69	0.651121	0.796	0.717	4.2e-66	NA	1.38964	0.246102	ENSG00000197540	ENSG00000197540	protein_coding	GRCh38.98	chr19	+	544034	549924	5891	hsa:3004:GZMM, LMET1, MET1	3004	granzyme M [Source:HGNC Symbol;Acc:HGNC:4712]	-	R-HSA-168256:Immune System;R-HSA-173736:Alternative complement activation;R-HSA-166658:Complement cascade;R-HSA-166663:Initial triggering of complement;R-HSA-168249:Innate Immune System	-	-	-	-	-	GO:0002376:immune system process;GO:0006508:proteolysis;GO:0006915:apoptotic process;GO:0006950:response to stress;GO:0006952:defense response;GO:0006955:immune response;GO:0008152:metabolic process;GO:0008219:cell death;GO:0009987:cellular process;GO:0012501:programmed cell death;GO:0019538:protein metabolic process;GO:0019835:cytolysis;GO:0043170:macromolecule metabolic process;GO:0044238:prima…	GO:0003824:catalytic activity;GO:0004175:endopeptidase activity;GO:0004252:serine-type endopeptidase activity;GO:0005488:binding;GO:0005515:protein binding;GO:0008233:peptidase activity;GO:0008236:serine-type peptidase activity;GO:0016787:hydrolase activity;GO:0017171:serine hydrolase activity;GO:0070011:peptidase activity, acting on L-amino acid peptides	GO:0005576:extracellular region;GO:0016020:membrane
CST3	1.27e-69	-0.37568	0.889	0.981	4.77e-66	NA	31.6911	46.5976	ENSG00000101439	ENSG00000101439	protein_coding	GRCh38.98	chr20	-	23626706	23638473	11768	hsa:1471:CST3, ARMD11, HEL-S-2	1471	cystatin C [Source:HGNC Symbol;Acc:HGNC:2475]	hsa04970:Salivary secretion	R-HSA-977225:Amyloid fiber formation;R-HSA-392499:Metabolism of proteins	-	-	611953:Macular degeneration, age-related, 11;105150:Cerebral amyloid angiopathy	Nervous system diseases;Neurodegenerative diseases;H01185:Cerebral amyloid angiopathy (CAA);Other nervous and sensory system diseases;H00821:Macular degeneration	Cystatin C;Chronic kidney disease;Plasma cystastin c levels in acute coronary syndrome	GO:0001974:blood vessel remodeling;GO:0006508:proteolysis;GO:0006516:glycoprotein catabolic process;GO:0006950:response to stress;GO:0006952:defense response;GO:0008152:metabolic process;GO:0009056:catabolic process;GO:0009057:macromolecule catabolic process;GO:0009100:glycoprotein metabolic process;GO:0009653:anatomical structure morphogenesis;GO:0009892:negative regulation of metabolic process;…	GO:0001540:beta-amyloid binding;GO:0002020:protease binding;GO:0004857:enzyme inhibitor activity;GO:0004866:endopeptidase inhibitor activity;GO:0004869:cysteine-type endopeptidase inhibitor activity;GO:0005488:binding;GO:0005515:protein binding;GO:0019899:enzyme binding;GO:0030234:enzyme regulator activity;GO:0030414:peptidase inhibitor activity;GO:0033218:amide binding;GO:0042277:peptide binding…	GO:0005576:extracellular region;GO:0005615:extracellular space;GO:0031012:extracellular matrix;GO:0031982:vesicle;GO:0031988:membrane-bounded vesicle;GO:0043226:organelle;GO:0043227:membrane-bounded organelle;GO:0043230:extracellular organelle;GO:0044421:extracellular region part;GO:0070062:extracellular exosome;GO:1903561:extracellular vesicle
NEK5	2.97e-69	-0.00174094	0.119	0.182	1.12e-65	NA	-0.00198511	-0.000246109	ENSG00000197168	ENSG00000197168	protein_coding	GRCh38.98	chr13	-	52033611	52129092	95482	hsa:341676:NEK5	341676	NIMA related kinase 5 [Source:HGNC Symbol;Acc:HGNC:7748]	-	-	-	-	-	-	-	GO:0006464:cellular protein modification process;GO:0006468:protein phosphorylation;GO:0006508:proteolysis;GO:0006793:phosphorus metabolic process;GO:0006796:phosphate-containing compound metabolic process;GO:0008152:metabolic process;GO:0009893:positive regulation of metabolic process;GO:0009987:cellular process;GO:0010604:positive regulation of macromolecule metabolic process;GO:0010950:positiv…	GO:0000166:nucleotide binding;GO:0001882:nucleoside binding;GO:0001883:purine nucleoside binding;GO:0003824:catalytic activity;GO:0004672:protein kinase activity;GO:0004674:protein serine/threonine kinase activity;GO:0005488:binding;GO:0005524:ATP binding;GO:0016301:kinase activity;GO:0016740:transferase activity;GO:0016772:transferase activity, transferring phosphorus-containing groups;GO:001677…	-
TRGV4	3.32e-69	0.0421583	0.595	0.217	1.25e-65	NA	0.060046	0.0162851	ENSG00000211698	ENSG00000211698	TR_V_gene	GRCh38.98	chr7	-	38353715	38354517	803	-	-	T cell receptor gamma variable 4 [Source:HGNC Symbol;Acc:HGNC:12289]	-	-	-	-	-	-	-	-	-	-
CDKN2A	9.17e-69	0.0381577	0.563	0.353	3.45e-65	NA	0.056651	0.0170912	ENSG00000147889	ENSG00000147889	protein_coding	GRCh38.98	chr9	-	21967753	21995301	27549	hsa:1029:CDKN2A, ARF, CDK4I, CDKN2, CMM2, INK4, INK4A, MLM, MTS-1, MTS1, P14, P14ARF, P16, P16-INK4A, P16INK4, P16INK4A, P19, P19ARF, TP16	1029	cyclin dependent kinase inhibitor 2A [Source:HGNC Symbol;Acc:HGNC:1787]	hsa04110:Cell cycle;hsa04115:p53 signaling pathway;hsa05166:HTLV-I infection;hsa05200:Pathways in cancer;hsa05218:Melanoma;hsa05203:Viral carcinogenesis;hsa05206:MicroRNAs in cancer;hsa01522:Endocrine resistance;hsa01524:Platinum drug resistance;hsa05219:Bladder cancer;hsa05223:Non-small cell lung cancer;hsa05214:Glioma;hsa05220:Chronic myeloid leukemia;hsa05212:Pancreatic cancer	R-HSA-69231:Cyclin D associated events in G1;R-HSA-69236:G1 Phase;R-HSA-2559582:Senescence-Associated Secretory Phenotype (SASP);R-HSA-1640170:Cell Cycle;R-HSA-2262752:Cellular responses to stress;R-HSA-2559585:Oncogene Induced Senescence;R-HSA-69278:Cell Cycle, Mitotic;R-HSA-453279:Mitotic G1-G1/S phases;R-HSA-2559583:Cellular Senescence;R-HSA-2559580:Oxidative Stress Induced Senescence	-	P00059:p53 pathway	155755:Melanoma and neural system tumor syndrome;606719:Pancreatic cancer/melanoma syndrome;155601:Melanoma, cutaneous malignant, 2	Cancers;Cancers of eye, brain, and central nervous system;H01513:Retinoblastoma;H00042:Glioma;H01556:Meningioma;Cancers of the digestive system;H00017:Esophageal cancer;H00048:Hepatocellular carcinoma;H00047:Gallbladder cancer;H00046:Cholangiocarcinoma;H00019:Pancreatic cancer;Cancers of haematopoietic and lymphoid tissues;H00004:Chronic myeloid leukemia (CML);H01464:Mantle cell lymphoma;H00008:B…	Type 2 diabetes;Breast cancer;Fasting plasma glucose;Coronary artery calcification;Coronary heart disease;Myocardial infarction;Melanoma;Basal cell carcinoma;Intracranial aneurysm;Myocardial infarction (early onset);Glioma;Endometriosis;Abdominal aortic aneurysm;Coronary artery disease;Platelet count;Acute lymphoblastic leukemia (B-cell precursor);Esophageal squamous cell carcinoma	GO:0000079:regulation of cyclin-dependent protein serine/threonine kinase activity;GO:0000082:G1/S transition of mitotic cell cycle;GO:0000278:mitotic cell cycle;GO:0001558:regulation of cell growth;GO:0001932:regulation of protein phosphorylation;GO:0001933:negative regulation of protein phosphorylation;GO:0001952:regulation of cell-matrix adhesion;GO:0001953:negative regulation of cell-matrix a…	GO:0003676:nucleic acid binding;GO:0003723:RNA binding;GO:0004857:enzyme inhibitor activity;GO:0004860:protein kinase inhibitor activity;GO:0004861:cyclin-dependent protein serine/threonine kinase inhibitor activity;GO:0005488:binding;GO:0005515:protein binding;GO:0008134:transcription factor binding;GO:0016538:cyclin-dependent protein serine/threonine kinase regulator activity;GO:0019207:kinase …	GO:0000785:chromatin;GO:0000792:heterochromatin;GO:0005622:intracellular;GO:0005623:cell;GO:0005634:nucleus;GO:0005694:chromosome;GO:0005737:cytoplasm;GO:0005829:cytosol;GO:0032991:macromolecular complex;GO:0035985:senescence-associated heterochromatin focus;GO:0043226:organelle;GO:0043227:membrane-bounded organelle;GO:0043228:non-membrane-bounded organelle;GO:0043229:intracellular organelle;GO:0…
AC083862.2	9.33e-69	0.0162404	0.44	0.237	3.51e-65	NA	0.00751105	-0.0087192	ENSG00000272941	ENSG00000272941	lncRNA	GRCh38.98	chr7	+	135168403	135169547	1145	-	-	novel transcript, antisense to C7orf49	-	-	-	-	-	-	-	-	-	-
FCER1G	9.38e-69	-0.360833	0.844	0.973	3.53e-65	NA	20.2413	29.4712	ENSG00000158869	ENSG00000158869	protein_coding	GRCh38.98	chr1	+	161215234	161220699	5466	hsa:2207:FCER1G, FCRG	2207	Fc fragment of IgE receptor Ig [Source:HGNC Symbol;Acc:HGNC:3611]	hsa04650:Natural killer cell mediated cytotoxicity;hsa05152:Tuberculosis;hsa05310:Asthma;hsa04071:Sphingolipid signaling pathway;hsa04072:Phospholipase D signaling pathway;hsa04664:Fc epsilon RI signaling pathway;hsa04611:Platelet activation	R-HSA-75892:Platelet Adhesion to exposed collagen;R-HSA-114604:GPVI-mediated activation cascade;R-HSA-2871837:FCERI mediated NF-kB activation;R-HSA-2871809:FCERI mediated Ca+2 mobilization;R-HSA-168256:Immune System;R-HSA-2871796:FCERI mediated MAPK activation;R-HSA-5621481:C-type lectin receptors (CLRs);R-HSA-109582:Hemostasis;R-HSA-2454202:Fc epsilon receptor (FCERI) signaling;R-HSA-76002:Plate…	-	-	-	-	-	GO:0001775:cell activation;GO:0001776:leukocyte homeostasis;GO:0001794:type IIa hypersensitivity;GO:0001796:regulation of type IIa hypersensitivity;GO:0001798:positive regulation of type IIa hypersensitivity;GO:0001802:type III hypersensitivity;GO:0001803:regulation of type III hypersensitivity;GO:0001805:positive regulation of type III hypersensitivity;GO:0001810:regulation of type I hypersensit…	GO:0004871:signal transducer activity;GO:0004872:receptor activity;GO:0004888:transmembrane signaling receptor activity;GO:0005488:binding;GO:0005515:protein binding;GO:0019763:immunoglobulin receptor activity;GO:0019767:IgE receptor activity;GO:0019863:IgE binding;GO:0019864:IgG binding;GO:0019865:immunoglobulin binding;GO:0032403:protein complex binding;GO:0038023:signaling receptor activity;GO…	GO:0005623:cell;GO:0005886:plasma membrane;GO:0005887:integral component of plasma membrane;GO:0009897:external side of plasma membrane;GO:0009986:cell surface;GO:0016020:membrane;GO:0016021:integral component of membrane;GO:0031224:intrinsic component of membrane;GO:0031226:intrinsic component of plasma membrane;GO:0032991:macromolecular complex;GO:0032997:Fc receptor complex;GO:0032998:Fc-epsil…
HOPX	9.65e-69	0.571614	0.865	0.828	3.63e-65	NA	1.30084	0.299084	ENSG00000171476	ENSG00000171476	protein_coding	GRCh38.98	chr4	-	56647988	56681899	33912	hsa:84525:HOPX, CAMEO, HOD, HOP, LAGY, NECC1, OB1, SMAP31, TOTO	84525	HOP homeobox [Source:HGNC Symbol;Acc:HGNC:24961]	-	-	-	-	-	-	Cadmium levels	GO:0000122:negative regulation of transcription from RNA polymerase II promoter;GO:0001701:in utero embryonic development;GO:0001824:blastocyst development;GO:0001825:blastocyst formation;GO:0001829:trophectodermal cell differentiation;GO:0003008:system process;GO:0003013:circulatory system process;GO:0003015:heart process;GO:0006139:nucleobase-containing compound metabolic process;GO:0006325:chr…	GO:0003676:nucleic acid binding;GO:0003677:DNA binding;GO:0005488:binding;GO:0005515:protein binding;GO:0097159:organic cyclic compound binding;GO:1901363:heterocyclic compound binding	GO:0005622:intracellular;GO:0005623:cell;GO:0005634:nucleus;GO:0005737:cytoplasm;GO:0043226:organelle;GO:0043227:membrane-bounded organelle;GO:0043229:intracellular organelle;GO:0043231:intracellular membrane-bounded organelle;GO:0044424:intracellular part;GO:0044464:cell part
PAWR	1.79e-68	0.0190825	0.677	0.249	6.72e-65	NA	0.0258058	0.0064164	ENSG00000177425	ENSG00000177425	protein_coding	GRCh38.98	chr12	-	79574979	79690964	115986	hsa:5074:PAWR, PAR4, Par-4	5074	pro-apoptotic WT1 regulator [Source:HGNC Symbol;Acc:HGNC:8614]	-	-	-	-	-	-	Attention deficit hyperactivity disorder and conduct disorder	GO:0000122:negative regulation of transcription from RNA polymerase II promoter;GO:0001508:action potential;GO:0001775:cell activation;GO:0001816:cytokine production;GO:0002237:response to molecule of bacterial origin;GO:0002253:activation of immune response;GO:0002376:immune system process;GO:0002429:immune response-activating cell surface receptor signaling pathway;GO:0002682:regulation of immu…	GO:0000988:transcription factor activity, protein binding;GO:0000989:transcription factor activity, transcription factor binding;GO:0003712:transcription cofactor activity;GO:0003714:transcription corepressor activity;GO:0003779:actin binding;GO:0005080:protein kinase C binding;GO:0005488:binding;GO:0005515:protein binding;GO:0008092:cytoskeletal protein binding;GO:0008157:protein phosphatase 1 b…	GO:0005622:intracellular;GO:0005623:cell;GO:0005634:nucleus;GO:0005737:cytoplasm;GO:0005856:cytoskeleton;GO:0005884:actin filament;GO:0005886:plasma membrane;GO:0015629:actin cytoskeleton;GO:0016020:membrane;GO:0030424:axon;GO:0036477:somatodendritic compartment;GO:0042995:cell projection;GO:0043005:neuron projection;GO:0043025:neuronal cell body;GO:0043226:organelle;GO:0043227:membrane-bounded o…
PMEPA1	1.98e-68	0.00593707	0.762	0.506	7.43e-65	NA	0.0157653	0.00975248	ENSG00000124225	ENSG00000124225	protein_coding	GRCh38.98	chr20	-	57648392	57711536	63145	hsa:56937:PMEPA1, STAG1, TMEPAI	56937	prostate transmembrane protein, androgen induced 1 [Source:HGNC Symbol;Acc:HGNC:14107]	-	R-HSA-170834:Signaling by TGF-beta Receptor Complex;R-HSA-2173788:Downregulation of TGF-beta receptor signaling;R-HSA-2173789:TGF-beta receptor signaling activates SMADs;R-HSA-162582:Signal Transduction	-	-	-	-	Obesity-related traits;Response to fenofibrate (adiponectin levels);Verbal declarative memory	GO:0001932:regulation of protein phosphorylation;GO:0001933:negative regulation of protein phosphorylation;GO:0006461:protein complex assembly;GO:0006464:cellular protein modification process;GO:0006468:protein phosphorylation;GO:0006793:phosphorus metabolic process;GO:0006796:phosphate-containing compound metabolic process;GO:0007154:cell communication;GO:0007165:signal transduction;GO:0007166:c…	GO:0005488:binding;GO:0005515:protein binding;GO:0019904:protein domain specific binding;GO:0046332:SMAD binding;GO:0050699:WW domain binding;GO:0070412:R-SMAD binding	GO:0000139:Golgi membrane;GO:0005622:intracellular;GO:0005623:cell;GO:0005634:nucleus;GO:0005654:nucleoplasm;GO:0005737:cytoplasm;GO:0005768:endosome;GO:0005769:early endosome;GO:0005773:vacuole;GO:0005774:vacuolar membrane;GO:0005794:Golgi apparatus;GO:0005886:plasma membrane;GO:0010008:endosome membrane;GO:0012505:endomembrane system;GO:0016020:membrane;GO:0016021:integral component of membrane…
SPON2	3.86e-68	0.61825	0.561	0.374	1.45e-64	NA	1.35635	0.269805	ENSG00000159674	ENSG00000159674	protein_coding	GRCh38.98	chr4	-	1166932	1208962	42031	hsa:10417:SPON2, DIL-1, DIL1, M-SPONDIN, MINDIN	10417	spondin 2 [Source:HGNC Symbol;Acc:HGNC:11253]	-	R-HSA-5173105:O-linked glycosylation;R-HSA-392499:Metabolism of proteins;R-HSA-597592:Post-translational protein modification;R-HSA-5083635:Defective B3GALTL causes Peters-plus syndrome (PpS);R-HSA-5173214:O-glycosylation of TSR domain-containing proteins;R-HSA-3781865:Diseases of glycosylation;R-HSA-3906995:Diseases associated with O-glycosylation of proteins;R-HSA-1643685:Disease	-	-	-	-	Recombination rate (females);Recombination rate (males)	GO:0000902:cell morphogenesis;GO:0000904:cell morphogenesis involved in differentiation;GO:0001816:cytokine production;GO:0001817:regulation of cytokine production;GO:0001819:positive regulation of cytokine production;GO:0002237:response to molecule of bacterial origin;GO:0002252:immune effector process;GO:0002367:cytokine production involved in immune response;GO:0002376:immune system process;GO…	GO:0001530:lipopolysaccharide binding;GO:0003823:antigen binding;GO:0005488:binding;GO:0005515:protein binding;GO:0008289:lipid binding;GO:0043167:ion binding;GO:0043169:cation binding;GO:0046872:metal ion binding;GO:0097367:carbohydrate derivative binding	GO:0005576:extracellular region;GO:0005578:proteinaceous extracellular matrix;GO:0005615:extracellular space;GO:0031012:extracellular matrix;GO:0031982:vesicle;GO:0031988:membrane-bounded vesicle;GO:0043226:organelle;GO:0043227:membrane-bounded organelle;GO:0043230:extracellular organelle;GO:0044421:extracellular region part;GO:0070062:extracellular exosome;GO:1903561:extracellular vesicle
FCRL6	7.61e-68	0.358137	0.712	0.59	2.86e-64	NA	0.501998	0.0498622	ENSG00000181036	ENSG00000181036	protein_coding	GRCh38.98	chr1	+	159800511	159816257	15747	hsa:343413:FCRL6, FcRH6	343413	Fc receptor like 6 [Source:HGNC Symbol;Acc:HGNC:31910]	-	-	-	-	-	-	C-reactive protein	-	-	GO:0005623:cell;GO:0005886:plasma membrane;GO:0009897:external side of plasma membrane;GO:0009986:cell surface;GO:0016020:membrane;GO:0016021:integral component of membrane;GO:0031224:intrinsic component of membrane;GO:0044425:membrane part;GO:0044459:plasma membrane part;GO:0044464:cell part;GO:0071944:cell periphery;GO:0098552:side of membrane
PRF1	8.33e-68	1.40606	0.824	0.803	3.13e-64	NA	5.32779	0.55098	ENSG00000180644	ENSG00000180644	protein_coding	GRCh38.98	chr10	-	70597348	70602759	5412	hsa:5551:PRF1, FLH2, HPLH2, P1, PFN1, PFP	5551	perforin 1 [Source:HGNC Symbol;Acc:HGNC:9360]	hsa04650:Natural killer cell mediated cytotoxicity;hsa05320:Autoimmune thyroid disease;hsa04940:Type I diabetes mellitus;hsa05330:Allograft rejection;hsa05332:Graft-versus-host disease;hsa05416:Viral myocarditis;hsa04210:Apoptosis	-	-	-	605027:Lymphoma, non-Hodgkin;603553:Hemophagocytic lymphohistiocytosis, familial, 2;609135:Aplastic anemia	Immune system diseases;Primary immunodeficiency;H00109:Familial hemophagocyic lymphohistiocytosis	Obesity (extreme)	GO:0001771:immunological synapse formation;GO:0001775:cell activation;GO:0002252:immune effector process;GO:0002347:response to tumor cell;GO:0002357:defense response to tumor cell;GO:0002376:immune system process;GO:0002418:immune response to tumor cell;GO:0006461:protein complex assembly;GO:0006810:transport;GO:0006915:apoptotic process;GO:0006950:response to stress;GO:0006952:defense response;…	GO:0005215:transporter activity;GO:0005488:binding;GO:0005509:calcium ion binding;GO:0005515:protein binding;GO:0015267:channel activity;GO:0022803:passive transmembrane transporter activity;GO:0022829:wide pore channel activity;GO:0022857:transmembrane transporter activity;GO:0043167:ion binding;GO:0043169:cation binding;GO:0046872:metal ion binding	GO:0000323:lytic vacuole;GO:0005576:extracellular region;GO:0005622:intracellular;GO:0005623:cell;GO:0005737:cytoplasm;GO:0005764:lysosome;GO:0005768:endosome;GO:0005773:vacuole;GO:0005775:vacuolar lumen;GO:0005886:plasma membrane;GO:0012505:endomembrane system;GO:0016020:membrane;GO:0016021:integral component of membrane;GO:0016023:cytoplasmic, membrane-bounded vesicle;GO:0031224:intrinsic compo…
TRBC1	9.4e-68	0.653828	0.797	0.768	3.53e-64	NA	1.30058	0.196418	ENSG00000211751	ENSG00000211751	TR_C_gene	GRCh38.98	chr7	+	142791694	142793368	1675	-	-	T cell receptor beta constant 1 [Source:HGNC Symbol;Acc:HGNC:12156]	-	-	-	-	-	-	-	-	-	-
NUAK1	9.64e-68	0.0256084	0.416	0.151	3.62e-64	NA	0.0252451	-0.000676491	ENSG00000074590	ENSG00000074590	protein_coding	GRCh38.98	chr12	-	106063340	106140033	76694	hsa:9891:NUAK1, ARK5	9891	NUAK family kinase 1 [Source:HGNC Symbol;Acc:HGNC:14311]	-	R-HSA-3700989:Transcriptional Regulation by TP53;R-HSA-212436:Generic Transcription Pathway;R-HSA-6804756:Regulation of TP53 Activity through Phosphorylation;R-HSA-74160:Gene Expression;R-HSA-5633007:Regulation of TP53 Activity	-	-	-	-	Alzheimer's disease biomarkers;Response to methotrexate in juvenile idiopathic arthritis;Attention function in attention deficit hyperactive disorder	GO:0006464:cellular protein modification process;GO:0006468:protein phosphorylation;GO:0006470:protein dephosphorylation;GO:0006793:phosphorus metabolic process;GO:0006796:phosphate-containing compound metabolic process;GO:0006950:response to stress;GO:0006974:cellular response to DNA damage stimulus;GO:0007154:cell communication;GO:0007155:cell adhesion;GO:0007165:signal transduction;GO:0007568:…	GO:0000166:nucleotide binding;GO:0001882:nucleoside binding;GO:0001883:purine nucleoside binding;GO:0002039:p53 binding;GO:0003824:catalytic activity;GO:0004672:protein kinase activity;GO:0004674:protein serine/threonine kinase activity;GO:0005488:binding;GO:0005515:protein binding;GO:0005524:ATP binding;GO:0016301:kinase activity;GO:0016740:transferase activity;GO:0016772:transferase activity, t…	GO:0005622:intracellular;GO:0005623:cell;GO:0005634:nucleus;GO:0005654:nucleoplasm;GO:0005730:nucleolus;GO:0005737:cytoplasm;GO:0005856:cytoskeleton;GO:0015630:microtubule cytoskeleton;GO:0031974:membrane-enclosed lumen;GO:0031981:nuclear lumen;GO:0043226:organelle;GO:0043227:membrane-bounded organelle;GO:0043228:non-membrane-bounded organelle;GO:0043229:intracellular organelle;GO:0043231:intrace…
LINC01781	1.66e-67	0.00864838	0.535	0.104	6.23e-64	NA	0.041899	0.0329271	ENSG00000234184	ENSG00000234184	lncRNA	GRCh38.98	chr1	+	80535755	80646791	111037	hsa:101927412:	101927412	long intergenic non-protein coding RNA 1781 [Source:HGNC Symbol;Acc:HGNC:52571]	-	-	-	-	-	-	-	-	-	-
PERP	2.37e-67	0.0382101	0.628	0.41	8.92e-64	NA	0.0480245	0.00873472	ENSG00000112378	ENSG00000112378	protein_coding	GRCh38.98	chr6	-	138088505	138107419	18915	hsa:64065:PERP, KCP1, KRTCAP1, PIGPC1, THW, dJ496H19.1	64065	p53 apoptosis effector related to PMP22 [Source:HGNC Symbol;Acc:HGNC:17637]	hsa04115:p53 signaling pathway	R-HSA-3700989:Transcriptional Regulation by TP53;R-HSA-212436:Generic Transcription Pathway;R-HSA-74160:Gene Expression;R-HSA-5633008:TP53 Regulates Transcription of Cell Death Genes;R-HSA-6803205:TP53 regulates transcription of several additional cell death genes whose specific roles in p53-dependent apoptosis remain uncertain	-	P00059:p53 pathway	-	-	Bulimia nervosa	GO:0002934:desmosome organization;GO:0006508:proteolysis;GO:0006915:apoptotic process;GO:0007154:cell communication;GO:0007155:cell adhesion;GO:0007165:signal transduction;GO:0007166:cell surface receptor signaling pathway;GO:0007219:Notch signaling pathway;GO:0007275:multicellular organism development;GO:0008152:metabolic process;GO:0008219:cell death;GO:0009653:anatomical structure morphogenesi…	-	GO:0005622:intracellular;GO:0005623:cell;GO:0005737:cytoplasm;GO:0005739:mitochondrion;GO:0005794:Golgi apparatus;GO:0005886:plasma membrane;GO:0005887:integral component of plasma membrane;GO:0005911:cell-cell junction;GO:0012505:endomembrane system;GO:0016020:membrane;GO:0016021:integral component of membrane;GO:0030054:cell junction;GO:0030057:desmosome;GO:0031224:intrinsic component of membra…
IQCN	2.77e-67	0.00535603	0.659	0.426	1.04e-63	NA	0.00716898	0.00178897	ENSG00000130518	ENSG00000130518	protein_coding	GRCh38.98	chr19	-	18257097	18274509	17413	hsa:80726:	80726	IQ motif containing N [Source:HGNC Symbol;Acc:HGNC:29350]	-	-	-	-	-	-	-	-	GO:0005488:binding;GO:0005515:protein binding	GO:0005622:intracellular;GO:0005623:cell;GO:0005634:nucleus;GO:0005737:cytoplasm;GO:0005739:mitochondrion;GO:0043226:organelle;GO:0043227:membrane-bounded organelle;GO:0043229:intracellular organelle;GO:0043231:intracellular membrane-bounded organelle;GO:0044424:intracellular part;GO:0044444:cytoplasmic part;GO:0044464:cell part
PLEKHF1	3.89e-67	0.114699	0.653	0.285	1.46e-63	NA	0.144621	0.0205841	ENSG00000166289	ENSG00000166289	protein_coding	GRCh38.98	chr19	+	29665459	29675477	10019	hsa:79156:PLEKHF1, APPD, LAPF, PHAFIN1, ZFYVE15	79156	pleckstrin homology and FYVE domain containing 1 [Source:HGNC Symbol;Acc:HGNC:20764]	-	-	-	-	-	-	-	GO:0006914:autophagy;GO:0006915:apoptotic process;GO:0006996:organelle organization;GO:0007009:plasma membrane organization;GO:0007032:endosome organization;GO:0007033:vacuole organization;GO:0007154:cell communication;GO:0007165:signal transduction;GO:0008104:protein localization;GO:0008219:cell death;GO:0009966:regulation of signal transduction;GO:0009967:positive regulation of signal transduct…	GO:0005488:binding;GO:0005515:protein binding;GO:0005543:phospholipid binding;GO:0008289:lipid binding;GO:0010314:phosphatidylinositol-5-phosphate binding;GO:0032266:phosphatidylinositol-3-phosphate binding;GO:0035091:phosphatidylinositol binding;GO:0043167:ion binding;GO:0043169:cation binding;GO:0046872:metal ion binding;GO:0070273:phosphatidylinositol-4-phosphate binding;GO:1901981:phosphatidy…	GO:0000323:lytic vacuole;GO:0005622:intracellular;GO:0005623:cell;GO:0005634:nucleus;GO:0005737:cytoplasm;GO:0005764:lysosome;GO:0005765:lysosomal membrane;GO:0005768:endosome;GO:0005773:vacuole;GO:0005774:vacuolar membrane;GO:0010008:endosome membrane;GO:0012505:endomembrane system;GO:0016020:membrane;GO:0031090:organelle membrane;GO:0043226:organelle;GO:0043227:membrane-bounded organelle;GO:004…
ID3	4.04e-67	0.00582306	0.442	0.233	1.52e-63	NA	0.0330396	0.0270417	ENSG00000117318	ENSG00000117318	protein_coding	GRCh38.98	chr1	-	23557926	23559501	1576	hsa:3399:ID3, HEIR-1, bHLHb25	3399	inhibitor of DNA binding 3, HLH protein [Source:HGNC Symbol;Acc:HGNC:5362]	hsa04550:Signaling pathways regulating pluripotency of stem cells;hsa04350:TGF-beta signaling pathway	-	-	-	-	-	-	GO:0000122:negative regulation of transcription from RNA polymerase II promoter;GO:0001101:response to acid chemical;GO:0001503:ossification;GO:0001649:osteoblast differentiation;GO:0001655:urogenital system development;GO:0001656:metanephros development;GO:0001822:kidney development;GO:0006139:nucleobase-containing compound metabolic process;GO:0006259:DNA metabolic process;GO:0006260:DNA replic…	GO:0000988:transcription factor activity, protein binding;GO:0000989:transcription factor activity, transcription factor binding;GO:0001071:nucleic acid binding transcription factor activity;GO:0003700:transcription factor activity, sequence-specific DNA binding;GO:0003712:transcription cofactor activity;GO:0003714:transcription corepressor activity;GO:0005488:binding;GO:0005515:protein binding;G…	GO:0005622:intracellular;GO:0005623:cell;GO:0005634:nucleus;GO:0005654:nucleoplasm;GO:0005737:cytoplasm;GO:0005856:cytoskeleton;GO:0015630:microtubule cytoskeleton;GO:0031974:membrane-enclosed lumen;GO:0031981:nuclear lumen;GO:0043226:organelle;GO:0043227:membrane-bounded organelle;GO:0043228:non-membrane-bounded organelle;GO:0043229:intracellular organelle;GO:0043231:intracellular membrane-bound…
AL365203.2	4.44e-67	-0.00110482	0.582	0.181	1.67e-63	NA	0.00341932	0.00452853	ENSG00000273038	ENSG00000273038	lncRNA	GRCh38.98	chr10	-	32887255	32889311	2057	-	-	novel transcript	-	-	-	-	-	-	-	-	-	-
FBLN7	4.47e-67	0.00933254	0.557	0.138	1.68e-63	NA	0.00981964	0.000439297	ENSG00000144152	ENSG00000144152	protein_coding	GRCh38.98	chr2	+	112138385	112188218	49834	hsa:129804:FBLN7, TM14	129804	fibulin 7 [Source:HGNC Symbol;Acc:HGNC:26740]	-	-	-	-	-	-	-	GO:0007155:cell adhesion;GO:0022610:biological adhesion	GO:0005488:binding;GO:0005509:calcium ion binding;GO:0005539:glycosaminoglycan binding;GO:0008201:heparin binding;GO:0043167:ion binding;GO:0043169:cation binding;GO:0046872:metal ion binding;GO:0097367:carbohydrate derivative binding;GO:1901681:sulfur compound binding	GO:0005576:extracellular region;GO:0005578:proteinaceous extracellular matrix;GO:0005912:adherens junction;GO:0005924:cell-substrate adherens junction;GO:0005925:focal adhesion;GO:0030054:cell junction;GO:0030055:cell-substrate junction;GO:0031012:extracellular matrix;GO:0031982:vesicle;GO:0031988:membrane-bounded vesicle;GO:0043226:organelle;GO:0043227:membrane-bounded organelle;GO:0043230:extra…
AIF1	5.48e-67	-0.375935	0.812	0.987	2.06e-63	NA	18.2366	27.0153	ENSG00000204472	ENSG00000204472	protein_coding	GRCh38.98	chr6	+	31615217	31617021	1805	hsa:199:AIF1, AIF-1, IBA1, IRT-1, IRT1	199	allograft inflammatory factor 1 [Source:HGNC Symbol;Acc:HGNC:352]	-	-	-	-	-	-	Height;Crohn's disease;Neonatal lupus;Weight;Laryngeal squamous cell carcinoma	GO:0000082:G1/S transition of mitotic cell cycle;GO:0000278:mitotic cell cycle;GO:0001774:microglial cell activation;GO:0001775:cell activation;GO:0001932:regulation of protein phosphorylation;GO:0001934:positive regulation of protein phosphorylation;GO:0002274:myeloid leukocyte activation;GO:0002376:immune system process;GO:0002548:monocyte chemotaxis;GO:0002682:regulation of immune system proce…	GO:0003779:actin binding;GO:0005488:binding;GO:0005509:calcium ion binding;GO:0005515:protein binding;GO:0008092:cytoskeletal protein binding;GO:0032403:protein complex binding;GO:0043167:ion binding;GO:0043169:cation binding;GO:0044877:macromolecular complex binding;GO:0046872:metal ion binding;GO:0051015:actin filament binding	GO:0001726:ruffle;GO:0001891:phagocytic cup;GO:0005622:intracellular;GO:0005623:cell;GO:0005634:nucleus;GO:0005737:cytoplasm;GO:0005829:cytosol;GO:0005856:cytoskeleton;GO:0005884:actin filament;GO:0005886:plasma membrane;GO:0015629:actin cytoskeleton;GO:0016020:membrane;GO:0030027:lamellipodium;GO:0031252:cell leading edge;GO:0031253:cell projection membrane;GO:0031256:leading edge membrane;GO:00…
SLC26A1	7.84e-67	0.00480906	0.386	0.118	2.95e-63	NA	0.00412898	-0.00068835	ENSG00000145217	ENSG00000145217	protein_coding	GRCh38.98	chr4	-	979073	993440	14368	hsa:10861:SLC26A1, EDM4, SAT-1, SAT1	10861	solute carrier family 26 member 1 [Source:HGNC Symbol;Acc:HGNC:10993]	-	R-HSA-211859:Biological oxidations;R-HSA-382551:Transmembrane transport of small molecules;R-HSA-1630316:Glycosaminoglycan metabolism;R-HSA-1430728:Metabolism;R-HSA-174362:Transport and synthesis of PAPS;R-HSA-156584:Cytosolic sulfonation of small molecules;R-HSA-427601:Multifunctional anion exchangers;R-HSA-71387:Metabolism of carbohydrates;R-HSA-425407:SLC-mediated transmembrane transport;R-HSA…	-	-	167030:Nephrolithiasis, calcium oxalate	-	-	GO:0006139:nucleobase-containing compound metabolic process;GO:0006163:purine nucleotide metabolic process;GO:0006164:purine nucleotide biosynthetic process;GO:0006725:cellular aromatic compound metabolic process;GO:0006753:nucleoside phosphate metabolic process;GO:0006790:sulfur compound metabolic process;GO:0006793:phosphorus metabolic process;GO:0006796:phosphate-containing compound metabolic …	GO:0005215:transporter activity;GO:0005216:ion channel activity;GO:0005253:anion channel activity;GO:0005254:chloride channel activity;GO:0008271:secondary active sulfate transmembrane transporter activity;GO:0008509:anion transmembrane transporter activity;GO:0008514:organic anion transmembrane transporter activity;GO:0015075:ion transmembrane transporter activity;GO:0015103:inorganic anion tran…	GO:0005623:cell;GO:0005886:plasma membrane;GO:0005887:integral component of plasma membrane;GO:0016020:membrane;GO:0016021:integral component of membrane;GO:0031224:intrinsic component of membrane;GO:0031226:intrinsic component of plasma membrane;GO:0044425:membrane part;GO:0044459:plasma membrane part;GO:0044464:cell part;GO:0071944:cell periphery
GNAL	8.08e-67	0.0252824	0.633	0.334	3.04e-63	NA	0.0304799	0.00475344	ENSG00000141404	ENSG00000141404	protein_coding	GRCh38.98	chr18	+	11689264	11885685	196422	hsa:2774:GNAL, DYT25	2774	G protein subunit alpha L [Source:HGNC Symbol;Acc:HGNC:4388]	hsa04020:Calcium signaling pathway;hsa04740:Olfactory transduction;hsa05146:Amoebiasis;hsa04728:Dopaminergic synapse;hsa05142:Chagas disease (American trypanosomiasis);hsa05012:Parkinson's disease	R-HSA-997269:Inhibition of adenylate cyclase pathway;R-HSA-381753:Olfactory Signaling Pathway;R-HSA-112316:Neuronal System;R-HSA-111885:Opioid Signalling;R-HSA-372790:Signaling by GPCR;R-HSA-977443:GABA receptor activation;R-HSA-388396:GPCR downstream signaling;R-HSA-162582:Signal Transduction;R-HSA-170670:Adenylate cyclase inhibitory pathway;R-HSA-112315:Transmission across Chemical Synapses;R-H…	-	P04377:Beta1 adrenergic receptor signaling pathway;P04376:5HT4 type receptor mediated signaling pathway;P00019:Endothelin signaling pathway;P04378:Beta2 adrenergic receptor signaling pathway;P00026:Heterotrimeric G-protein signaling pathway-Gi alpha and Gs alpha mediated pathway;P04380:Cortocotropin releasing factor receptor signaling pathway;P04379:Beta3 adrenergic receptor signaling pathway;P05…	615073:Dystonia 25	-	Alcohol dependence;QT interval (interaction);Tandem gait	GO:0003008:system process;GO:0006139:nucleobase-containing compound metabolic process;GO:0006140:regulation of nucleotide metabolic process;GO:0006163:purine nucleotide metabolic process;GO:0006164:purine nucleotide biosynthetic process;GO:0006171:cAMP biosynthetic process;GO:0006725:cellular aromatic compound metabolic process;GO:0006753:nucleoside phosphate metabolic process;GO:0006793:phosphor…	GO:0000166:nucleotide binding;GO:0001882:nucleoside binding;GO:0001883:purine nucleoside binding;GO:0003824:catalytic activity;GO:0003924:GTPase activity;GO:0004871:signal transducer activity;GO:0005488:binding;GO:0005515:protein binding;GO:0005525:GTP binding;GO:0016462:pyrophosphatase activity;GO:0016787:hydrolase activity;GO:0016817:hydrolase activity, acting on acid anhydrides;GO:0016818:hydr…	GO:0005576:extracellular region;GO:0005623:cell;GO:0005886:plasma membrane;GO:0016020:membrane;GO:0031982:vesicle;GO:0031988:membrane-bounded vesicle;GO:0043226:organelle;GO:0043227:membrane-bounded organelle;GO:0043230:extracellular organelle;GO:0044421:extracellular region part;GO:0044464:cell part;GO:0070062:extracellular exosome;GO:0071944:cell periphery;GO:1903561:extracellular vesicle
AC007541.1	1.2e-66	0.012643	0.545	0.131	4.52e-63	NA	0.0132908	0.00056045	ENSG00000260329	ENSG00000260329	lncRNA	GRCh38.98	chr12	-	106954029	106955497	1469	-	-	novel transcript, antisense to C12orf23	-	-	-	-	-	-	-	-	-	-
KIR3DL2	1.68e-66	0.14335	0.793	0.774	6.3e-63	NA	0.228527	0.0644575	ENSG00000240403	ENSG00000240403	protein_coding	GRCh38.98	chr19	+	54850443	54867207	16765	hsa:3812:KIR3DL2, 3DL2, CD158K, KIR-3DL2, NKAT-4, NKAT4, NKAT4B, p140	3812	killer cell immunoglobulin like receptor, three Ig domains and long cytoplasmic tail 2 [Source:HGNC Symbol;Acc:HGNC:6339]	hsa04650:Natural killer cell mediated cytotoxicity;hsa04612:Antigen processing and presentation;hsa05332:Graft-versus-host disease	R-HSA-168256:Immune System;R-HSA-1280218:Adaptive Immune System;R-HSA-198933:Immunoregulatory interactions between a Lymphoid and a non-Lymphoid cell	-	-	-	-	-	GO:0002376:immune system process;GO:0002682:regulation of immune system process;GO:0006950:response to stress;GO:0006952:defense response;GO:0006955:immune response;GO:0006968:cellular defense response;GO:0048583:regulation of response to stimulus;GO:0050776:regulation of immune response;GO:0050789:regulation of biological process;GO:0050896:response to stimulus;GO:0065007:biological regulation	-	GO:0005623:cell;GO:0005886:plasma membrane;GO:0005887:integral component of plasma membrane;GO:0016020:membrane;GO:0016021:integral component of membrane;GO:0031224:intrinsic component of membrane;GO:0031226:intrinsic component of plasma membrane;GO:0044425:membrane part;GO:0044459:plasma membrane part;GO:0044464:cell part;GO:0071944:cell periphery
FCRL5	4.28e-66	0.0194883	0.239	0.104	1.61e-62	NA	0.021399	0.00168634	ENSG00000143297	ENSG00000143297	protein_coding	GRCh38.98	chr1	-	157513377	157552515	39139	hsa:83416:FCRL5, BXMAS1, CD307, CD307e, FCRH5, IRTA2, PRO820	83416	Fc receptor like 5 [Source:HGNC Symbol;Acc:HGNC:18508]	-	-	-	-	-	-	Renal sinus fat	GO:0002253:activation of immune response;GO:0002376:immune system process;GO:0002429:immune response-activating cell surface receptor signaling pathway;GO:0002682:regulation of immune system process;GO:0002683:negative regulation of immune system process;GO:0002684:positive regulation of immune system process;GO:0002757:immune response-activating signal transduction;GO:0002764:immune response-reg…	-	GO:0005623:cell;GO:0005886:plasma membrane;GO:0016020:membrane;GO:0016021:integral component of membrane;GO:0031224:intrinsic component of membrane;GO:0032991:macromolecular complex;GO:0043234:protein complex;GO:0043235:receptor complex;GO:0044425:membrane part;GO:0044464:cell part;GO:0071944:cell periphery
PGBD1	4.44e-66	0.00547233	0.305	0.281	1.67e-62	NA	0.00580783	0.00031875	ENSG00000137338	ENSG00000137338	protein_coding	GRCh38.98	chr6	+	28281572	28302549	20978	hsa:84547:PGBD1, HUCEP-4, SCAND4, dJ874C20.4	84547	piggyBac transposable element derived 1 [Source:HGNC Symbol;Acc:HGNC:19398]	-	-	-	-	-	-	-	GO:0006139:nucleobase-containing compound metabolic process;GO:0006351:transcription, DNA-templated;GO:0006355:regulation of transcription, DNA-templated;GO:0006725:cellular aromatic compound metabolic process;GO:0006807:nitrogen compound metabolic process;GO:0006810:transport;GO:0006897:endocytosis;GO:0006898:receptor-mediated endocytosis;GO:0008152:metabolic process;GO:0009058:biosynthetic proc…	GO:0001071:nucleic acid binding transcription factor activity;GO:0003676:nucleic acid binding;GO:0003677:DNA binding;GO:0003700:transcription factor activity, sequence-specific DNA binding;GO:0004872:receptor activity;GO:0005044:scavenger receptor activity;GO:0005488:binding;GO:0005515:protein binding;GO:0038024:cargo receptor activity;GO:0043565:sequence-specific DNA binding;GO:0060089:molecular…	GO:0005622:intracellular;GO:0005623:cell;GO:0005634:nucleus;GO:0016020:membrane;GO:0043226:organelle;GO:0043227:membrane-bounded organelle;GO:0043229:intracellular organelle;GO:0043231:intracellular membrane-bounded organelle;GO:0044424:intracellular part;GO:0044464:cell part
ZNF577	1.19e-65	0.0114045	0.615	0.385	4.48e-62	NA	0.0338591	0.0221355	ENSG00000161551	ENSG00000161551	protein_coding	GRCh38.98	chr19	-	51804816	51890950	86135	hsa:84765:ZNF577	84765	zinc finger protein 577 [Source:HGNC Symbol;Acc:HGNC:28673]	-	R-HSA-212436:Generic Transcription Pathway;R-HSA-74160:Gene Expression	-	-	-	-	Breast cancer	GO:0006139:nucleobase-containing compound metabolic process;GO:0006351:transcription, DNA-templated;GO:0006355:regulation of transcription, DNA-templated;GO:0006725:cellular aromatic compound metabolic process;GO:0006807:nitrogen compound metabolic process;GO:0008152:metabolic process;GO:0009058:biosynthetic process;GO:0009059:macromolecule biosynthetic process;GO:0009889:regulation of biosynthet…	GO:0001071:nucleic acid binding transcription factor activity;GO:0003676:nucleic acid binding;GO:0003677:DNA binding;GO:0003700:transcription factor activity, sequence-specific DNA binding;GO:0005488:binding;GO:0043167:ion binding;GO:0043169:cation binding;GO:0046872:metal ion binding;GO:0097159:organic cyclic compound binding;GO:1901363:heterocyclic compound binding	GO:0005622:intracellular;GO:0005623:cell;GO:0005634:nucleus;GO:0043226:organelle;GO:0043227:membrane-bounded organelle;GO:0043229:intracellular organelle;GO:0043231:intracellular membrane-bounded organelle;GO:0044424:intracellular part;GO:0044464:cell part
BUB1	1.31e-65	0.00364702	0.635	0.365	4.91e-62	NA	0.00529522	0.00163557	ENSG00000169679	ENSG00000169679	protein_coding	GRCh38.98	chr2	-	110637528	110678063	40536	hsa:699:BUB1, BUB1A, BUB1L, hBUB1	699	BUB1 mitotic checkpoint serine/threonine kinase [Source:HGNC Symbol;Acc:HGNC:1148]	hsa04110:Cell cycle;hsa04114:Oocyte meiosis;hsa04914:Progesterone-mediated oocyte maturation	R-HSA-194315:Signaling by Rho GTPases;R-HSA-2500257:Resolution of Sister Chromatid Cohesion;R-HSA-2555396:Mitotic Metaphase and Anaphase;R-HSA-195258:RHO GTPase Effectors;R-HSA-68877:Mitotic Prometaphase;R-HSA-1640170:Cell Cycle;R-HSA-162582:Signal Transduction;R-HSA-2467813:Separation of Sister Chromatids;R-HSA-68886:M Phase;R-HSA-5663220:RHO GTPases Activate Formins;R-HSA-69278:Cell Cycle, Mito…	-	-	-	-	-	GO:0000070:mitotic sister chromatid segregation;GO:0000075:cell cycle checkpoint;GO:0000278:mitotic cell cycle;GO:0000280:nuclear division;GO:0000819:sister chromatid segregation;GO:0006464:cellular protein modification process;GO:0006468:protein phosphorylation;GO:0006793:phosphorus metabolic process;GO:0006796:phosphate-containing compound metabolic process;GO:0006915:apoptotic process;GO:00069…	GO:0000166:nucleotide binding;GO:0001882:nucleoside binding;GO:0001883:purine nucleoside binding;GO:0003824:catalytic activity;GO:0004672:protein kinase activity;GO:0004674:protein serine/threonine kinase activity;GO:0005488:binding;GO:0005515:protein binding;GO:0005524:ATP binding;GO:0016301:kinase activity;GO:0016740:transferase activity;GO:0016772:transferase activity, transferring phosphorus-…	GO:0000228:nuclear chromosome;GO:0000775:chromosome, centromeric region;GO:0000776:kinetochore;GO:0000777:condensed chromosome kinetochore;GO:0000778:condensed nuclear chromosome kinetochore;GO:0000779:condensed chromosome, centromeric region;GO:0000780:condensed nuclear chromosome, centromeric region;GO:0000793:condensed chromosome;GO:0000794:condensed nuclear chromosome;GO:0000940:condensed chr…
PRDM1	1.88e-65	0.335633	0.702	0.589	7.07e-62	NA	0.644417	0.175569	ENSG00000057657	ENSG00000057657	protein_coding	GRCh38.98	chr6	+	105993463	106109939	116477	hsa:639:PRDM1, BLIMP1, PRDI-BF1	639	PR/SET domain 1 [Source:HGNC Symbol;Acc:HGNC:9346]	-	R-HSA-3700989:Transcriptional Regulation by TP53;R-HSA-6806003:Regulation of TP53 Expression and Degradation;R-HSA-212436:Generic Transcription Pathway;R-HSA-74160:Gene Expression;R-HSA-6804754:Regulation of TP53 Expression;R-HSA-5633007:Regulation of TP53 Activity	-	-	-	-	Systemic lupus erythematosus;Crohn's disease;Adverse response to chemotherapy (neutropenia/leucopenia) (all antimicrotubule drugs);Adverse response to chemotherapy (neutropenia/leucopenia) (paclitaxel)	GO:0000003:reproduction;GO:0000122:negative regulation of transcription from RNA polymerase II promoter;GO:0001568:blood vessel development;GO:0001654:eye development;GO:0001701:in utero embryonic development;GO:0001754:eye photoreceptor cell differentiation;GO:0001763:morphogenesis of a branching structure;GO:0001775:cell activation;GO:0001890:placenta development;GO:0001892:embryonic placenta d…	GO:0000975:regulatory region DNA binding;GO:0000976:transcription regulatory region sequence-specific DNA binding;GO:0000977:RNA polymerase II regulatory region sequence-specific DNA binding;GO:0000978:RNA polymerase II core promoter proximal region sequence-specific DNA binding;GO:0000981:RNA polymerase II transcription factor activity, sequence-specific DNA binding;GO:0000982:transcription fact…	GO:0005622:intracellular;GO:0005623:cell;GO:0005634:nucleus;GO:0005654:nucleoplasm;GO:0005737:cytoplasm;GO:0031974:membrane-enclosed lumen;GO:0031981:nuclear lumen;GO:0043226:organelle;GO:0043227:membrane-bounded organelle;GO:0043229:intracellular organelle;GO:0043231:intracellular membrane-bounded organelle;GO:0043233:organelle lumen;GO:0044422:organelle part;GO:0044424:intracellular part;GO:004…
GPR15	3.04e-65	0.0171571	0.536	0.122	1.14e-61	NA	0.0187551	0.00142528	ENSG00000154165	ENSG00000154165	protein_coding	GRCh38.98	chr3	+	98531978	98534681	2704	hsa:2838:GPR15, BOB	2838	G protein-coupled receptor 15 [Source:HGNC Symbol;Acc:HGNC:4469]	-	R-HSA-372790:Signaling by GPCR;R-HSA-388396:GPCR downstream signaling;R-HSA-162582:Signal Transduction;R-HSA-418555:G alpha (s) signalling events	-	-	-	-	-	GO:0002376:immune system process;GO:0006928:movement of cell or subcellular component;GO:0007154:cell communication;GO:0007165:signal transduction;GO:0007186:G-protein coupled receptor signaling pathway;GO:0009987:cellular process;GO:0016477:cell migration;GO:0023052:signaling;GO:0040011:locomotion;GO:0044699:single-organism process;GO:0044700:single organism signaling;GO:0044763:single-organism …	GO:0004871:signal transducer activity;GO:0004872:receptor activity;GO:0004888:transmembrane signaling receptor activity;GO:0004930:G-protein coupled receptor activity;GO:0038023:signaling receptor activity;GO:0060089:molecular transducer activity	GO:0005623:cell;GO:0005886:plasma membrane;GO:0005887:integral component of plasma membrane;GO:0016020:membrane;GO:0016021:integral component of membrane;GO:0031224:intrinsic component of membrane;GO:0031226:intrinsic component of plasma membrane;GO:0044425:membrane part;GO:0044459:plasma membrane part;GO:0044464:cell part;GO:0071944:cell periphery
OXT	6.08e-65	-0.00153721	0.12	0.096	2.29e-61	NA	-0.00283109	-0.00129705	ENSG00000101405	ENSG00000101405	protein_coding	GRCh38.98	chr20	+	3071620	3072517	898	hsa:5020:OXT, OT, OT-NPI, OXT-NPI	5020	oxytocin/neurophysin I prepropeptide [Source:HGNC Symbol;Acc:HGNC:8528]	hsa04921:Oxytocin signaling pathway	R-HSA-373076:Class A/1 (Rhodopsin-like receptors);R-HSA-372790:Signaling by GPCR;R-HSA-375276:Peptide ligand-binding receptors;R-HSA-388479:Vasopressin-like receptors;R-HSA-388396:GPCR downstream signaling;R-HSA-162582:Signal Transduction;R-HSA-881907:Gastrin-CREB signalling pathway via PKC and MAPK;R-HSA-500792:GPCR ligand binding;R-HSA-416476:G alpha (q) signalling events	-	P05916:Opioid prodynorphin pathway;P04395:Vasopressin synthesis	-	-	-	GO:0000003:reproduction;GO:0001101:response to acid chemical;GO:0001503:ossification;GO:0001696:gastric acid secretion;GO:0001975:response to amphetamine;GO:0002027:regulation of heart rate;GO:0002118:aggressive behavior;GO:0002125:maternal aggressive behavior;GO:0003008:system process;GO:0003012:muscle system process;GO:0003013:circulatory system process;GO:0003014:renal system process;GO:000301…	GO:0001664:G-protein coupled receptor binding;GO:0005102:receptor binding;GO:0005179:hormone activity;GO:0005184:neuropeptide hormone activity;GO:0005185:neurohypophyseal hormone activity;GO:0005488:binding;GO:0005515:protein binding;GO:0031855:oxytocin receptor binding	GO:0005576:extracellular region;GO:0005615:extracellular space;GO:0005622:intracellular;GO:0005623:cell;GO:0005737:cytoplasm;GO:0005829:cytosol;GO:0012505:endomembrane system;GO:0016023:cytoplasmic, membrane-bounded vesicle;GO:0030141:secretory granule;GO:0030424:axon;GO:0031410:cytoplasmic vesicle;GO:0031982:vesicle;GO:0031988:membrane-bounded vesicle;GO:0033267:axon part;GO:0042995:cell project…
HIC1	6.16e-65	-0.00794023	0.34	0.22	2.32e-61	NA	0.0179574	0.0260724	ENSG00000177374	ENSG00000177374	protein_coding	GRCh38.98	chr17	+	2054154	2063241	9088	hsa:3090:HIC1, ZBTB29, ZNF901, hic-1	3090	HIC ZBTB transcriptional repressor 1 [Source:HGNC Symbol;Acc:HGNC:4909]	-	-	-	-	-	-	-	GO:0000122:negative regulation of transcription from RNA polymerase II promoter;GO:0006139:nucleobase-containing compound metabolic process;GO:0006351:transcription, DNA-templated;GO:0006355:regulation of transcription, DNA-templated;GO:0006357:regulation of transcription from RNA polymerase II promoter;GO:0006366:transcription from RNA polymerase II promoter;GO:0006725:cellular aromatic compound…	GO:0001071:nucleic acid binding transcription factor activity;GO:0003676:nucleic acid binding;GO:0003677:DNA binding;GO:0003700:transcription factor activity, sequence-specific DNA binding;GO:0005488:binding;GO:0005515:protein binding;GO:0019899:enzyme binding;GO:0042826:histone deacetylase binding;GO:0043167:ion binding;GO:0043169:cation binding;GO:0043565:sequence-specific DNA binding;GO:004687…	GO:0000785:chromatin;GO:0005622:intracellular;GO:0005623:cell;GO:0005634:nucleus;GO:0005654:nucleoplasm;GO:0005694:chromosome;GO:0005737:cytoplasm;GO:0031974:membrane-enclosed lumen;GO:0031981:nuclear lumen;GO:0032991:macromolecular complex;GO:0043226:organelle;GO:0043227:membrane-bounded organelle;GO:0043228:non-membrane-bounded organelle;GO:0043229:intracellular organelle;GO:0043231:intracellul…
SUCNR1	1.11e-64	-0.0327331	0.523	0.794	4.18e-61	NA	0.0362958	0.0707782	ENSG00000198829	ENSG00000198829	protein_coding	GRCh38.98	chr3	+	151873643	151884619	10977	hsa:56670:SUCNR1, GPR91	56670	succinate receptor 1 [Source:HGNC Symbol;Acc:HGNC:4542]	hsa04024:cAMP signaling pathway	R-HSA-373076:Class A/1 (Rhodopsin-like receptors);R-HSA-372790:Signaling by GPCR;R-HSA-388396:GPCR downstream signaling;R-HSA-162582:Signal Transduction;R-HSA-418594:G alpha (i) signalling events;R-HSA-500792:GPCR ligand binding	-	-	-	-	Immunoglobulin A	GO:0007154:cell communication;GO:0007165:signal transduction;GO:0007186:G-protein coupled receptor signaling pathway;GO:0009987:cellular process;GO:0023052:signaling;GO:0044699:single-organism process;GO:0044700:single organism signaling;GO:0044763:single-organism cellular process;GO:0050789:regulation of biological process;GO:0050794:regulation of cellular process;GO:0050896:response to stimulus…	GO:0004871:signal transducer activity;GO:0004872:receptor activity;GO:0004888:transmembrane signaling receptor activity;GO:0004930:G-protein coupled receptor activity;GO:0038023:signaling receptor activity;GO:0060089:molecular transducer activity	GO:0005576:extracellular region;GO:0005623:cell;GO:0005886:plasma membrane;GO:0016020:membrane;GO:0016021:integral component of membrane;GO:0031224:intrinsic component of membrane;GO:0031982:vesicle;GO:0031988:membrane-bounded vesicle;GO:0043226:organelle;GO:0043227:membrane-bounded organelle;GO:0043230:extracellular organelle;GO:0044421:extracellular region part;GO:0044425:membrane part;GO:00444…
ATF7IP2	1.13e-64	0.110742	0.583	0.405	4.24e-61	NA	0.169178	0.0466131	ENSG00000166669	ENSG00000166669	protein_coding	GRCh38.98	chr16	+	10326434	10483638	157205	hsa:80063:ATF7IP2, MCAF2	80063	activating transcription factor 7 interacting protein 2 [Source:HGNC Symbol;Acc:HGNC:20397]	-	-	-	-	-	-	Response to antipsychotic treatment;Copper levels	GO:0006139:nucleobase-containing compound metabolic process;GO:0006351:transcription, DNA-templated;GO:0006355:regulation of transcription, DNA-templated;GO:0006725:cellular aromatic compound metabolic process;GO:0006807:nitrogen compound metabolic process;GO:0008152:metabolic process;GO:0009058:biosynthetic process;GO:0009059:macromolecule biosynthetic process;GO:0009889:regulation of biosynthet…	-	GO:0005622:intracellular;GO:0005623:cell;GO:0005634:nucleus;GO:0005730:nucleolus;GO:0005737:cytoplasm;GO:0031974:membrane-enclosed lumen;GO:0031981:nuclear lumen;GO:0043226:organelle;GO:0043227:membrane-bounded organelle;GO:0043228:non-membrane-bounded organelle;GO:0043229:intracellular organelle;GO:0043231:intracellular membrane-bounded organelle;GO:0043232:intracellular non-membrane-bounded org…
TBX21	1.3e-64	0.127723	0.786	0.702	4.9e-61	NA	0.182275	0.0405172	ENSG00000073861	ENSG00000073861	protein_coding	GRCh38.98	chr17	+	47733236	47746122	12887	hsa:30009:TBX21, T-PET, T-bet, TBET, TBLYM	30009	T-box transcription factor 21 [Source:HGNC Symbol;Acc:HGNC:11599]	hsa05321:Inflammatory bowel disease (IBD)	-	-	-	208550:Asthma and nasal polyps	Immune system diseases;Allergies and autoimmune diseases;H01191:Asthma with nasal polyps and aspirin intolerance	Multiple sclerosis	GO:0000018:regulation of DNA recombination;GO:0001775:cell activation;GO:0002200:somatic diversification of immune receptors;GO:0002204:somatic recombination of immunoglobulin genes involved in immune response;GO:0002208:somatic diversification of immunoglobulins involved in immune response;GO:0002250:adaptive immune response;GO:0002252:immune effector process;GO:0002263:cell activation involved …	GO:0000975:regulatory region DNA binding;GO:0001067:regulatory region nucleic acid binding;GO:0001071:nucleic acid binding transcription factor activity;GO:0003676:nucleic acid binding;GO:0003677:DNA binding;GO:0003700:transcription factor activity, sequence-specific DNA binding;GO:0005488:binding;GO:0044212:transcription regulatory region DNA binding;GO:0097159:organic cyclic compound binding;GO…	GO:0005622:intracellular;GO:0005623:cell;GO:0005634:nucleus;GO:0036477:somatodendritic compartment;GO:0043025:neuronal cell body;GO:0043226:organelle;GO:0043227:membrane-bounded organelle;GO:0043229:intracellular organelle;GO:0043231:intracellular membrane-bounded organelle;GO:0044297:cell body;GO:0044424:intracellular part;GO:0044464:cell part;GO:0097458:neuron part
LST1	2.5e-64	-0.414271	0.732	0.887	9.39e-61	NA	16.4823	25.4554	ENSG00000204482	ENSG00000204482	protein_coding	GRCh38.98	chr6	+	31586124	31588909	2786	hsa:7940:LST1, B144, D6S49E, LST-1	7940	leukocyte specific transcript 1 [Source:HGNC Symbol;Acc:HGNC:14189]	-	-	-	-	-	-	Crohn's disease	GO:0000902:cell morphogenesis;GO:0001775:cell activation;GO:0002376:immune system process;GO:0002682:regulation of immune system process;GO:0002683:negative regulation of immune system process;GO:0002694:regulation of leukocyte activation;GO:0002695:negative regulation of leukocyte activation;GO:0006955:immune response;GO:0007275:multicellular organism development;GO:0007399:nervous system develo…	-	GO:0000139:Golgi membrane;GO:0005622:intracellular;GO:0005623:cell;GO:0005737:cytoplasm;GO:0005794:Golgi apparatus;GO:0012505:endomembrane system;GO:0016020:membrane;GO:0016021:integral component of membrane;GO:0031090:organelle membrane;GO:0031224:intrinsic component of membrane;GO:0043226:organelle;GO:0043227:membrane-bounded organelle;GO:0043229:intracellular organelle;GO:0043231:intracellular…
TGFBR3	3.84e-64	0.414353	0.522	0.324	1.44e-60	NA	0.602031	0.0585706	ENSG00000069702	ENSG00000069702	protein_coding	GRCh38.98	chr1	-	91680343	91906335	225993	hsa:7049:TGFBR3, BGCAN, betaglycan	7049	transforming growth factor beta receptor 3 [Source:HGNC Symbol;Acc:HGNC:11774]	-	-	-	-	-	-	Type 2 diabetes;Bone mineral density;Optic disc parameters;Vertical cup-disc ratio;Optic disc area	GO:0000902:cell morphogenesis;GO:0000904:cell morphogenesis involved in differentiation;GO:0001666:response to hypoxia;GO:0001837:epithelial to mesenchymal transition;GO:0001889:liver development;GO:0002262:myeloid cell homeostasis;GO:0002376:immune system process;GO:0002520:immune system development;GO:0003007:heart morphogenesis;GO:0003205:cardiac chamber development;GO:0003206:cardiac chamber …	GO:0003824:catalytic activity;GO:0004672:protein kinase activity;GO:0004674:protein serine/threonine kinase activity;GO:0004675:transmembrane receptor protein serine/threonine kinase activity;GO:0004871:signal transducer activity;GO:0004872:receptor activity;GO:0004888:transmembrane signaling receptor activity;GO:0005024:transforming growth factor beta-activated receptor activity;GO:0005102:recep…	GO:0005576:extracellular region;GO:0005578:proteinaceous extracellular matrix;GO:0005615:extracellular space;GO:0005622:intracellular;GO:0005623:cell;GO:0005737:cytoplasm;GO:0005886:plasma membrane;GO:0005887:integral component of plasma membrane;GO:0009897:external side of plasma membrane;GO:0009986:cell surface;GO:0016020:membrane;GO:0016021:integral component of membrane;GO:0031012:extracellul…
PEG13	5.97e-64	0.00472988	0.659	0.235	2.24e-60	NA	0.00454713	-0.000193035	ENSG00000282164	ENSG00000282164	lncRNA	GRCh38.98	chr8	-	140094894	140100543	5650	-	-	paternally expressed 13 [Source:HGNC Symbol;Acc:HGNC:19969]	-	-	-	-	-	-	-	-	-	-
ZNF208	1.31e-63	0.0246555	0.735	0.475	4.94e-60	NA	0.0275398	0.00251508	ENSG00000160321	ENSG00000160321	protein_coding	GRCh38.98	chr19	-	21932958	22010949	77992	hsa:7757:ZNF208, PMIDP, ZNF95	7757	zinc finger protein 208 [Source:HGNC Symbol;Acc:HGNC:12999]	-	R-HSA-212436:Generic Transcription Pathway;R-HSA-74160:Gene Expression	-	-	-	-	Body mass index (change over time)	GO:0006139:nucleobase-containing compound metabolic process;GO:0006351:transcription, DNA-templated;GO:0006355:regulation of transcription, DNA-templated;GO:0006725:cellular aromatic compound metabolic process;GO:0006807:nitrogen compound metabolic process;GO:0008152:metabolic process;GO:0009058:biosynthetic process;GO:0009059:macromolecule biosynthetic process;GO:0009889:regulation of biosynthet…	GO:0003676:nucleic acid binding;GO:0003677:DNA binding;GO:0005488:binding;GO:0008270:zinc ion binding;GO:0043167:ion binding;GO:0043169:cation binding;GO:0046872:metal ion binding;GO:0046914:transition metal ion binding;GO:0097159:organic cyclic compound binding;GO:1901363:heterocyclic compound binding	GO:0005622:intracellular;GO:0005623:cell;GO:0005634:nucleus;GO:0043226:organelle;GO:0043227:membrane-bounded organelle;GO:0043229:intracellular organelle;GO:0043231:intracellular membrane-bounded organelle;GO:0044424:intracellular part;GO:0044464:cell part
VPS13A-AS1	1.5e-63	0.00791231	0.638	0.224	5.64e-60	NA	0.0104983	0.00253446	ENSG00000232998	ENSG00000232998	lncRNA	GRCh38.98	chr9	-	77176760	77178180	1421	hsa:100286938:VPS13A-AS1	100286938	VPS13A antisense RNA 1 [Source:HGNC Symbol;Acc:HGNC:44167]	-	-	-	-	-	-	-	-	-	-
NCR1	1.54e-63	0.086447	0.502	0.193	5.78e-60	NA	0.112912	0.0207453	ENSG00000189430	ENSG00000189430	protein_coding	GRCh38.98	chr19	+	54906148	54916140	9993	hsa:9437:NCR1, CD335, LY94, NK-p46, NKP46	9437	natural cytotoxicity triggering receptor 1 [Source:HGNC Symbol;Acc:HGNC:6731]	hsa04650:Natural killer cell mediated cytotoxicity	R-HSA-168256:Immune System;R-HSA-1280218:Adaptive Immune System;R-HSA-198933:Immunoregulatory interactions between a Lymphoid and a non-Lymphoid cell	-	-	-	-	-	GO:0001775:cell activation;GO:0001906:cell killing;GO:0001909:leukocyte mediated cytotoxicity;GO:0001910:regulation of leukocyte mediated cytotoxicity;GO:0002228:natural killer cell mediated immunity;GO:0002252:immune effector process;GO:0002376:immune system process;GO:0002443:leukocyte mediated immunity;GO:0002449:lymphocyte mediated immunity;GO:0002682:regulation of immune system process;GO:00…	GO:0004871:signal transducer activity;GO:0005057:receptor signaling protein activity	GO:0005622:intracellular;GO:0005623:cell;GO:0005634:nucleus;GO:0005886:plasma membrane;GO:0005887:integral component of plasma membrane;GO:0016020:membrane;GO:0016021:integral component of membrane;GO:0016514:SWI/SNF complex;GO:0031224:intrinsic component of membrane;GO:0031226:intrinsic component of plasma membrane;GO:0032991:macromolecular complex;GO:0043226:organelle;GO:0043227:membrane-bounde…
CDK5R1	1.73e-63	0.00147998	0.44	0.658	6.5e-60	NA	0.00821735	0.00672631	ENSG00000176749	ENSG00000176749	protein_coding	GRCh38.98	chr17	+	32486993	32491253	4261	hsa:8851:CDK5R1, CDK5P35, CDK5R, NCK5A, p23, p25, p35, p35nck5a	8851	cyclin dependent kinase 5 regulatory subunit 1 [Source:HGNC Symbol;Acc:HGNC:1775]	hsa05010:Alzheimer's disease;hsa05030:Cocaine addiction	R-HSA-3700989:Transcriptional Regulation by TP53;R-HSA-399956:CRMPs in Sema3A signaling;R-HSA-373755:Semaphorin interactions;R-HSA-1266738:Developmental Biology;R-HSA-422475:Axon guidance;R-HSA-212436:Generic Transcription Pathway;R-HSA-6804756:Regulation of TP53 Activity through Phosphorylation;R-HSA-74160:Gene Expression;R-HSA-5633007:Regulation of TP53 Activity	-	-	-	-	-	GO:0000079:regulation of cyclin-dependent protein serine/threonine kinase activity;GO:0000226:microtubule cytoskeleton organization;GO:0000902:cell morphogenesis;GO:0000904:cell morphogenesis involved in differentiation;GO:0001558:regulation of cell growth;GO:0001764:neuron migration;GO:0001932:regulation of protein phosphorylation;GO:0001934:positive regulation of protein phosphorylation;GO:0006…	GO:0003824:catalytic activity;GO:0004672:protein kinase activity;GO:0004674:protein serine/threonine kinase activity;GO:0004693:cyclin-dependent protein serine/threonine kinase activity;GO:0005102:receptor binding;GO:0005488:binding;GO:0005509:calcium ion binding;GO:0005515:protein binding;GO:0008047:enzyme activator activity;GO:0016301:kinase activity;GO:0016534:cyclin-dependent protein kinase 5…	GO:0005622:intracellular;GO:0005623:cell;GO:0005634:nucleus;GO:0005654:nucleoplasm;GO:0005737:cytoplasm;GO:0005829:cytosol;GO:0005886:plasma membrane;GO:0014069:postsynaptic density;GO:0016020:membrane;GO:0016533:cyclin-dependent protein kinase 5 holoenzyme complex;GO:0030424:axon;GO:0030425:dendrite;GO:0030426:growth cone;GO:0030427:site of polarized growth;GO:0031594:neuromuscular junction;GO:0…
CTSW	2.71e-63	1.3435	0.82	0.773	1.02e-59	NA	5.60015	0.722191	ENSG00000172543	ENSG00000172543	protein_coding	GRCh38.98	chr11	+	65879837	65883741	3905	hsa:1521:CTSW, LYPN	1521	cathepsin W [Source:HGNC Symbol;Acc:HGNC:2546]	hsa04210:Apoptosis;hsa04142:Lysosome	R-HSA-109582:Hemostasis;R-HSA-76005:Response to elevated platelet cytosolic Ca2+;R-HSA-76002:Platelet activation, signaling and aggregation;R-HSA-114608:Platelet degranulation	-	-	-	-	Inflammatory bowel disease;Acne (severe)	GO:0002376:immune system process;GO:0002576:platelet degranulation;GO:0006508:proteolysis;GO:0006810:transport;GO:0006887:exocytosis;GO:0006955:immune response;GO:0008152:metabolic process;GO:0009056:catabolic process;GO:0009057:macromolecule catabolic process;GO:0009987:cellular process;GO:0016192:vesicle-mediated transport;GO:0019538:protein metabolic process;GO:0030163:protein catabolic proces…	GO:0003824:catalytic activity;GO:0004175:endopeptidase activity;GO:0004197:cysteine-type endopeptidase activity;GO:0008233:peptidase activity;GO:0008234:cysteine-type peptidase activity;GO:0016787:hydrolase activity;GO:0070011:peptidase activity, acting on L-amino acid peptides	GO:0000323:lytic vacuole;GO:0005576:extracellular region;GO:0005615:extracellular space;GO:0005622:intracellular;GO:0005623:cell;GO:0005737:cytoplasm;GO:0005764:lysosome;GO:0005773:vacuole;GO:0012505:endomembrane system;GO:0016020:membrane;GO:0016023:cytoplasmic, membrane-bounded vesicle;GO:0030141:secretory granule;GO:0031089:platelet dense granule lumen;GO:0031410:cytoplasmic vesicle;GO:0031974…
AL390198.1	2.82e-63	0.00191178	0.55	0.138	1.06e-59	NA	0.00259396	0.000679058	ENSG00000226465	ENSG00000226465	lncRNA	GRCh38.98	chr20	+	25697003	25752776	55774	-	-	novel transcript	-	-	-	-	-	-	-	-	-	-
PYHIN1	3.72e-63	0.39945	0.75	0.626	1.4e-59	NA	0.657299	0.111532	ENSG00000163564	ENSG00000163564	protein_coding	GRCh38.98	chr1	+	158930796	158977059	46264	hsa:149628:PYHIN1, IFIX	149628	pyrin and HIN domain family member 1 [Source:HGNC Symbol;Acc:HGNC:28894]	-	-	-	-	-	-	Asthma;Neutrophil count in HIV-infection	GO:0007049:cell cycle;GO:0009987:cellular process;GO:0044699:single-organism process;GO:0044763:single-organism cellular process	-	GO:0005622:intracellular;GO:0005623:cell;GO:0005634:nucleus;GO:0005654:nucleoplasm;GO:0016604:nuclear body;GO:0016607:nuclear speck;GO:0031974:membrane-enclosed lumen;GO:0031981:nuclear lumen;GO:0043226:organelle;GO:0043227:membrane-bounded organelle;GO:0043229:intracellular organelle;GO:0043231:intracellular membrane-bounded organelle;GO:0043233:organelle lumen;GO:0044422:organelle part;GO:00444…
GATA3	4.52e-63	0.245367	0.763	0.606	1.7e-59	NA	0.387691	0.0857541	ENSG00000107485	ENSG00000107485	protein_coding	GRCh38.98	chr10	+	8045378	8075198	29821	hsa:2625:GATA3, HDR, HDRS	2625	GATA binding protein 3 [Source:HGNC Symbol;Acc:HGNC:4172]	hsa05321:Inflammatory bowel disease (IBD)	R-HSA-983231:Factors involved in megakaryocyte development and platelet production;R-HSA-5689880:Ub-specific processing proteases;R-HSA-5688426:Deubiquitination;R-HSA-392499:Metabolism of proteins;R-HSA-597592:Post-translational protein modification;R-HSA-109582:Hemostasis	-	-	146255:Hypoparathyroidism, sensorineural deafness, and renal dysplasia	Immune system diseases;Allergies and autoimmune diseases;H01360:Allergic rhinitis;Other congenital disorders;Congenital disorders of development;H01271:Hypoparathyroidism with sensorineural deafness and renal dysplasia	Colorectal cancer;Rheumatoid arthritis;Stroke;Basal cell carcinoma;Calcium levels;Hodgkin's lymphoma;Self-reported allergy;Acute lymphoblastic leukemia (B-cell precursor);Colorectal cancer (diet interaction);Acute lymphoblastic leukemia (adolescents and young adults);Recalcitrant atopic dermatitis	GO:0000003:reproduction;GO:0000122:negative regulation of transcription from RNA polymerase II promoter;GO:0000902:cell morphogenesis;GO:0000904:cell morphogenesis involved in differentiation;GO:0001654:eye development;GO:0001655:urogenital system development;GO:0001656:metanephros development;GO:0001657:ureteric bud development;GO:0001667:ameboidal-type cell migration;GO:0001701:in utero embryon…
ve regulation of cell motility;GO:2000147:positive regulation of cell motility;GO:2000351:regulation of endothelial cell apoptotic process;GO:2000352:negative regulation of endothelial cell apoptotic process;GO:2000514:regulation of CD4-positive, alpha-beta T cell activation;GO:2000551:regulation of T-helper 2 cell cytokine production;GO:2000553:positive regulation of T-helper 2 cell cytokine pro…	GO:0000975:regulatory region DNA binding;GO:0000976:transcription regulatory region sequence-specific DNA binding;GO:0000977:RNA polymerase II regulatory region sequence-specific DNA binding;GO:0000979:RNA polymerase II core promoter sequence-specific DNA binding;GO:0000981:RNA polymerase II transcription factor activity, sequence-specific DNA binding;GO:0000982:transcription factor activity, RNA…	GO:0000228:nuclear chromosome;GO:0000785:chromatin;GO:0000790:nuclear chromatin;GO:0005622:intracellular;GO:0005623:cell;GO:0005634:nucleus;GO:0005654:nucleoplasm;GO:0005667:transcription factor complex;GO:0005694:chromosome;GO:0005730:nucleolus;GO:0031974:membrane-enclosed lumen;GO:0031981:nuclear lumen;GO:0032991:macromolecular complex;GO:0043226:organelle;GO:0043227:membrane-bounded organelle;…
TLCD3A	6.39e-63	0.000131156	0.812	0.626	2.4e-59	NA	0.00158616	0.0014548	ENSG00000167695	ENSG00000167695	protein_coding	GRCh38.98	chr17	+	732412	742968	10557	hsa:79850:FAM57A, CT120	79850	TLC domain containing 3A [Source:HGNC Symbol;Acc:HGNC:29646]	-	-	-	-	-	-	Prostate cancer	-	-	GO:0005623:cell;GO:0005886:plasma membrane;GO:0016020:membrane;GO:0016021:integral component of membrane;GO:0031224:intrinsic component of membrane;GO:0044425:membrane part;GO:0044464:cell part;GO:0071944:cell periphery
RAD54B	7.34e-63	0.00673163	0.55	0.27	2.76e-59	NA	0.00754786	0.000788201	ENSG00000197275	ENSG00000197275	protein_coding	GRCh38.98	chr8	-	94371960	94475115	103156	hsa:25788:RAD54B, RDH54	25788	RAD54 homolog B [Source:HGNC Symbol;Acc:HGNC:17228]	hsa03440:Homologous recombination	-	-	-	114500:Colorectal cancer;605027:Lymphoma, non-Hodgkin	-	-	GO:0000003:reproduction;GO:0000280:nuclear division;GO:0000724:double-strand break repair via homologous recombination;GO:0000725:recombinational repair;GO:0006139:nucleobase-containing compound metabolic process;GO:0006259:DNA metabolic process;GO:0006281:DNA repair;GO:0006302:double-strand break repair;GO:0006310:DNA recombination;GO:0006312:mitotic recombination;GO:0006725:cellular aromatic co…	GO:0000166:nucleotide binding;GO:0001882:nucleoside binding;GO:0001883:purine nucleoside binding;GO:0003676:nucleic acid binding;GO:0003677:DNA binding;GO:0003678:DNA helicase activity;GO:0003724:RNA helicase activity;GO:0003824:catalytic activity;GO:0004386:helicase activity;GO:0005488:binding;GO:0005524:ATP binding;GO:0008094:DNA-dependent ATPase activity;GO:0015616:DNA translocase activity;GO:…	GO:0005622:intracellular;GO:0005623:cell;GO:0005634:nucleus;GO:0043226:organelle;GO:0043227:membrane-bounded organelle;GO:0043229:intracellular organelle;GO:0043231:intracellular membrane-bounded organelle;GO:0044424:intracellular part;GO:0044464:cell part
BMP8B	7.47e-63	6.29e-05	0.577	0.285	2.81e-59	NA	0.00491141	0.0048482	ENSG00000116985	ENSG00000116985	protein_coding	GRCh38.98	chr1	-	39757182	39788865	31684	hsa:656:BMP8B, BMP8, OP2	656	bone morphogenetic protein 8b [Source:HGNC Symbol;Acc:HGNC:1075]	hsa04390:Hippo signaling pathway;hsa04350:TGF-beta signaling pathway	-	-	P00052:TGF-beta signaling pathway	-	-	-	GO:0000165:MAPK cascade;GO:0001501:skeletal system development;GO:0001503:ossification;GO:0001932:regulation of protein phosphorylation;GO:0001934:positive regulation of protein phosphorylation;GO:0006139:nucleobase-containing compound metabolic process;GO:0006351:transcription, DNA-templated;GO:0006355:regulation of transcription, DNA-templated;GO:0006357:regulation of transcription from RNA pol…	GO:0005102:receptor binding;GO:0005125:cytokine activity;GO:0005126:cytokine receptor binding;GO:0005160:transforming growth factor beta receptor binding;GO:0005488:binding;GO:0005515:protein binding;GO:0008083:growth factor activity;GO:0033612:receptor serine/threonine kinase binding;GO:0070696:transmembrane receptor protein serine/threonine kinase binding;GO:0070700:BMP receptor binding	GO:0005576:extracellular region;GO:0005615:extracellular space;GO:0044421:extracellular region part
TMEM156	1.25e-62	0.103273	0.686	0.51	4.72e-59	NA	0.145545	0.033145	ENSG00000121895	ENSG00000121895	protein_coding	GRCh38.98	chr4	-	38966744	39032922	66179	hsa:80008:TMEM156	80008	transmembrane protein 156 [Source:HGNC Symbol;Acc:HGNC:26260]	-	-	-	-	-	-	-	-	-	GO:0016020:membrane;GO:0016021:integral component of membrane;GO:0031224:intrinsic component of membrane;GO:0044425:membrane part
CDC45	1.59e-62	0.00772077	0.707	0.484	5.99e-59	NA	0.0102713	0.00250122	ENSG00000093009	ENSG00000093009	protein_coding	GRCh38.98	chr22	+	19479457	19520612	41156	hsa:8318:CDC45, CDC45L, CDC45L2, PORC-PI-1	8318	cell division cycle 45 [Source:HGNC Symbol;Acc:HGNC:1739]	hsa04110:Cell cycle	R-HSA-69481:G2/M Checkpoints;R-HSA-69205:G1/S-Specific Transcription;R-HSA-69620:Cell Cycle Checkpoints;R-HSA-68874:M/G1 Transition;R-HSA-69306:DNA Replication;R-HSA-176187:Activation of ATR in response to replication stress;R-HSA-69239:Synthesis of DNA;R-HSA-69206:G1/S Transition;R-HSA-113510:E2F mediated regulation of DNA replication;R-HSA-68962:Activation of the pre-replicative complex;R-HSA-1…	-	-	617063:Meier-Gorlin syndrome 7	-	-	GO:0000075:cell cycle checkpoint;GO:0000076:DNA replication checkpoint;GO:0000082:G1/S transition of mitotic cell cycle;GO:0000083:regulation of transcription involved in G1/S transition of mitotic cell cycle;GO:0000278:mitotic cell cycle;GO:0000724:double-strand break repair via homologous recombination;GO:0000725:recombinational repair;GO:0000727:double-strand break repair via break-induced rep…	GO:0003676:nucleic acid binding;GO:0003677:DNA binding;GO:0003678:DNA helicase activity;GO:0003682:chromatin binding;GO:0003688:DNA replication origin binding;GO:0003690:double-stranded DNA binding;GO:0003697:single-stranded DNA binding;GO:0003824:catalytic activity;GO:0004386:helicase activity;GO:0005488:binding;GO:0005515:protein binding;GO:0016462:pyrophosphatase activity;GO:0016787:hydrolase …	GO:0000228:nuclear chromosome;GO:0005622:intracellular;GO:0005623:cell;GO:0005634:nucleus;GO:0005654:nucleoplasm;GO:0005656:nuclear pre-replicative complex;GO:0005657:replication fork;GO:0005694:chromosome;GO:0005737:cytoplasm;GO:0005813:centrosome;GO:0005815:microtubule organizing center;GO:0005856:cytoskeleton;GO:0015630:microtubule cytoskeleton;GO:0031261:DNA replication preinitiation complex;…
AL592148.3	2.08e-62	-0.00523328	0.398	0.633	7.82e-59	NA	0.0046014	0.00987255	ENSG00000272750	ENSG00000272750	lncRNA	GRCh38.98	chr1	-	222658867	222661512	2646	-	-	novel transcript, antisense to MIA3	-	-	-	-	-	-	-	-	-	-
AL117381.1	2.59e-62	0.00781517	0.578	0.203	9.74e-59	NA	0.00823711	0.000388272	ENSG00000236559	ENSG00000236559	lncRNA	GRCh38.98	chr20	+	31686216	31716825	30610	-	-	novel transcript	-	-	-	-	-	-	-	-	-	-
AC063977.6	4.3e-62	-0.00158382	0.478	0.285	1.62e-58	NA	0.0154487	0.0170583	ENSG00000269072	ENSG00000269072	lncRNA	GRCh38.98	chr19	-	51152923	51181966	29044	hsa:101928517:	101928517	novel transcript, antisense to SIGLEC7 and SIGLEC17P	-	-	-	-	-	-	-	-	-	-
CHRNA1	8.45e-62	-0.000931714	0.548	0.121	3.18e-58	NA	-0.00100176	-7.05e-05	ENSG00000138435	ENSG00000138435	protein_coding	GRCh38.98	chr2	-	174747592	174787935	40344	hsa:1134:CHRNA1, ACHRA, ACHRD, CHRNA, CMS1A, CMS1B, CMS2A, FCCMS, SCCMS	1134	cholinergic receptor nicotinic alpha 1 subunit [Source:HGNC Symbol;Acc:HGNC:1955]	hsa04080:Neuroactive ligand-receptor interaction	R-HSA-629597:Highly calcium permeable nicotinic acetylcholine receptors;R-HSA-112316:Neuronal System;R-HSA-622327:Postsynaptic nicotinic acetylcholine receptors;R-HSA-629594:Highly calcium permeable postsynaptic nicotinic acetylcholine receptors;R-HSA-622323:Presynaptic nicotinic acetylcholine receptors;R-HSA-112315:Transmission across Chemical Synapses;R-HSA-629602:Activation of Nicotinic Acetyl…	-	P00044:Nicotinic acetylcholine receptor signaling pathway	253290:Multiple pterygium syndrome, lethal type;608930:Myasthenic syndrome, congenital, 1B, fast-channel;601462:Myasthenic syndrome, congenital, 1A, slow-channel	Nervous system diseases;Other nervous and sensory system diseases;H00770:Congenital myasthenic syndrome;Other congenital disorders;Congenital disorders of development;H00986:Multiple pterygium syndrome	-	GO:0001508:action potential;GO:0003008:system process;GO:0003009:skeletal muscle contraction;GO:0003012:muscle system process;GO:0006810:transport;GO:0006811:ion transport;GO:0006812:cation transport;GO:0006936:muscle contraction;GO:0006941:striated muscle contraction;GO:0007154:cell communication;GO:0007165:signal transduction;GO:0007166:cell surface receptor signaling pathway;GO:0007267:cell-ce…	GO:0004871:signal transducer activity;GO:0004872:receptor activity;GO:0004888:transmembrane signaling receptor activity;GO:0004889:acetylcholine-activated cation-selective channel activity;GO:0005215:transporter activity;GO:0005216:ion channel activity;GO:0005230:extracellular ligand-gated ion channel activity;GO:0005231:excitatory extracellular ligand-gated ion channel activity;GO:0005261:cation…	GO:0005623:cell;GO:0005886:plasma membrane;GO:0005887:integral component of plasma membrane;GO:0005892:acetylcholine-gated channel complex;GO:0009986:cell surface;GO:0016020:membrane;GO:0016021:integral component of membrane;GO:0030054:cell junction;GO:0031224:intrinsic component of membrane;GO:0031226:intrinsic component of plasma membrane;GO:0031594:neuromuscular junction;GO:0032991:macromolecu…
CNKSR2	9.62e-62	0.0163086	0.456	0.637	3.61e-58	NA	0.0337091	0.0169875	ENSG00000149970	ENSG00000149970	protein_coding	GRCh38.98	chrX	+	21372801	21654695	281895	hsa:22866:CNKSR2, CNK2, KSR2, MAGUIN	22866	connector enhancer of kinase suppressor of Ras 2 [Source:HGNC Symbol;Acc:HGNC:19701]	-	R-HSA-2424491:DAP12 signaling;R-HSA-375165:NCAM signaling for neurite out-growth;R-HSA-5654741:Signaling by FGFR3;R-HSA-187037:NGF signalling via TRKA from the plasma membrane;R-HSA-190236:Signaling by FGFR;R-HSA-5673001:RAF/MAP kinase cascade;R-HSA-112399:IRS-mediated signalling;R-HSA-1266738:Developmental Biology;R-HSA-74752:Signaling by Insulin receptor;R-HSA-1433557:Signaling by SCF-KIT;R-HSA…	-	-	-	-	Schizophrenia	GO:0007154:cell communication;GO:0007165:signal transduction;GO:0009966:regulation of signal transduction;GO:0009987:cellular process;GO:0010646:regulation of cell communication;GO:0023051:regulation of signaling;GO:0023052:signaling;GO:0044699:single-organism process;GO:0044700:single organism signaling;GO:0044763:single-organism cellular process;GO:0048583:regulation of response to stimulus;GO:…	GO:0005488:binding;GO:0005515:protein binding;GO:0042802:identical protein binding	GO:0005576:extracellular region;GO:0005622:intracellular;GO:0005623:cell;GO:0005737:cytoplasm;GO:0005794:Golgi apparatus;GO:0005886:plasma membrane;GO:0012505:endomembrane system;GO:0016020:membrane;GO:0031982:vesicle;GO:0031988:membrane-bounded vesicle;GO:0036477:somatodendritic compartment;GO:0042995:cell projection;GO:0043005:neuron projection;GO:0043025:neuronal cell body;GO:0043226:organelle…
CEACAM3	9.74e-62	-0.153435	0.552	0.751	3.66e-58	NA	0.34464	0.567623	ENSG00000170956	ENSG00000170956	protein_coding	GRCh38.98	chr19	+	41796587	41811554	14968	hsa:1084:CEACAM3, CD66D, CEA, CGM1, W264, W282	1084	carcinoembryonic antigen related cell adhesion molecule 3 [Source:HGNC Symbol;Acc:HGNC:1815]	-	-	-	-	-	-	-	-	-	GO:0016020:membrane;GO:0016021:integral component of membrane;GO:0031224:intrinsic component of membrane;GO:0044425:membrane part
AC105402.4	1.1e-61	0.00597839	0.453	0.168	4.14e-58	NA	0.000293354	-0.00566894	ENSG00000286167	ENSG00000286167	lncRNA	GRCh38.98	chr2	-	148909406	148927254	17849	-	-	novel transcript, antisense to KIF5C	-	-	-	-	-	-	-	-	-	-
LINC00469	1.26e-61	0.0149132	0.175	0.028	4.75e-58	NA	0.0141865	-0.000826024	ENSG00000177338	ENSG00000177338	lncRNA	GRCh38.98	chr17	-	73749270	73828520	79251	-	-	long intergenic non-protein coding RNA 469 [Source:HGNC Symbol;Acc:HGNC:26863]	-	-	-	-	-	-	-	-	-	-
RNF19B	1.78e-61	-0.0140392	0.494	0.312	6.69e-58	NA	0.079852	0.0951192	ENSG00000116514	ENSG00000116514	protein_coding	GRCh38.98	chr1	-	32936445	32964685	28241	hsa:127544:RNF19B, IBRDC3, NKLAM	127544	ring finger protein 19B [Source:HGNC Symbol;Acc:HGNC:26886]	-	R-HSA-168256:Immune System;R-HSA-1280218:Adaptive Immune System;R-HSA-983169:Class I MHC mediated antigen processing & presentation;R-HSA-983168:Antigen processing: Ubiquitination & Proteasome degradation	-	-	-	-	-	GO:0000209:protein polyubiquitination;GO:0002250:adaptive immune response;GO:0002376:immune system process;GO:0006464:cellular protein modification process;GO:0006508:proteolysis;GO:0006511:ubiquitin-dependent protein catabolic process;GO:0006955:immune response;GO:0008152:metabolic process;GO:0009056:catabolic process;GO:0009057:macromolecule catabolic process;GO:0009893:positive regulation of m…	GO:0003824:catalytic activity;GO:0004842:ubiquitin-protein transferase activity;GO:0005488:binding;GO:0005515:protein binding;GO:0008270:zinc ion binding;GO:0016740:transferase activity;GO:0016874:ligase activity;GO:0019787:ubiquitin-like protein transferase activity;GO:0019899:enzyme binding;GO:0031624:ubiquitin conjugating enzyme binding;GO:0043167:ion binding;GO:0043169:cation binding;GO:00443…	GO:0000151:ubiquitin ligase complex;GO:0000323:lytic vacuole;GO:0005622:intracellular;GO:0005623:cell;GO:0005737:cytoplasm;GO:0005764:lysosome;GO:0005773:vacuole;GO:0005829:cytosol;GO:0016020:membrane;GO:0016021:integral component of membrane;GO:0031224:intrinsic component of membrane;GO:0032991:macromolecular complex;GO:0043226:organelle;GO:0043227:membrane-bounded organelle;GO:0043229:intracell…
EOMES	2.28e-61	0.0669997	0.796	0.715	8.58e-58	NA	0.104857	0.0332572	ENSG00000163508	ENSG00000163508	protein_coding	GRCh38.98	chr3	-	27715949	27722711	6763	hsa:8320:EOMES, TBR2	8320	eomesodermin [Source:HGNC Symbol;Acc:HGNC:3372]	-	-	-	-	-	Other congenital disorders;Congenital disorders of development;H00271:Polymicrogyria	Rheumatoid arthritis;Multiple sclerosis;Hodgkin's lymphoma	GO:0000003:reproduction;GO:0000122:negative regulation of transcription from RNA polymerase II promoter;GO:0000902:cell morphogenesis;GO:0000904:cell morphogenesis involved in differentiation;GO:0001701:in utero embryonic development;GO:0001704:formation of primary germ layer;GO:0001706:endoderm formation;GO:0001707:mesoderm formation;GO:0001708:cell fate specification;GO:0001711:endodermal cell …	GO:0000975:regulatory region DNA binding;GO:0000976:transcription regulatory region sequence-specific DNA binding;GO:0000977:RNA polymerase II regulatory region sequence-specific DNA binding;GO:0000988:transcription factor activity, protein binding;GO:0000989:transcription factor activity, transcription factor binding;GO:0001012:RNA polymerase II regulatory region DNA binding;GO:0001067:regulator…	GO:0005622:intracellular;GO:0005623:cell;GO:0005634:nucleus;GO:0043226:organelle;GO:0043227:membrane-bounded organelle;GO:0043229:intracellular organelle;GO:0043231:intracellular membrane-bounded organelle;GO:0044424:intracellular part;GO:0044464:cell part
CDC20	2.42e-61	0.00344825	0.401	0.03	9.08e-58	NA	0.00346647	1.22e-05	ENSG00000117399	ENSG00000117399	protein_coding	GRCh38.98	chr1	+	43358981	43363203	4223	hsa:991:CDC20, CDC20A, bA276H19.3, p55CDC	991	cell division cycle 20 [Source:HGNC Symbol;Acc:HGNC:1723]	hsa04110:Cell cycle;hsa05166:HTLV-I infection;hsa04120:Ubiquitin mediated proteolysis;hsa04114:Oocyte meiosis;hsa05203:Viral carcinogenesis	R-HSA-174113:SCF-beta-TrCP mediated degradation of Emi1;R-HSA-176407:Conversion from APC/C:Cdc20 to APC/C:Cdh1 in late anaphase;R-HSA-69620:Cell Cycle Checkpoints;R-HSA-194315:Signaling by Rho GTPases;R-HSA-2500257:Resolution of Sister Chromatid Cohesion;R-HSA-5689880:Ub-specific processing proteases;R-HSA-168256:Immune System;R-HSA-1280218:Adaptive Immune System;R-HSA-5688426:Deubiquitination;R-…	-	-	-	-	-	GO:0000003:reproduction;GO:0000278:mitotic cell cycle;GO:0000280:nuclear division;GO:0000819:sister chromatid segregation;GO:0006464:cellular protein modification process;GO:0006508:proteolysis;GO:0006511:ubiquitin-dependent protein catabolic process;GO:0006996:organelle organization;GO:0007049:cell cycle;GO:0007059:chromosome segregation;GO:0007062:sister chromatid cohesion;GO:0007067:mitotic nu…	GO:0005488:binding;GO:0005515:protein binding;GO:0008022:protein C-terminus binding;GO:0010997:anaphase-promoting complex binding;GO:0019899:enzyme binding;GO:0030234:enzyme regulator activity;GO:0032403:protein complex binding;GO:0042826:histone deacetylase binding;GO:0044877:macromolecular complex binding;GO:0055103:ligase regulator activity;GO:0055106:ubiquitin-protein transferase regulator ac…	GO:0000151:ubiquitin ligase complex;GO:0000152:nuclear ubiquitin ligase complex;GO:0000922:spindle pole;GO:0005622:intracellular;GO:0005623:cell;GO:0005634:nucleus;GO:0005654:nucleoplasm;GO:0005680:anaphase-promoting complex;GO:0005737:cytoplasm;GO:0005813:centrosome;GO:0005815:microtubule organizing center;GO:0005819:spindle;GO:0005829:cytosol;GO:0005856:cytoskeleton;GO:0015630:microtubule cytos…
AC116366.2	3.17e-61	0.0184868	0.642	0.449	1.19e-57	NA	0.0338912	0.0149534	ENSG00000238160	ENSG00000238160	lncRNA	GRCh38.98	chr5	-	132419416	132426714	7299	-	-	novel transcript	-	-	-	-	-	-	-	-	-	-
RBM26-AS1	3.36e-61	0.0161316	0.591	0.208	1.26e-57	NA	0.0194353	0.00312215	ENSG00000227354	ENSG00000227354	lncRNA	GRCh38.98	chr13	+	79406293	79427317	21025	hsa:100505538:RBM26-AS1	100505538	RBM26 antisense RNA 1 [Source:HGNC Symbol;Acc:HGNC:39805]	-	-	-	-	-	-	-	-	-	-
DSCC1	3.82e-61	0.000545058	0.162	0.013	1.43e-57	NA	0.000395507	-0.000149618	ENSG00000136982	ENSG00000136982	protein_coding	GRCh38.98	chr8	-	119833976	119855894	21919	hsa:79075:DSCC1, DCC1	79075	DNA replication and sister chromatid cohesion 1 [Source:HGNC Symbol;Acc:HGNC:24453]	-	-	-	-	-	-	-	GO:0000070:mitotic sister chromatid segregation;GO:0000278:mitotic cell cycle;GO:0000280:nuclear division;GO:0000819:sister chromatid segregation;GO:0006139:nucleobase-containing compound metabolic process;GO:0006259:DNA metabolic process;GO:0006260:DNA replication;GO:0006261:DNA-dependent DNA replication;GO:0006275:regulation of DNA replication;GO:0006464:cellular protein modification process;GO…	GO:0003676:nucleic acid binding;GO:0003677:DNA binding;GO:0003689:DNA clamp loader activity;GO:0003824:catalytic activity;GO:0005488:binding;GO:0005515:protein binding;GO:0008094:DNA-dependent ATPase activity;GO:0016462:pyrophosphatase activity;GO:0016787:hydrolase activity;GO:0016817:hydrolase activity, acting on acid anhydrides;GO:0016818:hydrolase activity, acting on acid anhydrides, in phosph…	GO:0000775:chromosome, centromeric region;GO:0000785:chromatin;GO:0005622:intracellular;GO:0005623:cell;GO:0005634:nucleus;GO:0005654:nucleoplasm;GO:0005694:chromosome;GO:0031390:Ctf18 RFC-like complex;GO:0031974:membrane-enclosed lumen;GO:0031981:nuclear lumen;GO:0032991:macromolecular complex;GO:0043226:organelle;GO:0043227:membrane-bounded organelle;GO:0043228:non-membrane-bounded organelle;GO…
CD40LG	9.01e-61	0.0572066	0.78	0.554	3.39e-57	Immunocostimulators	0.0967964	0.0358133	ENSG00000102245	ENSG00000102245	protein_coding	GRCh38.98	chrX	+	136648193	136660390	12198	hsa:959:CD40LG, CD154, CD40L, HIGM1, IGM, IMD3, T-BAM, TNFSF5, TRAP, gp39, hCD40L	959	CD40 ligand [Source:HGNC Symbol;Acc:HGNC:11935]	hsa04514:Cell adhesion molecules (CAMs);hsa04060:Cytokine-cytokine receptor interaction;hsa05320:Autoimmune thyroid disease;hsa05310:Asthma;hsa05330:Allograft rejection;hsa05416:Viral myocarditis;hsa04672:Intestinal immune network for IgA production;hsa04064:NF-kappa B signaling pathway;hsa05322:Systemic lupus erythematosus;hsa05340:Primary immunodeficiency;hsa05145:Toxoplasmosis;hsa04660:T cell …	R-HSA-168256:Immune System;R-HSA-1280218:Adaptive Immune System;R-HSA-198933:Immunoregulatory interactions between a Lymphoid and a non-Lymphoid cell;R-HSA-1280215:Cytokine Signaling in Immune system;R-HSA-5668541:TNFR2 non-canonical NF-kB pathway;R-HSA-5676594:TNF receptor superfamily (TNFSF) members mediating non-canonical NF-kB pathway	-	-	308230:Immunodeficiency, X-linked, with hyper-IgM	Immune system diseases;Primary immunodeficiency;H00093:Combined immunodeficiencies	-	GO:0000165:MAPK cascade;GO:0000187:activation of MAPK activity;GO:0001775:cell activation;GO:0001816:cytokine production;GO:0001817:regulation of cytokine production;GO:0001819:positive regulation of cytokine production;GO:0001932:regulation of protein phosphorylation;GO:0001934:positive regulation of protein phosphorylation;GO:0002200:somatic diversification of immune receptors;GO:0002204:somati…	GO:0005102:receptor binding;GO:0005125:cytokine activity;GO:0005126:cytokine receptor binding;GO:0005164:tumor necrosis factor receptor binding;GO:0005174:CD40 receptor binding;GO:0005488:binding;GO:0005515:protein binding;GO:0032813:tumor necrosis factor receptor superfamily binding	GO:0005576:extracellular region;GO:0005615:extracellular space;GO:0005622:intracellular;GO:0005623:cell;GO:0005886:plasma membrane;GO:0005887:integral component of plasma membrane;GO:0009897:external side of plasma membrane;GO:0009986:cell surface;GO:0016020:membrane;GO:0016021:integral component of membrane;GO:0031224:intrinsic component of membrane;GO:0031226:intrinsic component of plasma membr…
TRGV5	1.01e-60	0.0249583	0.675	0.388	3.79e-57	NA	0.0387165	0.0131127	ENSG00000211697	ENSG00000211697	TR_V_gene	GRCh38.98	chr7	-	38349355	38350022	668	-	-	T cell receptor gamma variable 5 [Source:HGNC Symbol;Acc:HGNC:12290]	-	-	-	-	-	-	-	-	-	-
WDR86	1.12e-60	0.0140153	0.388	0.197	4.2e-57	NA	0.00882096	-0.00521939	ENSG00000187260	ENSG00000187260	protein_coding	GRCh38.98	chr7	-	151375909	151410727	34819	hsa:349136:WDR86	349136	WD repeat domain 86 [Source:HGNC Symbol;Acc:HGNC:28020]	-	-	-	-	-	-	-	-	-	-
NSG1	1.21e-60	0.0642011	0.825	0.787	4.55e-57	NA	0.0849349	0.0174697	ENSG00000168824	ENSG00000168824	protein_coding	GRCh38.98	chr4	+	4348140	4419058	70919	hsa:27065:NSG1, D4S234, D4S234E, NEEP21, P21	27065	neuronal vesicle trafficking associated 1 [Source:HGNC Symbol;Acc:HGNC:18790]	-	-	-	-	-	-	-	GO:0001881:receptor recycling;GO:0001919:regulation of receptor recycling;GO:0001921:positive regulation of receptor recycling;GO:0006461:protein complex assembly;GO:0006810:transport;GO:0007034:vacuolar transport;GO:0007154:cell communication;GO:0007165:signal transduction;GO:0007186:G-protein coupled receptor signaling pathway;GO:0007212:dopamine receptor signaling pathway;GO:0008152:metabolic …	GO:0005102:receptor binding;GO:0005488:binding;GO:0005515:protein binding;GO:0030276:clathrin binding;GO:0032051:clathrin light chain binding	GO:0000139:Golgi membrane;GO:0005622:intracellular;GO:0005623:cell;GO:0005634:nucleus;GO:0005737:cytoplasm;GO:0005768:endosome;GO:0005773:vacuole;GO:0005794:Golgi apparatus;GO:0005886:plasma membrane;GO:0012505:endomembrane system;GO:0016020:membrane;GO:0016021:integral component of membrane;GO:0016328:lateral plasma membrane;GO:0031090:organelle membrane;GO:0031224:intrinsic component of membran…
TNFSF9	1.41e-60	0.00333149	0.237	0.09	5.29e-57	NA	0.00804646	0.00469375	ENSG00000125657	ENSG00000125657	protein_coding	GRCh38.98	chr19	+	6531026	6535924	4899	hsa:8744:TNFSF9, 4-1BB-L, CD137L, TNLG5A	8744	TNF superfamily member 9 [Source:HGNC Symbol;Acc:HGNC:11939]	hsa04060:Cytokine-cytokine receptor interaction	-	-	-	-	-	-	GO:0001773:myeloid dendritic cell activation;GO:0001775:cell activation;GO:0001816:cytokine production;GO:0001817:regulation of cytokine production;GO:0001819:positive regulation of cytokine production;GO:0002274:myeloid leukocyte activation;GO:0002376:immune system process;GO:0002520:immune system development;GO:0002521:leukocyte differentiation;GO:0002573:myeloid leukocyte differentiation;GO:00…	GO:0005102:receptor binding;GO:0005125:cytokine activity;GO:0005126:cytokine receptor binding;GO:0005164:tumor necrosis factor receptor binding;GO:0005488:binding;GO:0005515:protein binding;GO:0032813:tumor necrosis factor receptor superfamily binding	GO:0005576:extracellular region;GO:0005615:extracellular space;GO:0005623:cell;GO:0005886:plasma membrane;GO:0016020:membrane;GO:0016021:integral component of membrane;GO:0031224:intrinsic component of membrane;GO:0044421:extracellular region part;GO:0044425:membrane part;GO:0044464:cell part;GO:0071944:cell periphery
IFITM3	2.84e-60	-0.44485	0.846	0.936	1.07e-56	ISG	14.9572	23.8973	ENSG00000142089	ENSG00000142089	protein_coding	GRCh38.98	chr11	-	319676	327537	7862	hsa:10410:IFITM3, 1-8U, DSPA2b, IP15	10410	interferon induced transmembrane protein 3 [Source:HGNC Symbol;Acc:HGNC:5414]	-	R-HSA-168256:Immune System;R-HSA-909733:Interferon alpha/beta signaling;R-HSA-913531:Interferon Signaling;R-HSA-1280215:Cytokine Signaling in Immune system	-	-	614680:Influenza, severe, susceptibility to	-	-	GO:0002252:immune effector process;GO:0002376:immune system process;GO:0006139:nucleobase-containing compound metabolic process;GO:0006725:cellular aromatic compound metabolic process;GO:0006807:nitrogen compound metabolic process;GO:0006950:response to stress;GO:0006952:defense response;GO:0006955:immune response;GO:0007154:cell communication;GO:0007165:signal transduction;GO:0007166:cell surfac…	GO:0005488:binding;GO:0005515:protein binding	GO:0000323:lytic vacuole;GO:0005576:extracellular region;GO:0005622:intracellular;GO:0005623:cell;GO:0005737:cytoplasm;GO:0005764:lysosome;GO:0005765:lysosomal membrane;GO:0005768:endosome;GO:0005770:late endosome;GO:0005773:vacuole;GO:0005774:vacuolar membrane;GO:0005886:plasma membrane;GO:0010008:endosome membrane;GO:0012505:endomembrane system;GO:0016020:membrane;GO:0016021:integral component …
PDZD7	1.49e-59	3.41e-05	0.218	0.298	5.61e-56	NA	0.00496344	0.00492917	ENSG00000186862	ENSG00000186862	protein_coding	GRCh38.98	chr10	-	101007679	101032295	24617	hsa:79955:PDZD7, PDZK7	79955	PDZ domain containing 7 [Source:HGNC Symbol;Acc:HGNC:26257]	-	-	-	-	276901:Usher syndrome, type 2A;605472:Usher syndrome, type 2C	-	-	GO:0000902:cell morphogenesis;GO:0000904:cell morphogenesis involved in differentiation;GO:0002064:epithelial cell development;GO:0002065:columnar/cuboidal epithelial cell differentiation;GO:0002066:columnar/cuboidal epithelial cell development;GO:0002093:auditory receptor cell morphogenesis;GO:0003008:system process;GO:0007275:multicellular organism development;GO:0007399:nervous system developm…	GO:0005488:binding;GO:0005515:protein binding;GO:0042802:identical protein binding;GO:0042803:protein homodimerization activity;GO:0046982:protein heterodimerization activity;GO:0046983:protein dimerization activity	GO:0002139:stereocilia coupling link;GO:0002141:stereocilia ankle link;GO:0005576:extracellular region;GO:0005615:extracellular space;GO:0005622:intracellular;GO:0005623:cell;GO:0005634:nucleus;GO:0005929:cilium;GO:0032421:stereocilium bundle;GO:0032991:macromolecular complex;GO:0042995:cell projection;GO:0043226:organelle;GO:0043227:membrane-bounded organelle;GO:0043229:intracellular organelle;G…
LAT	1.66e-59	0.35091	0.745	0.658	6.23e-56	NA	1.4857	0.750051	ENSG00000213658	ENSG00000213658	protein_coding	GRCh38.98	chr16	+	28984826	28990783	5958	hsa:27040:LAT, LAT1, pp36	27040	linker for activation of T cells [Source:HGNC Symbol;Acc:HGNC:18874]	hsa04650:Natural killer cell mediated cytotoxicity;hsa04014:Ras signaling pathway;hsa04015:Rap1 signaling pathway;hsa04064:NF-kappa B signaling pathway;hsa04664:Fc epsilon RI signaling pathway;hsa04666:Fc gamma R-mediated phagocytosis;hsa04660:T cell receptor signaling pathway	R-HSA-114604:GPVI-mediated activation cascade;R-HSA-168256:Immune System;R-HSA-1280218:Adaptive Immune System;R-HSA-109582:Hemostasis;R-HSA-76002:Platelet activation, signaling and aggregation;R-HSA-202403:TCR signaling;R-HSA-202433:Generation of second messenger molecules	-	P00053:T cell activation	-	-	Crohn's disease;Educational attainment	GO:0000165:MAPK cascade;GO:0001775:cell activation;GO:0001776:leukocyte homeostasis;GO:0001932:regulation of protein phosphorylation;GO:0001934:positive regulation of protein phosphorylation;GO:0002250:adaptive immune response;GO:0002252:immune effector process;GO:0002253:activation of immune response;GO:0002260:lymphocyte homeostasis;GO:0002263:cell activation involved in immune response;GO:0002…	GO:0005070:SH3/SH2 adaptor activity;GO:0005085:guanyl-nucleotide exchange factor activity;GO:0005088:Ras guanyl-nucleotide exchange factor activity;GO:0005488:binding;GO:0005515:protein binding;GO:0019899:enzyme binding;GO:0019900:kinase binding;GO:0019901:protein kinase binding;GO:0030674:protein binding, bridging;GO:0035591:signaling adaptor activity;GO:0060090:binding, bridging;GO:0098772:mole…	GO:0000323:lytic vacuole;GO:0001772:immunological synapse;GO:0005622:intracellular;GO:0005623:cell;GO:0005634:nucleus;GO:0005737:cytoplasm;GO:0005764:lysosome;GO:0005773:vacuole;GO:0005886:plasma membrane;GO:0005911:cell-cell junction;GO:0008180:COP9 signalosome;GO:0016020:membrane;GO:0016021:integral component of membrane;GO:0030054:cell junction;GO:0031224:intrinsic component of membrane;GO:003…
LINC00996	1.71e-59	0.0306663	0.664	0.308	6.41e-56	NA	0.0340347	0.00280596	ENSG00000242258	ENSG00000242258	lncRNA	GRCh38.98	chr7	+	150433654	150448140	14487	hsa:285972:LINC00996	285972	long intergenic non-protein coding RNA 996 [Source:HGNC Symbol;Acc:HGNC:27800]	-	-	-	-	-	-	-	-	-	-
FCGR1A	1.76e-59	-0.0429418	0.817	0.874	6.61e-56	NA	0.36395	0.423796	ENSG00000150337	ENSG00000150337	protein_coding	GRCh38.98	chr1	+	149782671	149792518	9848	hsa:2209:FCGR1A, CD64, CD64A, FCRI, IGFR1	2209	Fc fragment of IgG receptor Ia [Source:HGNC Symbol;Acc:HGNC:3613]	hsa05202:Transcriptional misregulation in cancer;hsa05152:Tuberculosis;hsa04145:Phagosome;hsa04640:Hematopoietic cell lineage;hsa04666:Fc gamma R-mediated phagocytosis;hsa05140:Leishmaniasis;hsa05150:Staphylococcus aureus infection;hsa05322:Systemic lupus erythematosus;hsa04380:Osteoclast differentiation	R-HSA-168256:Immune System;R-HSA-1280218:Adaptive Immune System;R-HSA-2029485:Role of phospholipids in phagocytosis;R-HSA-1236978:Cross-presentation of soluble exogenous antigens (endosomes);R-HSA-2029480:Fcgamma receptor (FCGR) dependent phagocytosis;R-HSA-913531:Interferon Signaling;R-HSA-198933:Immunoregulatory interactions between a Lymphoid and a non-Lymphoid cell;R-HSA-1280215:Cytokine Sign…	-	-	-	-	-	GO:0002252:immune effector process;GO:0002253:activation of immune response;GO:0002376:immune system process;GO:0002429:immune response-activating cell surface receptor signaling pathway;GO:0002431:Fc receptor mediated stimulatory signaling pathway;GO:0002433:immune response-regulating cell surface receptor signaling pathway involved in phagocytosis;GO:0002474:antigen processing and presentation …	GO:0004871:signal transducer activity;GO:0005057:receptor signaling protein activity;GO:0005488:binding;GO:0005515:protein binding;GO:0019864:IgG binding;GO:0019865:immunoglobulin binding;GO:0032403:protein complex binding;GO:0044877:macromolecular complex binding	GO:0005622:intracellular;GO:0005623:cell;GO:0005737:cytoplasm;GO:0005768:endosome;GO:0005769:early endosome;GO:0005773:vacuole;GO:0005774:vacuolar membrane;GO:0005886:plasma membrane;GO:0010008:endosome membrane;GO:0012505:endomembrane system;GO:0012506:vesicle membrane;GO:0016020:membrane;GO:0016021:integral component of membrane;GO:0016023:cytoplasmic, membrane-bounded vesicle;GO:0030135:coated…
ZNF366	2.44e-59	0.00112045	0.55	0.138	9.18e-56	NA	0.00580123	0.00467491	ENSG00000178175	ENSG00000178175	protein_coding	GRCh38.98	chr5	-	72439903	72507410	67508	hsa:167465:ZNF366, DCSCRIPT	167465	zinc finger protein 366 [Source:HGNC Symbol;Acc:HGNC:18316]	-	-	-	-	-	-	Hip geometry	GO:0000122:negative regulation of transcription from RNA polymerase II promoter;GO:0006139:nucleobase-containing compound metabolic process;GO:0006351:transcription, DNA-templated;GO:0006355:regulation of transcription, DNA-templated;GO:0006357:regulation of transcription from RNA polymerase II promoter;GO:0006366:transcription from RNA polymerase II promoter;GO:0006725:cellular aromatic compound…	GO:0000988:transcription factor activity, protein binding;GO:0000989:transcription factor activity, transcription factor binding;GO:0003676:nucleic acid binding;GO:0003677:DNA binding;GO:0003712:transcription cofactor activity;GO:0003714:transcription corepressor activity;GO:0005102:receptor binding;GO:0005488:binding;GO:0005515:protein binding;GO:0030331:estrogen receptor binding;GO:0035257:nucl…	GO:0005622:intracellular;GO:0005623:cell;GO:0005634:nucleus;GO:0043226:organelle;GO:0043227:membrane-bounded organelle;GO:0043229:intracellular organelle;GO:0043231:intracellular membrane-bounded organelle;GO:0044424:intracellular part;GO:0044464:cell part
SAT1	2.73e-59	-0.325643	0.892	0.983	1.03e-55	NA	28.2306	39.4821	ENSG00000130066	ENSG00000130066	protein_coding	GRCh38.98	chrX	+	23783173	23786226	3054	hsa:6303:SAT1, DC21, KFSD, KFSDX, SAT, SSAT, SSAT-1	6303	spermidine/spermine N1-acetyltransferase 1 [Source:HGNC Symbol;Acc:HGNC:10540]	hsa01100:Metabolic pathways;hsa00330:Arginine and proline metabolism	R-HSA-351200:Interconversion of polyamines;R-HSA-1430728:Metabolism;R-HSA-351202:Metabolism of polyamines;R-HSA-71291:Metabolism of amino acids and derivatives	PWY-0:putrescine degradation III;PWY-6117:spermine and spermidine degradation I	-	-	Skin diseases;Skin and soft tissue diseases;H00750:Keratosis follicularis spinulosa decalvans	-	GO:0001525:angiogenesis;GO:0001568:blood vessel development;GO:0001944:vasculature development;GO:0006576:cellular biogenic amine metabolic process;GO:0006595:polyamine metabolic process;GO:0006596:polyamine biosynthetic process;GO:0006598:polyamine catabolic process;GO:0006807:nitrogen compound metabolic process;GO:0007275:multicellular organism development;GO:0008152:metabolic process;GO:000828…	GO:0003824:catalytic activity;GO:0004145:diamine N-acetyltransferase activity;GO:0005488:binding;GO:0005515:protein binding;GO:0008080:N-acetyltransferase activity;GO:0016407:acetyltransferase activity;GO:0016410:N-acyltransferase activity;GO:0016740:transferase activity;GO:0016746:transferase activity, transferring acyl groups;GO:0016747:transferase activity, transferring acyl groups other than …	GO:0005622:intracellular;GO:0005623:cell;GO:0005737:cytoplasm;GO:0005829:cytosol;GO:0044424:intracellular part;GO:0044444:cytoplasmic part;GO:0044464:cell part
NCAM1	3.53e-59	0.039846	0.599	0.223	1.33e-55	NA	0.0528235	0.0116975	ENSG00000149294	ENSG00000149294	protein_coding	GRCh38.98	chr11	+	112961247	113278436	317190	hsa:4684:NCAM1, CD56, MSK39, NCAM	4684	neural cell adhesion molecule 1 [Source:HGNC Symbol;Acc:HGNC:7656]	hsa04514:Cell adhesion molecules (CAMs);hsa05020:Prion diseases	R-HSA-2424491:DAP12 signaling;R-HSA-375165:NCAM signaling for neurite out-growth;R-HSA-5654741:Signaling by FGFR3;R-HSA-187037:NGF signalling via TRKA from the plasma membrane;R-HSA-190236:Signaling by FGFR;R-HSA-1474244:Extracellular matrix organization;R-HSA-5673001:RAF/MAP kinase cascade;R-HSA-112399:IRS-mediated signalling;R-HSA-1266738:Developmental Biology;R-HSA-74752:Signaling by Insulin r…	-	-	-	-	Body mass index;Cardiac muscle measurement;Suicide attempts in depression or bipolar disorder;Entorhinal cortical thickness	GO:0000165:MAPK cascade;GO:0000902:cell morphogenesis;GO:0000904:cell morphogenesis involved in differentiation;GO:0002376:immune system process;GO:0006464:cellular protein modification process;GO:0006468:protein phosphorylation;GO:0006793:phosphorus metabolic process;GO:0006796:phosphate-containing compound metabolic process;GO:0006928:movement of cell or subcellular component;GO:0006935:chemota…	GO:0001618:virus receptor activity;GO:0004872:receptor activity;GO:0005085:guanyl-nucleotide exchange factor activity;GO:0005088:Ras guanyl-nucleotide exchange factor activity;GO:0005488:binding;GO:0005515:protein binding;GO:0042802:identical protein binding;GO:0060089:molecular transducer activity;GO:0098772:molecular function regulator	GO:0000139:Golgi membrane;GO:0005576:extracellular region;GO:0005622:intracellular;GO:0005623:cell;GO:0005737:cytoplasm;GO:0005794:Golgi apparatus;GO:0005886:plasma membrane;GO:0009897:external side of plasma membrane;GO:0009986:cell surface;GO:0012505:endomembrane system;GO:0016020:membrane;GO:0016021:integral component of membrane;GO:0031090:organelle membrane;GO:0031224:intrinsic component of …
SLC31A2	4.09e-59	-0.178575	0.541	0.752	1.54e-55	NA	0.682721	1.01171	ENSG00000136867	ENSG00000136867	protein_coding	GRCh38.98	chr9	+	113150976	113164140	13165	hsa:1318:SLC31A2, COPT2, CTR2, hCTR2	1318	solute carrier family 31 member 2 [Source:HGNC Symbol;Acc:HGNC:11017]	-	-	-	-	-	-	-	GO:0000041:transition metal ion transport;GO:0006810:transport;GO:0006811:ion transport;GO:0006812:cation transport;GO:0006825:copper ion transport;GO:0006873:cellular ion homeostasis;GO:0006875:cellular metal ion homeostasis;GO:0006878:cellular copper ion homeostasis;GO:0009987:cellular process;GO:0010959:regulation of metal ion transport;GO:0019725:cellular homeostasis;GO:0030001:metal ion tran…	GO:0005215:transporter activity;GO:0005375:copper ion transmembrane transporter activity;GO:0008324:cation transmembrane transporter activity;GO:0015075:ion transmembrane transporter activity;GO:0022857:transmembrane transporter activity;GO:0022890:inorganic cation transmembrane transporter activity;GO:0022891:substrate-specific transmembrane transporter activity;GO:0022892:substrate-specific tra…	GO:0005622:intracellular;GO:0005623:cell;GO:0005737:cytoplasm;GO:0005768:endosome;GO:0005770:late endosome;GO:0005773:vacuole;GO:0005886:plasma membrane;GO:0005887:integral component of plasma membrane;GO:0012505:endomembrane system;GO:0016020:membrane;GO:0016021:integral component of membrane;GO:0031224:intrinsic component of membrane;GO:0031226:intrinsic component of plasma membrane;GO:0043226:…
IL23A	4.71e-59	-0.000159501	0.157	0.088	1.77e-55	NA	0.00213211	0.00229196	ENSG00000110944	ENSG00000110944	protein_coding	GRCh38.98	chr12	+	56334174	56340410	6237	hsa:51561:IL23A, IL-23, IL-23A, IL23P19, P19, SGRF	51561	interleukin 23 subunit alpha [Source:HGNC Symbol;Acc:HGNC:15488]	hsa04060:Cytokine-cytokine receptor interaction;hsa04630:Jak-STAT signaling pathway;hsa05152:Tuberculosis;hsa05323:Rheumatoid arthritis;hsa05321:Inflammatory bowel disease (IBD);hsa05133:Pertussis	R-HSA-168256:Immune System;R-HSA-1280215:Cytokine Signaling in Immune system;R-HSA-449147:Signaling by Interleukins	-	P00036:Interleukin signaling pathway	-	-	Psoriasis;Axial length	GO:0001775:cell activation;GO:0001787:natural killer cell proliferation;GO:0001816:cytokine production;GO:0001817:regulation of cytokine production;GO:0001818:negative regulation of cytokine production;GO:0001819:positive regulation of cytokine production;GO:0001866:NK T cell proliferation;GO:0001906:cell killing;GO:0001909:leukocyte mediated cytotoxicity;GO:0001910:regulation of leukocyte mediat…	GO:0005102:receptor binding;GO:0005125:cytokine activity;GO:0005126:cytokine receptor binding;GO:0005488:binding;GO:0005515:protein binding;GO:0045519:interleukin-23 receptor binding	GO:0005576:extracellular region;GO:0005615:extracellular space;GO:0032991:macromolecular complex;GO:0043234:protein complex;GO:0044421:extracellular region part;GO:0070743:interleukin-23 complex
EPPK1	5.1e-59	-0.000901347	0.242	0.092	1.92e-55	NA	-0.000821714	7.93e-05	ENSG00000261150	ENSG00000261150	protein_coding	GRCh38.98	chr8	-	143857324	143878464	21141	hsa:83481:EPPK1, EPIPL, EPIPL1	83481	epiplakin 1 [Source:HGNC Symbol;Acc:HGNC:15577]	-	-	-	-	-	-	-	-	GO:0003676:nucleic acid binding;GO:0003723:RNA binding;GO:0005488:binding;GO:0044822:poly(A) RNA binding;GO:0097159:organic cyclic compound binding;GO:1901363:heterocyclic compound binding	GO:0005622:intracellular;GO:0005623:cell;GO:0005737:cytoplasm;GO:0005856:cytoskeleton;GO:0043226:organelle;GO:0043228:non-membrane-bounded organelle;GO:0043229:intracellular organelle;GO:0043232:intracellular non-membrane-bounded organelle;GO:0044424:intracellular part;GO:0044464:cell part
IQCD	5.43e-59	4.2e-05	0.739	0.406	2.04e-55	NA	0.00542575	0.00538352	ENSG00000166578	ENSG00000166578	protein_coding	GRCh38.98	chr12	-	113195441	113221094	25654	hsa:115811:IQCD, 4933433C09Rik, CFAP84, DRC10	115811	IQ motif containing D [Source:HGNC Symbol;Acc:HGNC:25168]	-	-	-	-	-	-	-	-	-	-
CITED4	5.9e-59	-0.00562273	0.245	0.106	2.22e-55	NA	0.00991404	0.0156085	ENSG00000179862	ENSG00000179862	protein_coding	GRCh38.98	chr1	-	40861054	40862363	1310	hsa:163732:CITED4	163732	Cbp/p300 interacting transactivator with Glu/Asp rich carboxy-terminal domain 4 [Source:HGNC Symbol;Acc:HGNC:18696]	-	R-HSA-212436:Generic Transcription Pathway;R-HSA-8866907:Activation of the TFAP2 (AP-2) family of transcription factors;R-HSA-8864260:Transcriptional regulation by the AP-2 (TFAP2) family of transcription factors;R-HSA-74160:Gene Expression	-	-	-	-	-	GO:0006139:nucleobase-containing compound metabolic process;GO:0006351:transcription, DNA-templated;GO:0006355:regulation of transcription, DNA-templated;GO:0006357:regulation of transcription from RNA polymerase II promoter;GO:0006366:transcription from RNA polymerase II promoter;GO:0006725:cellular aromatic compound metabolic process;GO:0006807:nitrogen compound metabolic process;GO:0008152:met…	GO:0000988:transcription factor activity, protein binding;GO:0000989:transcription factor activity, transcription factor binding;GO:0001076:transcription factor activity, RNA polymerase II transcription factor binding;GO:0001104:RNA polymerase II transcription cofactor activity;GO:0001105:RNA polymerase II transcription coactivator activity;GO:0001190:transcriptional activator activity, RNA polym…	GO:0005622:intracellular;GO:0005623:cell;GO:0005634:nucleus;GO:0005737:cytoplasm;GO:0043226:organelle;GO:0043227:membrane-bounded organelle;GO:0043229:intracellular organelle;GO:0043231:intracellular membrane-bounded organelle;GO:0044424:intracellular part;GO:0044464:cell part
TRAC	6.76e-59	0.215058	0.604	0.329	2.54e-55	NA	0.296479	0.0456034	ENSG00000277734	ENSG00000277734	TR_C_gene	GRCh38.98	chr14	+	22547506	22552156	4651	-	-	T cell receptor alpha constant [Source:HGNC Symbol;Acc:HGNC:12029]	-	-	-	-	-	-	-	-	-	-
AC009118.2	9.49e-59	0.00124752	0.299	0.103	3.57e-55	NA	-0.000859577	-0.00210524	ENSG00000276131	ENSG00000276131	lncRNA	GRCh38.98	chr16	-	58392153	58392807	655	-	-	novel transcript, antisense to GINS3	-	-	-	-	-	-	-	-	-	-
CXCL10	1.07e-58	-0.0502752	0.647	0.813	4.03e-55	chemokines,IFNg,ISG	0.0818631	0.137644	ENSG00000169245	ENSG00000169245	protein_coding	GRCh38.98	chr4	-	76021118	76023497	2380	hsa:3627:CXCL10, C7, IFI10, INP10, IP-10, SCYB10, crg-2, gIP-10, mob-1	3627	C-X-C motif chemokine ligand 10 [Source:HGNC Symbol;Acc:HGNC:10637]	hsa04060:Cytokine-cytokine receptor interaction;hsa04620:Toll-like receptor signaling pathway;hsa04622:RIG-I-like receptor signaling pathway;hsa04623:Cytosolic DNA-sensing pathway;hsa05164:Influenza A;hsa04062:Chemokine signaling pathway;hsa04668:TNF signaling pathway	R-HSA-373076:Class A/1 (Rhodopsin-like receptors);R-HSA-372790:Signaling by GPCR;R-HSA-375276:Peptide ligand-binding receptors;R-HSA-388396:GPCR downstream signaling;R-HSA-162582:Signal Transduction;R-HSA-418594:G alpha (i) signalling events;R-HSA-500792:GPCR ligand binding;R-HSA-380108:Chemokine receptors bind chemokines	-	P00031:Inflammation mediated by chemokine and cytokine signaling pathway	-	Immune system diseases;Allergies and autoimmune diseases;H01360:Allergic rhinitis	-	GO:0000768:syncytium formation by plasma membrane fusion;GO:0001525:angiogenesis;GO:0001568:blood vessel development;GO:0001775:cell activation;GO:0001932:regulation of protein phosphorylation;GO:0001944:vasculature development;GO:0002009:morphogenesis of an epithelium;GO:0002237:response to molecule of bacterial origin;GO:0002252:immune effector process;GO:0002376:immune system process;GO:000254…	GO:0001664:G-protein coupled receptor binding;GO:0005102:receptor binding;GO:0005125:cytokine activity;GO:0005126:cytokine receptor binding;GO:0005488:binding;GO:0005515:protein binding;GO:0005539:glycosaminoglycan binding;GO:0008009:chemokine activity;GO:0008201:heparin binding;GO:0008603:cAMP-dependent protein kinase regulator activity;GO:0019207:kinase regulator activity;GO:0019887:protein kin…	GO:0005576:extracellular region;GO:0005615:extracellular space;GO:0005623:cell;GO:0005886:plasma membrane;GO:0009897:external side of plasma membrane;GO:0009986:cell surface;GO:0016020:membrane;GO:0044421:extracellular region part;GO:0044425:membrane part;GO:0044459:plasma membrane part;GO:0044464:cell part;GO:0071944:cell periphery;GO:0098552:side of membrane
ORC1	1.17e-58	0.00462581	0.677	0.321	4.39e-55	NA	0.00567335	0.00103204	ENSG00000085840	ENSG00000085840	protein_coding	GRCh38.98	chr1	-	52372829	52404423	31595	hsa:4998:ORC1, HSORC1, ORC1L, PARC1	4998	origin recognition complex subunit 1 [Source:HGNC Symbol;Acc:HGNC:8487]	hsa04110:Cell cycle	R-HSA-69481:G2/M Checkpoints;R-HSA-68949:Orc1 removal from chromatin;R-HSA-69205:G1/S-Specific Transcription;R-HSA-69620:Cell Cycle Checkpoints;R-HSA-68874:M/G1 Transition;R-HSA-69306:DNA Replication;R-HSA-68689:CDC6 association with the ORC:origin complex;R-HSA-69298:Association of licensing factors with the pre-replicative complex;R-HSA-113507:E2F-enabled inhibition of pre-replication complex f…	-	-	224690:Meier-Gorlin syndrome 1	Musculoskeletal diseases;Skeletal diseases;H00464:Patella dysplasias	-	GO:0000082:G1/S transition of mitotic cell cycle;GO:0000083:regulation of transcription involved in G1/S transition of mitotic cell cycle;GO:0000278:mitotic cell cycle;GO:0006139:nucleobase-containing compound metabolic process;GO:0006259:DNA metabolic process;GO:0006260:DNA replication;GO:0006261:DNA-dependent DNA replication;GO:0006270:DNA replication initiation;GO:0006351:transcription, DNA-te…	GO:0000166:nucleotide binding;GO:0001882:nucleoside binding;GO:0001883:purine nucleoside binding;GO:0003676:nucleic acid binding;GO:0003677:DNA binding;GO:0003682:chromatin binding;GO:0005488:binding;GO:0005515:protein binding;GO:0005524:ATP binding;GO:0017076:purine nucleotide binding;GO:0030554:adenyl nucleotide binding;GO:0032549:ribonucleoside binding;GO:0032550:purine ribonucleoside binding;…	GO:0000228:nuclear chromosome;GO:0000781:chromosome, telomeric region;GO:0000784:nuclear chromosome, telomeric region;GO:0000808:origin recognition complex;GO:0005622:intracellular;GO:0005623:cell;GO:0005634:nucleus;GO:0005654:nucleoplasm;GO:0005664:nuclear origin of replication recognition complex;GO:0005694:chromosome;GO:0005730:nucleolus;GO:0005737:cytoplasm;GO:0005829:cytosol;GO:0005886:plasm…
ZNF492	4.09e-58	0.000275877	0.158	0.064	1.54e-54	NA	1.73e-05	-0.000258588	ENSG00000229676	ENSG00000229676	protein_coding	GRCh38.98	chr19	+	22634324	22667671	33348	hsa:57615:ZNF492, ZNF115	57615	zinc finger protein 492 [Source:HGNC Symbol;Acc:HGNC:23707]	-	R-HSA-212436:Generic Transcription Pathway;R-HSA-74160:Gene Expression	-	-	-	-	Colorectal cancer (diet interaction)	GO:0006139:nucleobase-containing compound metabolic process;GO:0006351:transcription, DNA-templated;GO:0006355:regulation of transcription, DNA-templated;GO:0006725:cellular aromatic compound metabolic process;GO:0006807:nitrogen compound metabolic process;GO:0008152:metabolic process;GO:0009058:biosynthetic process;GO:0009059:macromolecule biosynthetic process;GO:0009889:regulation of biosynthet…	GO:0000975:regulatory region DNA binding;GO:0000976:transcription regulatory region sequence-specific DNA binding;GO:0000977:RNA polymerase II regulatory region sequence-specific DNA binding;GO:0000978:RNA polymerase II core promoter proximal region sequence-specific DNA binding;GO:0000987:core promoter proximal region sequence-specific DNA binding;GO:0001012:RNA polymerase II regulatory region D…	GO:0005622:intracellular;GO:0005623:cell;GO:0005634:nucleus;GO:0043226:organelle;GO:0043227:membrane-bounded organelle;GO:0043229:intracellular organelle;GO:0043231:intracellular membrane-bounded organelle;GO:0044424:intracellular part;GO:0044464:cell part
LRFN3	6.22e-58	0.00391825	0.191	0.054	2.34e-54	NA	0.00242613	-0.00149394	ENSG00000126243	ENSG00000126243	protein_coding	GRCh38.98	chr19	+	35935358	35945767	10410	hsa:79414:LRFN3, FIGLER1, SALM4	79414	leucine rich repeat and fibronectin type III domain containing 3 [Source:HGNC Symbol;Acc:HGNC:28370]	-	R-HSA-112316:Neuronal System;R-HSA-8849932:SALM protein interactions at the synapses	-	-	-	-	-	GO:0000902:cell morphogenesis;GO:0000904:cell morphogenesis involved in differentiation;GO:0007154:cell communication;GO:0007155:cell adhesion;GO:0007267:cell-cell signaling;GO:0007268:chemical synaptic transmission;GO:0007275:multicellular organism development;GO:0007399:nervous system development;GO:0007409:axonogenesis;GO:0009653:anatomical structure morphogenesis;GO:0009987:cellular process;G…	-	GO:0005623:cell;GO:0005886:plasma membrane;GO:0009986:cell surface;GO:0016020:membrane;GO:0016021:integral component of membrane;GO:0030054:cell junction;GO:0030424:axon;GO:0030425:dendrite;GO:0031224:intrinsic component of membrane;GO:0036477:somatodendritic compartment;GO:0042734:presynaptic membrane;GO:0042995:cell projection;GO:0043005:neuron projection;GO:0044425:membrane part;GO:0044456:syn…
ZSWIM5	7.25e-58	0.00390123	0.523	0.109	2.72e-54	NA	0.00381755	-9.09e-05	ENSG00000162415	ENSG00000162415	protein_coding	GRCh38.98	chr1	-	45016399	45306209	289811	hsa:57643:ZSWIM5	57643	zinc finger SWIM-type containing 5 [Source:HGNC Symbol;Acc:HGNC:29299]	-	-	-	-	-	-	-	-	GO:0005488:binding;GO:0008270:zinc ion binding;GO:0043167:ion binding;GO:0043169:cation binding;GO:0046872:metal ion binding;GO:0046914:transition metal ion binding	GO:0005576:extracellular region;GO:0005615:extracellular space;GO:0044421:extracellular region part
CDCA7L	1.51e-57	0.00537732	0.523	0.728	5.69e-54	NA	0.0596221	0.0539394	ENSG00000164649	ENSG00000164649	protein_coding	GRCh38.98	chr7	-	21900899	21945903	45005	hsa:55536:CDCA7L, JPO2, R1, RAM2	55536	cell division cycle associated 7 like [Source:HGNC Symbol;Acc:HGNC:30777]	-	-	-	-	-	-	Height;Multiple myeloma;Multiple myeloma and monoclonal gammopathy;Urate levels in obese individuals	GO:0006139:nucleobase-containing compound metabolic process;GO:0006351:transcription, DNA-templated;GO:0006355:regulation of transcription, DNA-templated;GO:0006725:cellular aromatic compound metabolic process;GO:0006807:nitrogen compound metabolic process;GO:0008152:metabolic process;GO:0008283:cell proliferation;GO:0008284:positive regulation of cell proliferation;GO:0009058:biosynthetic proces…	GO:0005488:binding;GO:0005515:protein binding	GO:0005622:intracellular;GO:0005623:cell;GO:0005634:nucleus;GO:0005730:nucleolus;GO:0005737:cytoplasm;GO:0031974:membrane-enclosed lumen;GO:0031981:nuclear lumen;GO:0043226:organelle;GO:0043227:membrane-bounded organelle;GO:0043228:non-membrane-bounded organelle;GO:0043229:intracellular organelle;GO:0043231:intracellular membrane-bounded organelle;GO:0043232:intracellular non-membrane-bounded org…
CD8A	2.38e-57	0.459445	0.514	0.279	8.93e-54	NA	0.770673	0.118418	ENSG00000153563	ENSG00000153563	protein_coding	GRCh38.98	chr2	-	86784610	86808396	23787	hsa:925:CD8A, CD8, Leu2, MAL, p32	925	CD8a molecule [Source:HGNC Symbol;Acc:HGNC:1706]	hsa04514:Cell adhesion molecules (CAMs);hsa04612:Antigen processing and presentation;hsa04640:Hematopoietic cell lineage;hsa05340:Primary immunodeficiency;hsa04660:T cell receptor signaling pathway	R-HSA-168256:Immune System;R-HSA-1280218:Adaptive Immune System;R-HSA-198933:Immunoregulatory interactions between a Lymphoid and a non-Lymphoid cell	-	-	608957:CD8 deficiency, familial	Immune system diseases;Primary immunodeficiency;H00093:Combined immunodeficiencies	-	GO:0001775:cell activation;GO:0002250:adaptive immune response;GO:0002252:immune effector process;GO:0002376:immune system process;GO:0002443:leukocyte mediated immunity;GO:0002449:lymphocyte mediated immunity;GO:0002456:T cell mediated immunity;GO:0002460:adaptive immune response based on somatic recombination of immune receptors built from immunoglobulin superfamily domains;GO:0002520:immune sy…	GO:0004871:signal transducer activity;GO:0004872:receptor activity;GO:0005102:receptor binding;GO:0005488:binding;GO:0005515:protein binding;GO:0015026:coreceptor activity;GO:0019899:enzyme binding;GO:0019900:kinase binding;GO:0019901:protein kinase binding;GO:0038023:signaling receptor activity;GO:0042287:MHC protein binding;GO:0042288:MHC class I protein binding;GO:0042802:identical protein bin…	GO:0005576:extracellular region;GO:0005623:cell;GO:0005886:plasma membrane;GO:0005887:integral component of plasma membrane;GO:0009897:external side of plasma membrane;GO:0009986:cell surface;GO:0016020:membrane;GO:0016021:integral component of membrane;GO:0031224:intrinsic component of membrane;GO:0031226:intrinsic component of plasma membrane;GO:0032991:macromolecular complex;GO:0042101:T cell …
HSBP1	5.5e-57	-0.220315	0.833	0.97	2.07e-53	NA	2.75963	3.68626	ENSG00000230989	ENSG00000230989	protein_coding	GRCh38.98	chr16	+	83807978	83819737	11760	hsa:3281:HSBP1, NPC-A-13	3281	heat shock factor binding protein 1 [Source:HGNC Symbol;Acc:HGNC:5203]	-	R-HSA-2262752:Cellular responses to stress;R-HSA-3371571:HSF1-dependent transactivation;R-HSA-3371511:HSF1 activation;R-HSA-3371568:Attenuation phase;R-HSA-3371556:Cellular response to heat stress	-	-	-	-	Lead levels	GO:0000122:negative regulation of transcription from RNA polymerase II promoter;GO:0001704:formation of primary germ layer;GO:0001706:endoderm formation;GO:0003008:system process;GO:0003012:muscle system process;GO:0006139:nucleobase-containing compound metabolic process;GO:0006351:transcription, DNA-templated;GO:0006355:regulation of transcription, DNA-templated;GO:0006357:regulation of transcri…	GO:0000988:transcription factor activity, protein binding;GO:0000989:transcription factor activity, transcription factor binding;GO:0003712:transcription cofactor activity;GO:0003714:transcription corepressor activity;GO:0005488:binding;GO:0005515:protein binding	GO:0005622:intracellular;GO:0005623:cell;GO:0005634:nucleus;GO:0005654:nucleoplasm;GO:0005856:cytoskeleton;GO:0031974:membrane-enclosed lumen;GO:0031981:nuclear lumen;GO:0043226:organelle;GO:0043227:membrane-bounded organelle;GO:0043228:non-membrane-bounded organelle;GO:0043229:intracellular organelle;GO:0043231:intracellular membrane-bounded organelle;GO:0043232:intracellular non-membrane-bounde…
GNLY	8.88e-57	1.25521	0.8	0.731	3.34e-53	NA	9.41762	1.9692	ENSG00000115523	ENSG00000115523	protein_coding	GRCh38.98	chr2	+	85685175	85698854	13680	hsa:10578:GNLY, D2S69E, LAG-2, LAG2, NKG5, TLA519	10578	granulysin [Source:HGNC Symbol;Acc:HGNC:4414]	-	-	-	-	-	-	-	GO:0001906:cell killing;GO:0006950:response to stress;GO:0006952:defense response;GO:0006968:cellular defense response;GO:0009605:response to external stimulus;GO:0009607:response to biotic stimulus;GO:0009617:response to bacterium;GO:0009620:response to fungus;GO:0031640:killing of cells of other organism;GO:0035821:modification of morphology or physiology of other organism;GO:0042742:defense re…	-	GO:0005576:extracellular region;GO:0005615:extracellular space;GO:0044421:extracellular region part
CHAF1A	9.23e-57	0.0324977	0.637	0.464	3.47e-53	NA	0.0930085	0.0580593	ENSG00000167670	ENSG00000167670	protein_coding	GRCh38.98	chr19	+	4402640	4445018	42379	hsa:10036:CHAF1A, CAF-1, CAF1, CAF1B, CAF1P150, P150	10036	chromatin assembly factor 1 subunit A [Source:HGNC Symbol;Acc:HGNC:1910]	-	-	-	-	-	-	-	GO:0006139:nucleobase-containing compound metabolic process;GO:0006259:DNA metabolic process;GO:0006260:DNA replication;GO:0006281:DNA repair;GO:0006323:DNA packaging;GO:0006325:chromatin organization;GO:0006333:chromatin assembly or disassembly;GO:0006334:nucleosome assembly;GO:0006335:DNA replication-dependent nucleosome assembly;GO:0006461:protein complex assembly;GO:0006725:cellular aromatic …	GO:0003682:chromatin binding;GO:0005488:binding;GO:0005515:protein binding;GO:0019904:protein domain specific binding;GO:0042802:identical protein binding;GO:0044877:macromolecular complex binding;GO:0051082:unfolded protein binding;GO:0070087:chromo shadow domain binding	GO:0000228:nuclear chromosome;GO:0000785:chromatin;GO:0000790:nuclear chromatin;GO:0005622:intracellular;GO:0005623:cell;GO:0005634:nucleus;GO:0005694:chromosome;GO:0005730:nucleolus;GO:0031974:membrane-enclosed lumen;GO:0031981:nuclear lumen;GO:0032991:macromolecular complex;GO:0033186:CAF-1 complex;GO:0043226:organelle;GO:0043227:membrane-bounded organelle;GO:0043228:non-membrane-bounded organe…
C1orf115	1.73e-56	-8.05e-05	0.623	0.22	6.5e-53	NA	0.00233983	0.00242048	ENSG00000162817	ENSG00000162817	protein_coding	GRCh38.98	chr1	+	220690363	220699153	8791	hsa:79762:C1orf115	79762	chromosome 1 open reading frame 115 [Source:HGNC Symbol;Acc:HGNC:25873]	-	-	-	-	-	-	-	-	-	GO:0016020:membrane;GO:0016021:integral component of membrane;GO:0031224:intrinsic component of membrane;GO:0044425:membrane part
KLRD1	1.76e-56	0.59665	0.751	0.626	6.61e-53	NA	1.20613	0.214815	ENSG00000134539	ENSG00000134539	protein_coding	GRCh38.98	chr12	+	10226058	10329608	103551	hsa:3824:KLRD1, CD94	3824	killer cell lectin like receptor D1 [Source:HGNC Symbol;Acc:HGNC:6378]	hsa04650:Natural killer cell mediated cytotoxicity;hsa04612:Antigen processing and presentation;hsa05332:Graft-versus-host disease	R-HSA-2424491:DAP12 signaling;R-HSA-168256:Immune System;R-HSA-1280218:Adaptive Immune System;R-HSA-2172127:DAP12 interactions;R-HSA-198933:Immunoregulatory interactions between a Lymphoid and a non-Lymphoid cell;R-HSA-168249:Innate Immune System	-	-	-	-	-	GO:0002228:natural killer cell mediated immunity;GO:0002252:immune effector process;GO:0002376:immune system process;GO:0002443:leukocyte mediated immunity;GO:0002449:lymphocyte mediated immunity;GO:0002682:regulation of immune system process;GO:0006950:response to stress;GO:0006952:defense response;GO:0006955:immune response;GO:0007154:cell communication;GO:0007165:signal transduction;GO:0007166…	GO:0003823:antigen binding;GO:0004871:signal transducer activity;GO:0004872:receptor activity;GO:0004888:transmembrane signaling receptor activity;GO:0005102:receptor binding;GO:0005488:binding;GO:0005515:protein binding;GO:0023023:MHC protein complex binding;GO:0023024:MHC class I protein complex binding;GO:0023025:MHC class Ib protein complex binding;GO:0023029:MHC class Ib protein binding;GO:0…	GO:0005623:cell;GO:0005886:plasma membrane;GO:0009897:external side of plasma membrane;GO:0009986:cell surface;GO:0016020:membrane;GO:0016021:integral component of membrane;GO:0031224:intrinsic component of membrane;GO:0032991:macromolecular complex;GO:0043234:protein complex;GO:0043235:receptor complex;GO:0044425:membrane part;GO:0044459:plasma membrane part;GO:0044464:cell part;GO:0071944:cell …
OTUD7B	2.36e-56	0.0118663	0.561	0.152	8.86e-53	NA	0.0298739	0.0177253	ENSG00000264522	ENSG00000264522	protein_coding	GRCh38.98	chr1	-	149937812	150010726	72915	hsa:56957:OTUD7B, CEZANNE, ZA20D1	56957	OTU deubiquitinase 7B [Source:HGNC Symbol;Acc:HGNC:16683]	-	R-HSA-75893:TNF signaling;R-HSA-73887:Death Receptor Signalling;R-HSA-5688426:Deubiquitination;R-HSA-392499:Metabolism of proteins;R-HSA-597592:Post-translational protein modification;R-HSA-162582:Signal Transduction;R-HSA-5357956:TNFR1-induced NFkappaB signaling pathway;R-HSA-5689896:Ovarian tumor domain proteases;R-HSA-5357786:TNFR1-induced proapoptotic signaling;R-HSA-5357905:Regulation of TNF…	-	-	-	-	Schizophrenia;Height;Obesity-related traits	GO:0000122:negative regulation of transcription from RNA polymerase II promoter;GO:0001816:cytokine production;GO:0001817:regulation of cytokine production;GO:0001818:negative regulation of cytokine production;GO:0002251:organ or tissue specific immune response;GO:0002376:immune system process;GO:0002385:mucosal immune response;GO:0006139:nucleobase-containing compound metabolic process;GO:000635…	GO:0003676:nucleic acid binding;GO:0003677:DNA binding;GO:0003824:catalytic activity;GO:0004843:thiol-dependent ubiquitin-specific protease activity;GO:0005488:binding;GO:0005515:protein binding;GO:0008233:peptidase activity;GO:0008234:cysteine-type peptidase activity;GO:0008270:zinc ion binding;GO:0016787:hydrolase activity;GO:0019783:ubiquitin-like protein-specific protease activity;GO:0031593:…	GO:0005622:intracellular;GO:0005623:cell;GO:0005634:nucleus;GO:0005737:cytoplasm;GO:0043226:organelle;GO:0043227:membrane-bounded organelle;GO:0043229:intracellular organelle;GO:0043231:intracellular membrane-bounded organelle;GO:0044424:intracellular part;GO:0044464:cell part
CST7	2.5e-56	1.45714	0.826	0.805	9.4e-53	NA	7.3285	0.939723	ENSG00000077984	ENSG00000077984	protein_coding	GRCh38.98	chr20	+	24949269	24959928	10660	hsa:8530:CST7, CMAP	8530	cystatin F [Source:HGNC Symbol;Acc:HGNC:2479]	-	-	-	-	-	-	-	GO:0002376:immune system process;GO:0006508:proteolysis;GO:0006955:immune response;GO:0008152:metabolic process;GO:0009892:negative regulation of metabolic process;GO:0009987:cellular process;GO:0010466:negative regulation of peptidase activity;GO:0010605:negative regulation of macromolecule metabolic process;GO:0010951:negative regulation of endopeptidase activity;GO:0019222:regulation of metabo…	GO:0004857:enzyme inhibitor activity;GO:0004866:endopeptidase inhibitor activity;GO:0004869:cysteine-type endopeptidase inhibitor activity;GO:0005488:binding;GO:0005515:protein binding;GO:0030234:enzyme regulator activity;GO:0030414:peptidase inhibitor activity;GO:0061134:peptidase regulator activity;GO:0061135:endopeptidase regulator activity;GO:0098772:molecular function regulator	GO:0005576:extracellular region;GO:0005622:intracellular;GO:0005623:cell;GO:0005737:cytoplasm;GO:0044424:intracellular part;GO:0044464:cell part
VMO1	2.97e-56	-0.21372	0.549	0.735	1.12e-52	NA	0.640141	1.03095	ENSG00000182853	ENSG00000182853	protein_coding	GRCh38.98	chr17	-	4785285	4786433	1149	hsa:284013:VMO1, ERGA6350, PRO21055	284013	vitelline membrane outer layer 1 homolog [Source:HGNC Symbol;Acc:HGNC:30387]	-	-	-	-	-	-	-	-	-	GO:0005576:extracellular region;GO:0031982:vesicle;GO:0031988:membrane-bounded vesicle;GO:0043226:organelle;GO:0043227:membrane-bounded organelle;GO:0043230:extracellular organelle;GO:0044421:extracellular region part;GO:0070062:extracellular exosome;GO:1903561:extracellular vesicle
TLR2	3.38e-56	-0.138528	0.517	0.722	1.27e-52	NA	0.241142	0.425554	ENSG00000137462	ENSG00000137462	protein_coding	GRCh38.98	chr4	+	153684070	153705702	21633	hsa:7097:TLR2, CD282, TIL4	7097	toll like receptor 2 [Source:HGNC Symbol;Acc:HGNC:11848]	hsa04151:PI3K-Akt signaling pathway;hsa04620:Toll-like receptor signaling pathway;hsa05152:Tuberculosis;hsa05161:Hepatitis B;hsa05162:Measles;hsa05168:Herpes simplex infection;hsa05205:Proteoglycans in cancer;hsa04145:Phagosome;hsa05140:Leishmaniasis;hsa05146:Amoebiasis;hsa05323:Rheumatoid arthritis;hsa05145:Toxoplasmosis;hsa05321:Inflammatory bowel disease (IBD);hsa05142:Chagas disease (American…	R-HSA-5602498:MyD88 deficiency (TLR2/4);R-HSA-166054:Activated TLR4 signalling;R-HSA-5602358:Diseases associated with the TLR signaling cascade;R-HSA-168188:Toll Like Receptor TLR6:TLR2 Cascade;R-HSA-168256:Immune System;R-HSA-1280218:Adaptive Immune System;R-HSA-168898:Toll-Like Receptors Cascades;R-HSA-1236974:ER-Phagosome pathway;R-HSA-983169:Class I MHC mediated antigen processing & presentat…	-	P00054:Toll receptor signaling pathway	114500:Colorectal cancer;246300:Leprosy, susceptibility to;607948:Tuberculosis, susceptibility to	Immune system diseases;Allergies and autoimmune diseases;H01358:Atopic dermatitis;Skin diseases;Skin and soft tissue diseases	-	GO:0001816:cytokine production;GO:0001817:regulation of cytokine production;GO:0001819:positive regulation of cytokine production;GO:0002218:activation of innate immune response;GO:0002221:pattern recognition receptor signaling pathway;GO:0002224:toll-like receptor signaling pathway;GO:0002237:response to molecule of bacterial origin;GO:0002253:activation of immune response;GO:0002367:cytokine pr…	GO:0001530:lipopolysaccharide binding;GO:0001875:lipopolysaccharide receptor activity;GO:0004871:signal transducer activity;GO:0004872:receptor activity;GO:0004888:transmembrane signaling receptor activity;GO:0005102:receptor binding;GO:0005488:binding;GO:0005515:protein binding;GO:0005539:glycosaminoglycan binding;GO:0008289:lipid binding;GO:0008329:signaling pattern recognition receptor activit…	GO:0005622:intracellular;GO:0005623:cell;GO:0005737:cytoplasm;GO:0005794:Golgi apparatus;GO:0005886:plasma membrane;GO:0005887:integral component of plasma membrane;GO:0009986:cell surface;GO:0012505:endomembrane system;GO:0012506:vesicle membrane;GO:0016020:membrane;GO:0016021:integral component of membrane;GO:0016023:cytoplasmic, membrane-bounded vesicle;GO:0030139:endocytic vesicle;GO:0030659:…
IL32	4.62e-56	1.37511	0.771	0.739	1.74e-52	NA	7.22301	1.07888	ENSG00000008517	ENSG00000008517	protein_coding	GRCh38.98	chr16	+	3065297	3082192	16896	hsa:9235:IL32, IL-32alpha, IL-32beta, IL-32delta, IL-32gamma, NK4, TAIF, TAIFa, TAIFb, TAIFc, TAIFd	9235	interleukin 32 [Source:HGNC Symbol;Acc:HGNC:16830]	-	R-HSA-168256:Immune System;R-HSA-1280215:Cytokine Signaling in Immune system;R-HSA-449147:Signaling by Interleukins	-	-	-	-	HIV-1 susceptibility	GO:0002376:immune system process;GO:0006950:response to stress;GO:0006952:defense response;GO:0006955:immune response;GO:0007155:cell adhesion;GO:0022610:biological adhesion;GO:0050896:response to stimulus	GO:0005102:receptor binding;GO:0005125:cytokine activity;GO:0005488:binding;GO:0005515:protein binding	GO:0005576:extracellular region;GO:0005615:extracellular space;GO:0005622:intracellular;GO:0005623:cell;GO:0005737:cytoplasm;GO:0005829:cytosol;GO:0016020:membrane;GO:0044421:extracellular region part;GO:0044424:intracellular part;GO:0044444:cytoplasmic part;GO:0044464:cell part
AL121985.1	6.98e-56	-0.00692836	0.382	0.154	2.62e-52	NA	-0.00155483	0.00538678	ENSG00000228863	ENSG00000228863	lncRNA	GRCh38.98	chr1	+	160670778	160699761	28984	-	-	novel transcript, antisense to CD48	-	-	-	-	-	-	-	-	-	-
PLK1	8.27e-56	-0.000874166	0.337	0.35	3.11e-52	NA	-0.000763206	0.000110674	ENSG00000166851	ENSG00000166851	protein_coding	GRCh38.98	chr16	+	23677656	23690367	12712	hsa:5347:PLK1, PLK, STPK13	5347	polo like kinase 1 [Source:HGNC Symbol;Acc:HGNC:9077]	hsa04110:Cell cycle;hsa04068:FoxO signaling pathway;hsa04114:Oocyte meiosis;hsa04914:Progesterone-mediated oocyte maturation	R-HSA-380287:Centrosome maturation;R-HSA-8854518:AURKA Activation by TPX2;R-HSA-68881:Mitotic Metaphase/Anaphase Transition;R-HSA-2565942:Regulation of PLK1 Activity at G2/M Transition;R-HSA-380270:Recruitment of mitotic centrosome proteins and complexes;R-HSA-194315:Signaling by Rho GTPases;R-HSA-2500257:Resolution of Sister Chromatid Cohesion;R-HSA-5617833:Assembly of the primary cilium;R-HSA-2…	-	-	-	-	-	GO:0000003:reproduction;GO:0000070:mitotic sister chromatid segregation;GO:0000075:cell cycle checkpoint;GO:0000077:DNA damage checkpoint;GO:0000079:regulation of cyclin-dependent protein serine/threonine kinase activity;GO:0000086:G2/M transition of mitotic cell cycle;GO:0000122:negative regulation of transcription from RNA polymerase II promoter;GO:0000226:microtubule cytoskeleton organization;…	GO:0000166:nucleotide binding;GO:0001882:nucleoside binding;GO:0001883:purine nucleoside binding;GO:0003824:catalytic activity;GO:0004672:protein kinase activity;GO:0004674:protein serine/threonine kinase activity;GO:0005488:binding;GO:0005515:protein binding;GO:0005524:ATP binding;GO:0008017:microtubule binding;GO:0008092:cytoskeletal protein binding;GO:0010997:anaphase-promoting complex binding…	GO:0000228:nuclear chromosome;GO:0000775:chromosome, centromeric region;GO:0000776:kinetochore;GO:0000777:condensed chromosome kinetochore;GO:0000778:condensed nuclear chromosome kinetochore;GO:0000779:condensed chromosome, centromeric region;GO:0000780:condensed nuclear chromosome, centromeric region;GO:0000785:chromatin;GO:0000793:condensed chromosome;GO:0000794:condensed nuclear chromosome;GO:…
C1QB	1.49e-55	-0.148875	0.397	0.636	5.6e-52	NA	0.140327	0.323382	ENSG00000173369	ENSG00000173369	protein_coding	GRCh38.98	chr1	+	22652762	22661637	8876	hsa:713:C1QB	713	complement C1q B chain [Source:HGNC Symbol;Acc:HGNC:1242]	hsa05150:Staphylococcus aureus infection;hsa05322:Systemic lupus erythematosus;hsa05133:Pertussis;hsa05142:Chagas disease (American trypanosomiasis);hsa05020:Prion diseases;hsa04610:Complement and coagulation cascades	R-HSA-173623:Classical antibody-mediated complement activation;R-HSA-168256:Immune System;R-HSA-166786:Creation of C4 and C2 activators;R-HSA-166658:Complement cascade;R-HSA-166663:Initial triggering of complement;R-HSA-168249:Innate Immune System	-	-	613652:C1q deficiency	Immune system diseases;Primary immunodeficiency;H00102:Classic complement pathway component defects	-	GO:0002250:adaptive immune response;GO:0002252:immune effector process;GO:0002253:activation of immune response;GO:0002376:immune system process;GO:0002443:leukocyte mediated immunity;GO:0002449:lymphocyte mediated immunity;GO:0002455:humoral immune response mediated by circulating immunoglobulin;GO:0002460:adaptive immune response based on somatic recombination of immune receptors built from imm…	GO:0003824:catalytic activity;GO:0004175:endopeptidase activity;GO:0004252:serine-type endopeptidase activity;GO:0005488:binding;GO:0005515:protein binding;GO:0008233:peptidase activity;GO:0008236:serine-type peptidase activity;GO:0016787:hydrolase activity;GO:0017171:serine hydrolase activity;GO:0042802:identical protein binding;GO:0042803:protein homodimerization activity;GO:0046983:protein dim…	GO:0005576:extracellular region;GO:0005581:collagen trimer;GO:0005602:complement component C1 complex;GO:0005615:extracellular space;GO:0031982:vesicle;GO:0031988:membrane-bounded vesicle;GO:0032991:macromolecular complex;GO:0043226:organelle;GO:0043227:membrane-bounded organelle;GO:0043230:extracellular organelle;GO:0043234:protein complex;GO:0044421:extracellular region part;GO:0070062:extracel…
PIM1	1.54e-55	0.291972	0.829	0.64	5.79e-52	NA	0.863695	0.391788	ENSG00000137193	ENSG00000137193	protein_coding	GRCh38.98	chr6	+	37170152	37175428	5277	hsa:5292:PIM1, PIM	5292	Pim-1 proto-oncogene, serine/threonine kinase [Source:HGNC Symbol;Acc:HGNC:8986]	hsa04630:Jak-STAT signaling pathway;hsa05206:MicroRNAs in cancer;hsa04933:AGE-RAGE signaling pathway in diabetic complications;hsa05221:Acute myeloid leukemia	-	-	-	-	-	Acne (severe)	GO:0000079:regulation of cyclin-dependent protein serine/threonine kinase activity;GO:0000082:G1/S transition of mitotic cell cycle;GO:0000278:mitotic cell cycle;GO:0001932:regulation of protein phosphorylation;GO:0001934:positive regulation of protein phosphorylation;GO:0006022:aminoglycan metabolic process;GO:0006139:nucleobase-containing compound metabolic process;GO:0006351:transcription, DNA…	GO:0000166:nucleotide binding;GO:0001882:nucleoside binding;GO:0001883:purine nucleoside binding;GO:0003824:catalytic activity;GO:0004672:protein kinase activity;GO:0004674:protein serine/threonine kinase activity;GO:0005488:binding;GO:0005515:protein binding;GO:0005524:ATP binding;GO:0008134:transcription factor binding;GO:0016301:kinase activity;GO:0016740:transferase activity;GO:0016772:transf…	GO:0005622:intracellular;GO:0005623:cell;GO:0005634:nucleus;GO:0005737:cytoplasm;GO:0005886:plasma membrane;GO:0016020:membrane;GO:0043226:organelle;GO:0043227:membrane-bounded organelle;GO:0043229:intracellular organelle;GO:0043231:intracellular membrane-bounded organelle;GO:0044424:intracellular part;GO:0044464:cell part;GO:0071944:cell periphery
LILRA5	1.69e-55	-0.334796	0.675	0.885	6.33e-52	NA	3.68242	5.54441	ENSG00000187116	ENSG00000187116	protein_coding	GRCh38.98	chr19	-	54307070	54313166	6097	hsa:353514:LILRA5, CD85, CD85F, ILT-11, ILT11, LILRB7, LIR-9, LIR9	353514	leukocyte immunoglobulin like receptor A5 [Source:HGNC Symbol;Acc:HGNC:16309]	hsa04380:Osteoclast differentiation	R-HSA-168256:Immune System;R-HSA-1280218:Adaptive Immune System;R-HSA-198933:Immunoregulatory interactions between a Lymphoid and a non-Lymphoid cell	-	-	-	-	HDL cholesterol	GO:0002376:immune system process;GO:0006950:response to stress;GO:0006952:defense response;GO:0006955:immune response;GO:0045087:innate immune response;GO:0050896:response to stimulus	-	GO:0005576:extracellular region;GO:0005623:cell;GO:0005886:plasma membrane;GO:0016020:membrane;GO:0016021:integral component of membrane;GO:0031224:intrinsic component of membrane;GO:0031982:vesicle;GO:0031988:membrane-bounded vesicle;GO:0043226:organelle;GO:0043227:membrane-bounded organelle;GO:0043230:extracellular organelle;GO:0044421:extracellular region part;GO:0044425:membrane part;GO:00444…
FGFBP2	1.77e-55	1.07897	0.78	0.739	6.64e-52	NA	3.72557	0.606439	ENSG00000137441	ENSG00000137441	protein_coding	GRCh38.98	chr4	-	15960245	15969309	9065	hsa:83888:FGFBP2, HBP17RP, KSP37	83888	fibroblast growth factor binding protein 2 [Source:HGNC Symbol;Acc:HGNC:29451]	-	R-HSA-190236:Signaling by FGFR;R-HSA-162582:Signal Transduction;R-HSA-190241:FGFR2 ligand binding and activation;R-HSA-5654738:Signaling by FGFR2;R-HSA-190377:FGFR2b ligand binding and activation	-	-	-	-	QT interval	-	GO:0005488:binding;GO:0005515:protein binding;GO:0019838:growth factor binding	GO:0005576:extracellular region;GO:0005615:extracellular space;GO:0044421:extracellular region part
LRP2BP	3.03e-55	0.00836527	0.271	0.397	1.14e-51	NA	0.00861754	0.000215374	ENSG00000109771	ENSG00000109771	protein_coding	GRCh38.98	chr4	-	185363879	185395899	32021	hsa:55805:LRP2BP	55805	LRP2 binding protein [Source:HGNC Symbol;Acc:HGNC:25434]	-	-	-	-	-	-	-	-	GO:0005488:binding;GO:0005515:protein binding	GO:0005622:intracellular;GO:0005623:cell;GO:0005737:cytoplasm;GO:0044424:intracellular part;GO:0044464:cell part
GZMA	3.08e-55	1.26896	0.685	0.585	1.16e-51	NA	3.67764	0.315001	ENSG00000145649	ENSG00000145649	protein_coding	GRCh38.98	chr5	+	55102646	55110252	7607	hsa:3001:GZMA, CTLA3, HFSP	3001	granzyme A [Source:HGNC Symbol;Acc:HGNC:4708]	hsa04080:Neuroactive ligand-receptor interaction	-	-	-	-	-	-	GO:0002376:immune system process;GO:0006139:nucleobase-containing compound metabolic process;GO:0006259:DNA metabolic process;GO:0006508:proteolysis;GO:0006725:cellular aromatic compound metabolic process;GO:0006807:nitrogen compound metabolic process;GO:0006915:apoptotic process;GO:0006955:immune response;GO:0008152:metabolic process;GO:0008219:cell death;GO:0009056:catabolic process;GO:0009057:…	GO:0003824:catalytic activity;GO:0004175:endopeptidase activity;GO:0004252:serine-type endopeptidase activity;GO:0005488:binding;GO:0005515:protein binding;GO:0008233:peptidase activity;GO:0008236:serine-type peptidase activity;GO:0016787:hydrolase activity;GO:0017171:serine hydrolase activity;GO:0042802:identical protein binding;GO:0042803:protein homodimerization activity;GO:0046983:protein dim…	GO:0001772:immunological synapse;GO:0005576:extracellular region;GO:0005622:intracellular;GO:0005623:cell;GO:0005634:nucleus;GO:0005886:plasma membrane;GO:0016020:membrane;GO:0043226:organelle;GO:0043227:membrane-bounded organelle;GO:0043229:intracellular organelle;GO:0043231:intracellular membrane-bounded organelle;GO:0044424:intracellular part;GO:0044425:membrane part;GO:0044459:plasma membrane…
PIM2	3.49e-55	0.147455	0.726	0.616	1.31e-51	NA	0.374964	0.186458	ENSG00000102096	ENSG00000102096	protein_coding	GRCh38.98	chrX	-	48913182	48919024	5843	hsa:11040:PIM2	11040	Pim-2 proto-oncogene, serine/threonine kinase [Source:HGNC Symbol;Acc:HGNC:8987]	hsa05221:Acute myeloid leukemia	-	-	-	-	-	-	GO:0000003:reproduction;GO:0000082:G1/S transition of mitotic cell cycle;GO:0000278:mitotic cell cycle;GO:0000280:nuclear division;GO:0006139:nucleobase-containing compound metabolic process;GO:0006351:transcription, DNA-templated;GO:0006355:regulation of transcription, DNA-templated;GO:0006464:cellular protein modification process;GO:0006468:protein phosphorylation;GO:0006725:cellular aromatic c…	GO:0000166:nucleotide binding;GO:0001882:nucleoside binding;GO:0001883:purine nucleoside binding;GO:0003824:catalytic activity;GO:0004672:protein kinase activity;GO:0004674:protein serine/threonine kinase activity;GO:0005488:binding;GO:0005515:protein binding;GO:0005524:ATP binding;GO:0016301:kinase activity;GO:0016740:transferase activity;GO:0016772:transferase activity, transferring phosphorus-…	GO:0005622:intracellular;GO:0005623:cell;GO:0005737:cytoplasm;GO:0044424:intracellular part;GO:0044464:cell part
CRYM	4.27e-55	0.00337518	0.627	0.186	1.6e-51	NA	0.00315108	-0.000229033	ENSG00000103316	ENSG00000103316	protein_coding	GRCh38.98	chr16	-	21238874	21303083	64210	hsa:1428:CRYM, DFNA40, THBP	1428	crystallin mu [Source:HGNC Symbol;Acc:HGNC:2418]	-	R-HSA-6788656:Histidine, lysine, phenylalanine, tyrosine, proline and tryptophan catabolism;R-HSA-71064:Lysine catabolism;R-HSA-1430728:Metabolism;R-HSA-71291:Metabolism of amino acids and derivatives	PWY66-425:lysine degradation II (pipecolate pathway)	-	616357:Deafness, autosomal dominant 40	-	-	GO:0000122:negative regulation of transcription from RNA polymerase II promoter;GO:0003008:system process;GO:0006082:organic acid metabolic process;GO:0006139:nucleobase-containing compound metabolic process;GO:0006351:transcription, DNA-templated;GO:0006355:regulation of transcription, DNA-templated;GO:0006357:regulation of transcription from RNA polymerase II promoter;GO:0006366:transcription f…	GO:0000166:nucleotide binding;GO:0000988:transcription factor activity, protein binding;GO:0000989:transcription factor activity, transcription factor binding;GO:0003712:transcription cofactor activity;GO:0003714:transcription corepressor activity;GO:0003824:catalytic activity;GO:0005488:binding;GO:0005515:protein binding;GO:0016491:oxidoreductase activity;GO:0016645:oxidoreductase activity, acti…	GO:0005576:extracellular region;GO:0005622:intracellular;GO:0005623:cell;GO:0005634:nucleus;GO:0005737:cytoplasm;GO:0005739:mitochondrion;GO:0005777:peroxisome;GO:0005782:peroxisomal matrix;GO:0031907:microbody lumen;GO:0031974:membrane-enclosed lumen;GO:0031982:vesicle;GO:0031988:membrane-bounded vesicle;GO:0042579:microbody;GO:0043226:organelle;GO:0043227:membrane-bounded organelle;GO:0043229:i…
SH2D2A	1.01e-54	0.457752	0.734	0.671	3.79e-51	NA	0.829109	0.157286	ENSG00000027869	ENSG00000027869	protein_coding	GRCh38.98	chr1	-	156806243	156816862	10620	hsa:9047:SH2D2A, F2771, SCAP, TSAD, VRAP	9047	SH2 domain containing 2A [Source:HGNC Symbol;Acc:HGNC:10821]	hsa04370:VEGF signaling pathway	R-HSA-4420097:VEGFA-VEGFR2 Pathway;R-HSA-162582:Signal Transduction;R-HSA-194138:Signaling by VEGF	-	P00056:VEGF signaling pathway;P00005:Angiogenesis	-	-	-	GO:0001525:angiogenesis;GO:0001568:blood vessel development;GO:0001944:vasculature development;GO:0007154:cell communication;GO:0007165:signal transduction;GO:0007166:cell surface receptor signaling pathway;GO:0007167:enzyme linked receptor protein signaling pathway;GO:0007169:transmembrane receptor protein tyrosine kinase signaling pathway;GO:0007275:multicellular organism development;GO:0008283…	GO:0005070:SH3/SH2 adaptor activity;GO:0005488:binding;GO:0005515:protein binding;GO:0017124:SH3 domain binding;GO:0019904:protein domain specific binding;GO:0030674:protein binding, bridging;GO:0035591:signaling adaptor activity;GO:0060090:binding, bridging	GO:0005622:intracellular;GO:0005623:cell;GO:0005737:cytoplasm;GO:0005829:cytosol;GO:0044424:intracellular part;GO:0044444:cytoplasmic part;GO:0044464:cell part
NFKBIE	1.08e-54	-0.00377071	0.583	0.35	4.07e-51	NA	0.0978015	0.101949	ENSG00000146232	ENSG00000146232	protein_coding	GRCh38.98	chr6	-	44258166	44265788	7623	hsa:4794:NFKBIE, IKBE	4794	NFKB inhibitor epsilon [Source:HGNC Symbol;Acc:HGNC:7799]	hsa04920:Adipocytokine signaling pathway;hsa04722:Neurotrophin signaling pathway;hsa05169:Epstein-Barr virus infection;hsa04662:B cell receptor signaling pathway;hsa04660:T cell receptor signaling pathway	R-HSA-983705:Signaling by the B Cell Receptor (BCR);R-HSA-168256:Immune System;R-HSA-1280218:Adaptive Immune System;R-HSA-1169091:Activation of NF-kappaB in B cells;R-HSA-1168372:Downstream signaling events of B Cell Receptor (BCR)	-	P00054:Toll receptor signaling pathway	-	Cancers;Cancers of haematopoietic and lymphoid tissues;H00007:Hodgkin lymphoma	Rheumatoid arthritis	GO:0006605:protein targeting;GO:0006606:protein import into nucleus;GO:0006810:transport;GO:0006811:ion transport;GO:0006820:anion transport;GO:0006865:amino acid transport;GO:0006886:intracellular protein transport;GO:0006913:nucleocytoplasmic transport;GO:0008104:protein localization;GO:0009987:cellular process;GO:0015031:protein transport;GO:0015711:organic anion transport;GO:0015804:neutral a…	GO:0005488:binding;GO:0005515:protein binding	GO:0005622:intracellular;GO:0005623:cell;GO:0005737:cytoplasm;GO:0005794:Golgi apparatus;GO:0005829:cytosol;GO:0012505:endomembrane system;GO:0043226:organelle;GO:0043227:membrane-bounded organelle;GO:0043229:intracellular organelle;GO:0043231:intracellular membrane-bounded organelle;GO:0044424:intracellular part;GO:0044444:cytoplasmic part;GO:0044464:cell part;GO:0048471:perinuclear region of cy…
FP565260.3	1.2e-54	0.00159644	0.465	0.696	4.52e-51	NA	0.0118199	0.0102059	ENSG00000277117	ENSG00000277117	protein_coding	GRCh38.98	chr21	+	5022493	5040666	18174	hsa:102723996:	102723996	ICOS ligand [Source:NCBI gene;Acc:102723996]	hsa04514:Cell adhesion molecules (CAMs);hsa04672:Intestinal immune network for IgA production	R-HSA-388841:Costimulation by the CD28 family;R-HSA-168256:Immune System;R-HSA-1280218:Adaptive Immune System	-	-	-	-	-	GO:0001775:cell activation;GO:0002250:adaptive immune response;GO:0002376:immune system process;GO:0002682:regulation of immune system process;GO:0002684:positive regulation of immune system process;GO:0002694:regulation of leukocyte activation;GO:0002696:positive regulation of leukocyte activation;GO:0006950:response to stress;GO:0006952:defense response;GO:0006955:immune response;GO:0006970:res…	GO:0005102:receptor binding;GO:0005488:binding;GO:0005515:protein binding	GO:0005576:extracellular region;GO:0005623:cell;GO:0005886:plasma membrane;GO:0016020:membrane;GO:0016021:integral component of membrane;GO:0031224:intrinsic component of membrane;GO:0031982:vesicle;GO:0031988:membrane-bounded vesicle;GO:0043226:organelle;GO:0043227:membrane-bounded organelle;GO:0043230:extracellular organelle;GO:0044421:extracellular region part;GO:0044425:membrane part;GO:00444…
CR2	1.32e-54	0.014359	0.658	0.273	4.97e-51	NA	0.0225112	0.00793388	ENSG00000117322	ENSG00000117322	protein_coding	GRCh38.98	chr1	+	207454230	207489895	35666	hsa:1380:CR2, C3DR, CD21, CR, CVID7, SLEB9	1380	complement C3d receptor 2 [Source:HGNC Symbol;Acc:HGNC:2336]	hsa05169:Epstein-Barr virus infection;hsa04640:Hematopoietic cell lineage;hsa04662:B cell receptor signaling pathway;hsa04610:Complement and coagulation cascades	-	-	-	614699:Immunodeficiency, common variable, 7;610927:Systemic lupus erythematosus, susceptibility to, 9	-	Type 2 diabetes	GO:0001775:cell activation;GO:0002250:adaptive immune response;GO:0002252:immune effector process;GO:0002253:activation of immune response;GO:0002376:immune system process;GO:0002429:immune response-activating cell surface receptor signaling pathway;GO:0002430:complement receptor mediated signaling pathway;GO:0002443:leukocyte mediated immunity;GO:0002449:lymphocyte mediated immunity;GO:0002455:h…	GO:0001618:virus receptor activity;GO:0001848:complement binding;GO:0003676:nucleic acid binding;GO:0003677:DNA binding;GO:0004871:signal transducer activity;GO:0004872:receptor activity;GO:0004875:complement receptor activity;GO:0004888:transmembrane signaling receptor activity;GO:0005488:binding;GO:0005515:protein binding;GO:0038023:signaling receptor activity;GO:0042802:identical protein bindi…	GO:0005576:extracellular region;GO:0005623:cell;GO:0005886:plasma membrane;GO:0016020:membrane;GO:0016021:integral component of membrane;GO:0031224:intrinsic component of membrane;GO:0031982:vesicle;GO:0031988:membrane-bounded vesicle;GO:0032991:macromolecular complex;GO:0043226:organelle;GO:0043227:membrane-bounded organelle;GO:0043230:extracellular organelle;GO:0043234:protein complex;GO:004323…
IFI30	1.42e-54	-0.372124	0.907	0.984	5.35e-51	ISG	35.4789	51.924	ENSG00000216490	ENSG00000216490	protein_coding	GRCh38.98	chr19	+	18173162	18178117	4956	hsa:10437:IFI30, GILT, IFI-30, IP-30, IP30	10437	IFI30 lysosomal thiol reductase [Source:HGNC Symbol;Acc:HGNC:5398]	hsa04612:Antigen processing and presentation	R-HSA-168256:Immune System;R-HSA-1280218:Adaptive Immune System;R-HSA-913531:Interferon Signaling;R-HSA-2132295:MHC class II antigen presentation;R-HSA-1280215:Cytokine Signaling in Immune system;R-HSA-877300:Interferon gamma signaling	-	-	-	-	-	GO:0002376:immune system process;GO:0002474:antigen processing and presentation of peptide antigen via MHC class I;GO:0002478:antigen processing and presentation of exogenous peptide antigen;GO:0002495:antigen processing and presentation of peptide antigen via MHC class II;GO:0002504:antigen processing and presentation of peptide or polysaccharide antigen via MHC class II;GO:0006950:response to s…	GO:0003824:catalytic activity;GO:0005488:binding;GO:0005515:protein binding;GO:0016491:oxidoreductase activity;GO:0016667:oxidoreductase activity, acting on a sulfur group of donors	GO:0000323:lytic vacuole;GO:0005576:extracellular region;GO:0005622:intracellular;GO:0005623:cell;GO:0005737:cytoplasm;GO:0005764:lysosome;GO:0005773:vacuole;GO:0005775:vacuolar lumen;GO:0005886:plasma membrane;GO:0016020:membrane;GO:0030054:cell junction;GO:0031974:membrane-enclosed lumen;GO:0043202:lysosomal lumen;GO:0043226:organelle;GO:0043227:membrane-bounded organelle;GO:0043229:intracellul…
TIMP1	2.07e-54	-0.362772	0.816	0.956	7.8e-51	NA	9.95316	14.7431	ENSG00000102265	ENSG00000102265	protein_coding	GRCh38.98	chrX	+	47582408	47586789	4382	hsa:7076:TIMP1, CLGI, EPA, EPO, HCI, TIMP, TIMP-1	7076	TIMP metallopeptidase inhibitor 1 [Source:HGNC Symbol;Acc:HGNC:11820]	hsa04066:HIF-1 signaling pathway	R-HSA-1592389:Activation of Matrix Metalloproteinases;R-HSA-1474244:Extracellular matrix organization;R-HSA-109582:Hemostasis;R-HSA-76005:Response to elevated platelet cytosolic Ca2+;R-HSA-76002:Platelet activation, signaling and aggregation;R-HSA-114608:Platelet degranulation ;R-HSA-1474228:Degradation of the extracellular matrix	-	-	-	-	-	GO:0000003:reproduction;GO:0001501:skeletal system development;GO:0001667:ameboidal-type cell migration;GO:0001775:cell activation;GO:0002576:platelet degranulation;GO:0006508:proteolysis;GO:0006509:membrane protein ectodomain proteolysis;GO:0006810:transport;GO:0006887:exocytosis;GO:0006915:apoptotic process;GO:0006928:movement of cell or subcellular component;GO:0006950:response to stress;GO:00…	GO:0002020:protease binding;GO:0004857:enzyme inhibitor activity;GO:0004866:endopeptidase inhibitor activity;GO:0005102:receptor binding;GO:0005125:cytokine activity;GO:0005488:binding;GO:0005515:protein binding;GO:0008083:growth factor activity;GO:0008191:metalloendopeptidase inhibitor activity;GO:0019899:enzyme binding;GO:0030234:enzyme regulator activity;GO:0030414:peptidase inhibitor activity…	GO:0005576:extracellular region;GO:0005578:proteinaceous extracellular matrix;GO:0005604:basement membrane;GO:0005615:extracellular space;GO:0005622:intracellular;GO:0005623:cell;GO:0005737:cytoplasm;GO:0012505:endomembrane system;GO:0016023:cytoplasmic, membrane-bounded vesicle;GO:0030141:secretory granule;GO:0031012:extracellular matrix;GO:0031091:platelet alpha granule;GO:0031093:platelet alph…
RAC3	2.28e-54	-0.000954187	0.233	0.103	8.55e-51	NA	-5.18e-05	0.000902815	ENSG00000169750	ENSG00000169750	protein_coding	GRCh38.98	chr17	+	82031678	82034204	2527	hsa:5881:RAC3	5881	Rac family small GTPase 3 [Source:HGNC Symbol;Acc:HGNC:9803]	hsa04024:cAMP signaling pathway;hsa04650:Natural killer cell mediated cytotoxicity;hsa04310:Wnt signaling pathway;hsa05200:Pathways in cancer;hsa04010:MAPK signaling pathway;hsa04014:Ras signaling pathway;hsa04015:Rap1 signaling pathway;hsa04810:Regulation of actin cytoskeleton;hsa04071:Sphingolipid signaling pathway;hsa05416:Viral myocarditis;hsa04662:B cell receptor signaling pathway;hsa04664:F…	R-HSA-194840:Rho GTPase cycle;R-HSA-194315:Signaling by Rho GTPases;R-HSA-162582:Signal Transduction;R-HSA-4086400:PCP/CE pathway;R-HSA-3858494:Beta-catenin independent WNT signaling;R-HSA-195721:Signaling by Wnt	-	P04393:Ras Pathway;P00056:VEGF signaling pathway	-	-	-	GO:0000902:cell morphogenesis;GO:0000904:cell morphogenesis involved in differentiation;GO:0001894:tissue homeostasis;GO:0003008:system process;GO:0006996:organelle organization;GO:0007010:cytoskeleton organization;GO:0007154:cell communication;GO:0007155:cell adhesion;GO:0007165:signal transduction;GO:0007264:small GTPase mediated signal transduction;GO:0007267:cell-cell signaling;GO:0007268:che…	GO:0000166:nucleotide binding;GO:0001882:nucleoside binding;GO:0001883:purine nucleoside binding;GO:0003824:catalytic activity;GO:0003924:GTPase activity;GO:0005488:binding;GO:0005515:protein binding;GO:0005525:GTP binding;GO:0016462:pyrophosphatase activity;GO:0016787:hydrolase activity;GO:0016817:hydrolase activity, acting on acid anhydrides;GO:0016818:hydrolase activity, acting on acid anhydri…	GO:0005576:extracellular region;GO:0005622:intracellular;GO:0005623:cell;GO:0005737:cytoplasm;GO:0005829:cytosol;GO:0005856:cytoskeleton;GO:0005884:actin filament;GO:0005886:plasma membrane;GO:0012505:endomembrane system;GO:0015629:actin cytoskeleton;GO:0016020:membrane;GO:0030027:lamellipodium;GO:0030426:growth cone;GO:0030427:site of polarized growth;GO:0031252:cell leading edge;GO:0031941:fila…
SLAMF1	5.62e-54	0.053748	0.548	0.106	2.11e-50	NA	0.0620126	0.00643843	ENSG00000117090	ENSG00000117090	protein_coding	GRCh38.98	chr1	-	160608106	160647295	39190	hsa:6504:SLAMF1, CD150, CDw150, SLAM	6504	signaling lymphocytic activation molecule family member 1 [Source:HGNC Symbol;Acc:HGNC:10903]	hsa05162:Measles	-	-	-	-	-	Inflammatory bowel disease;Schizophrenia (treatment resistant)	GO:0000165:MAPK cascade;GO:0001773:myeloid dendritic cell activation;GO:0001775:cell activation;GO:0001779:natural killer cell differentiation;GO:0001787:natural killer cell proliferation;GO:0001816:cytokine production;GO:0001817:regulation of cytokine production;GO:0001818:negative regulation of cytokine production;GO:0001819:positive regulation of cytokine production;GO:0001932:regulation of pr…	GO:0001618:virus receptor activity;GO:0003823:antigen binding;GO:0004871:signal transducer activity;GO:0004872:receptor activity;GO:0004888:transmembrane signaling receptor activity;GO:0005488:binding;GO:0005515:protein binding;GO:0038023:signaling receptor activity;GO:0060089:molecular transducer activity	GO:0005576:extracellular region;GO:0005622:intracellular;GO:0005623:cell;GO:0005737:cytoplasm;GO:0005886:plasma membrane;GO:0009897:external side of plasma membrane;GO:0009986:cell surface;GO:0016020:membrane;GO:0016021:integral component of membrane;GO:0016023:cytoplasmic, membrane-bounded vesicle;GO:0030139:endocytic vesicle;GO:0031224:intrinsic component of membrane;GO:0031410:cytoplasmic vesi…
CISH	5.78e-54	0.0256285	0.584	0.415	2.17e-50	NA	0.072108	0.0449805	ENSG00000114737	ENSG00000114737	protein_coding	GRCh38.98	chr3	-	50606490	50611831	5342	hsa:1154:CISH, BACTS2, CIS, CIS-1, G18, SOCS	1154	cytokine inducible SH2 containing protein [Source:HGNC Symbol;Acc:HGNC:1984]	hsa04630:Jak-STAT signaling pathway;hsa04917:Prolactin signaling pathway	R-HSA-168256:Immune System;R-HSA-1280215:Cytokine Signaling in Immune system;R-HSA-982772:Growth hormone receptor signaling	-	P00035:Interferon-gamma signaling pathway	611162:Malaria, resistance to;614383:Bacteremia, susceptibility to;607948:Tuberculosis, susceptibility to	-	Bronchodilator response in asthma	GO:0001558:regulation of cell growth;GO:0001932:regulation of protein phosphorylation;GO:0001933:negative regulation of protein phosphorylation;GO:0006464:cellular protein modification process;GO:0006468:protein phosphorylation;GO:0006469:negative regulation of protein kinase activity;GO:0006793:phosphorus metabolic process;GO:0006796:phosphate-containing compound metabolic process;GO:0007154:cel…	GO:0004857:enzyme inhibitor activity;GO:0004860:protein kinase inhibitor activity;GO:0005488:binding;GO:0005515:protein binding;GO:0019207:kinase regulator activity;GO:0019210:kinase inhibitor activity;GO:0019887:protein kinase regulator activity;GO:0030234:enzyme regulator activity;GO:0098772:molecular function regulator	GO:0005622:intracellular;GO:0005623:cell;GO:0005737:cytoplasm;GO:0005829:cytosol;GO:0005886:plasma membrane;GO:0016020:membrane;GO:0044424:intracellular part;GO:0044444:cytoplasmic part;GO:0044464:cell part;GO:0071944:cell periphery
SYDE2	7.64e-54	-0.00159332	0.171	0.023	2.87e-50	NA	-0.00268665	-0.00109634	ENSG00000097096	ENSG00000097096	protein_coding	GRCh38.98	chr1	-	85156889	85201016	44128	hsa:84144:SYDE2	84144	synapse defective Rho GTPase homolog 2 [Source:HGNC Symbol;Acc:HGNC:25841]	-	R-HSA-194840:Rho GTPase cycle;R-HSA-194315:Signaling by Rho GTPases;R-HSA-162582:Signal Transduction	-	-	-	-	-	GO:0007154:cell communication;GO:0007165:signal transduction;GO:0007264:small GTPase mediated signal transduction;GO:0009966:regulation of signal transduction;GO:0009987:cellular process;GO:0010646:regulation of cell communication;GO:0023051:regulation of signaling;GO:0023052:signaling;GO:0035556:intracellular signal transduction;GO:0043085:positive regulation of catalytic activity;GO:0043087:reg…	GO:0005096:GTPase activator activity;GO:0008047:enzyme activator activity;GO:0030234:enzyme regulator activity;GO:0030695:GTPase regulator activity;GO:0060589:nucleoside-triphosphatase regulator activity;GO:0098772:molecular function regulator	GO:0005622:intracellular;GO:0005623:cell;GO:0005737:cytoplasm;GO:0005829:cytosol;GO:0044424:intracellular part;GO:0044444:cytoplasmic part;GO:0044464:cell part
MRPS30-DT	8.05e-54	0.00764226	0.573	0.215	3.02e-50	NA	0.00797573	0.000301879	ENSG00000251141	ENSG00000251141	lncRNA	GRCh38.98	chr5	-	44742420	44808777	66358	-	-	MRPS30 divergent transcript [Source:HGNC Symbol;Acc:HGNC:53420]	-	-	-	-	-	-	-	-	-	-
CACNA1I	9.79e-54	0.00266225	0.551	0.146	3.68e-50	NA	0.00276001	9.4e-05	ENSG00000100346	ENSG00000100346	protein_coding	GRCh38.98	chr22	+	39570753	39689735	118983	hsa:8911:CACNA1I, Cav3.3, ca(v)3.3	8911	calcium voltage-gated channel subunit alpha1 I [Source:HGNC Symbol;Acc:HGNC:1396]	hsa04020:Calcium signaling pathway;hsa04010:MAPK signaling pathway;hsa04713:Circadian entrainment;hsa04925:Aldosterone synthesis and secretion	R-HSA-375165:NCAM signaling for neurite out-growth;R-HSA-1266738:Developmental Biology;R-HSA-422475:Axon guidance;R-HSA-419037:NCAM1 interactions	-	-	-	-	Schizophrenia;IgG glycosylation;Response to methotrexate in juvenile idiopathic arthritis	GO:0001508:action potential;GO:0003008:system process;GO:0006810:transport;GO:0006811:ion transport;GO:0006812:cation transport;GO:0006816:calcium ion transport;GO:0006887:exocytosis;GO:0006928:movement of cell or subcellular component;GO:0007154:cell communication;GO:0007165:signal transduction;GO:0009987:cellular process;GO:0016192:vesicle-mediated transport;GO:0017156:calcium ion regulated exo…	GO:0005215:transporter activity;GO:0005216:ion channel activity;GO:0005244:voltage-gated ion channel activity;GO:0005245:voltage-gated calcium channel activity;GO:0005261:cation channel activity;GO:0005262:calcium channel activity;GO:0005488:binding;GO:0005515:protein binding;GO:0008324:cation transmembrane transporter activity;GO:0008332:low voltage-gated calcium channel activity;GO:0015075:ion …	GO:0005623:cell;GO:0005886:plasma membrane;GO:0005891:voltage-gated calcium channel complex;GO:0016020:membrane;GO:0016021:integral component of membrane;GO:0031224:intrinsic component of membrane;GO:0032991:macromolecular complex;GO:0034702:ion channel complex;GO:0034703:cation channel complex;GO:0034704:calcium channel complex;GO:0043234:protein complex;GO:0044425:membrane part;GO:0044459:plasm…
AL109615.2	1.01e-53	-0.00325081	0.64	0.351	3.79e-50	NA	0.00835887	0.0116422	ENSG00000231881	ENSG00000231881	lncRNA	GRCh38.98	chr6	+	44058792	44089288	30497	-	-	novel transcript	-	-	-	-	-	-	-	-	-	-
NKD1	1.18e-53	0.000179256	0.469	0.646	4.43e-50	NA	0.00150226	0.00132275	ENSG00000140807	ENSG00000140807	protein_coding	GRCh38.98	chr16	+	50548396	50649249	100854	hsa:85407:NKD1, Naked1	85407	NKD inhibitor of WNT signaling pathway 1 [Source:HGNC Symbol;Acc:HGNC:17045]	hsa04310:Wnt signaling pathway;hsa04390:Hippo signaling pathway	-	-	P00057:Wnt signaling pathway	-	-	Crohn's disease;Copper levels	GO:0001654:eye development;GO:0001736:establishment of planar polarity;GO:0001738:morphogenesis of a polarized epithelium;GO:0001754:eye photoreceptor cell differentiation;GO:0001756:somitogenesis;GO:0002009:morphogenesis of an epithelium;GO:0003002:regionalization;GO:0003401:axis elongation;GO:0006928:movement of cell or subcellular component;GO:0007154:cell communication;GO:0007164:establishmen…	GO:0005488:binding;GO:0005509:calcium ion binding;GO:0005515:protein binding;GO:0019904:protein domain specific binding;GO:0030165:PDZ domain binding;GO:0043167:ion binding;GO:0043169:cation binding;GO:0046872:metal ion binding	GO:0000159:protein phosphatase type 2A complex;GO:0005622:intracellular;GO:0005623:cell;GO:0005737:cytoplasm;GO:0005886:plasma membrane;GO:0008287:protein serine/threonine phosphatase complex;GO:0016020:membrane;GO:0032991:macromolecular complex;GO:0043234:protein complex;GO:0044424:intracellular part;GO:0044464:cell part;GO:0071944:cell periphery;GO:1902494:catalytic complex;GO:1903293:phosphata…
CCL5	1.35e-53	0.641564	0.856	0.776	5.08e-50	chemokines	22.4485	11.3449	ENSG00000271503	ENSG00000271503	protein_coding	GRCh38.98	chr17	-	35871491	35880793	9303	hsa:6352:CCL5, D17S136E, RANTES, SCYA5, SIS-delta, SISd, TCP228, eoCP	6352	C-C motif chemokine ligand 5 [Source:HGNC Symbol;Acc:HGNC:10632]	hsa04060:Cytokine-cytokine receptor interaction;hsa04620:Toll-like receptor signaling pathway;hsa04623:Cytosolic DNA-sensing pathway;hsa05164:Influenza A;hsa05168:Herpes simplex infection;hsa04062:Chemokine signaling pathway;hsa05323:Rheumatoid arthritis;hsa05142:Chagas disease (American trypanosomiasis);hsa04621:NOD-like receptor signaling pathway;hsa04668:TNF signaling pathway;hsa05020:Prion di…	R-HSA-373076:Class A/1 (Rhodopsin-like receptors);R-HSA-372790:Signaling by GPCR;R-HSA-375276:Peptide ligand-binding receptors;R-HSA-388396:GPCR downstream signaling;R-HSA-162582:Signal Transduction;R-HSA-418594:G alpha (i) signalling events;R-HSA-500792:GPCR ligand binding;R-HSA-380108:Chemokine receptors bind chemokines	-	P00031:Inflammation mediated by chemokine and cytokine signaling pathway	-	Immune system diseases;Allergies and autoimmune diseases;H01358:Atopic dermatitis;H01360:Allergic rhinitis;Skin diseases;Skin and soft tissue diseases	-	GO:0000165:MAPK cascade;GO:0001101:response to acid chemical;GO:0001525:angiogenesis;GO:0001568:blood vessel development;GO:0001659:temperature homeostasis;GO:0001660:fever generation;GO:0001775:cell activation;GO:0001932:regulation of protein phosphorylation;GO:0001934:positive regulation of protein phosphorylation;GO:0001944:vasculature development;GO:0001959:regulation of cytokine-mediated sig…	GO:0001664:G-protein coupled receptor binding;GO:0003824:catalytic activity;GO:0004435:phosphatidylinositol phospholipase C activity;GO:0004620:phospholipase activity;GO:0004629:phospholipase C activity;GO:0004672:protein kinase activity;GO:0005102:receptor binding;GO:0005125:cytokine activity;GO:0005126:cytokine receptor binding;GO:0005488:binding;GO:0005515:protein binding;GO:0005539:glycosamin…	GO:0005576:extracellular region;GO:0005615:extracellular space;GO:0005622:intracellular;GO:0005623:cell;GO:0005737:cytoplasm;GO:0044421:extracellular region part;GO:0044424:intracellular part;GO:0044464:cell part
LRRN3	1.99e-53	0.0150301	0.655	0.426	7.47e-50	NA	0.0200706	0.00485346	ENSG00000173114	ENSG00000173114	protein_coding	GRCh38.98	chr7	+	111091006	111125454	34449	hsa:54674:LRRN3, FIGLER5, NLRR-3, NLRR3	54674	leucine rich repeat neuronal 3 [Source:HGNC Symbol;Acc:HGNC:17200]	-	-	-	-	-	-	-	GO:0007275:multicellular organism development;GO:0007399:nervous system development;GO:0007416:synapse assembly;GO:0009987:cellular process;GO:0016043:cellular component organization;GO:0022607:cellular component assembly;GO:0032501:multicellular organismal process;GO:0032502:developmental process;GO:0044085:cellular component biogenesis;GO:0044087:regulation of cellular component biogenesis;GO:0…	-	GO:0016020:membrane;GO:0016021:integral component of membrane;GO:0031224:intrinsic component of membrane;GO:0044425:membrane part
CD14	2.42e-53	-0.156305	0.61	0.86	9.1e-50	NA	0.235927	0.445024	ENSG00000170458	ENSG00000170458	protein_coding	GRCh38.98	chr5	-	140631728	140633701	1974	hsa:929:CD14	929	CD14 molecule [Source:HGNC Symbol;Acc:HGNC:1628]	hsa05202:Transcriptional misregulation in cancer;hsa04620:Toll-like receptor signaling pathway;hsa05152:Tuberculosis;hsa04010:MAPK signaling pathway;hsa04810:Regulation of actin cytoskeleton;hsa04145:Phagosome;hsa04064:NF-kappa B signaling pathway;hsa04640:Hematopoietic cell lineage;hsa05146:Amoebiasis;hsa05133:Pertussis;hsa05132:Salmonella infection;hsa05134:Legionellosis;hsa05130:Pathogenic Esc…	R-HSA-936964:Activation of IRF3/IRF7 mediated by TBK1/IKK epsilon;R-HSA-5602498:MyD88 deficiency (TLR2/4);R-HSA-166054:Activated TLR4 signalling;R-HSA-168164:Toll Like Receptor 3 (TLR3) Cascade;R-HSA-166020:Transfer of LPS from LBP carrier to CD14;R-HSA-5602358:Diseases associated with the TLR signaling cascade;R-HSA-140534:Ligand-dependent caspase activation;R-HSA-168188:Toll Like Receptor TLR6:…	-	P00054:Toll receptor signaling pathway	-	Immune system diseases;Allergies and autoimmune diseases;H00079:Asthma;H01360:Allergic rhinitis	-	GO:0001816:cytokine production;GO:0001817:regulation of cytokine production;GO:0001819:positive regulation of cytokine production;GO:0002218:activation of innate immune response;GO:0002221:pattern recognition receptor signaling pathway;GO:0002224:toll-like receptor signaling pathway;GO:0002237:response to molecule of bacterial origin;GO:0002253:activation of immune response;GO:0002376:immune syst…	GO:0001530:lipopolysaccharide binding;GO:0001847:opsonin receptor activity;GO:0004871:signal transducer activity;GO:0004872:receptor activity;GO:0004888:transmembrane signaling receptor activity;GO:0005488:binding;GO:0005515:protein binding;GO:0008289:lipid binding;GO:0008329:signaling pattern recognition receptor activity;GO:0016019:peptidoglycan receptor activity;GO:0038023:signaling receptor a…	GO:0005576:extracellular region;GO:0005615:extracellular space;GO:0005622:intracellular;GO:0005623:cell;GO:0005737:cytoplasm;GO:0005768:endosome;GO:0005773:vacuole;GO:0005774:vacuolar membrane;GO:0005794:Golgi apparatus;GO:0005886:plasma membrane;GO:0009897:external side of plasma membrane;GO:0009986:cell surface;GO:0010008:endosome membrane;GO:0012505:endomembrane system;GO:0016020:membrane;GO:0…
MEIOC	2.87e-53	0.00080744	0.439	0.188	1.08e-49	NA	0.00919045	0.00837592	ENSG00000180336	ENSG00000180336	protein_coding	GRCh38.98	chr17	+	44656404	44690308	33905	hsa:284071:MEIOC, C17orf104	284071	meiosis specific with coiled-coil domain [Source:HGNC Symbol;Acc:HGNC:26670]	-	-	-	-	-	-	-	GO:0000003:reproduction;GO:0007049:cell cycle;GO:0009987:cellular process;GO:0022414:reproductive process;GO:0044699:single-organism process;GO:0044702:single organism reproductive process;GO:0044763:single-organism cellular process;GO:0051321:meiotic cell cycle	-	GO:0005622:intracellular;GO:0005623:cell;GO:0005737:cytoplasm;GO:0044424:intracellular part;GO:0044464:cell part
MALAT1	3.01e-53	0.320396	0.965	0.951	1.13e-49	NA	70.6295	50.9931	ENSG00000251562	ENSG00000251562	lncRNA	GRCh38.98	chr11	+	65497688	65506516	8829	hsa:378938:MALAT1, HCN, LINC00047, NCRNA00047, NEAT2, PRO2853, mascRNA	378938	metastasis associated lung adenocarcinoma transcript 1 [Source:HGNC Symbol;Acc:HGNC:29665]	-	-	-	-	-	-	Acne (severe)	-	-	-
AL590550.1	3.6e-53	0.015303	0.236	0.121	1.35e-49	NA	0.0183898	0.00292401	ENSG00000287097	ENSG00000287097	lncRNA	GRCh38.98	chr6	+	114822994	115002280	179287	-	-	uncharacterized LOC107986639 [Source:NCBI gene;Acc:107986639]	-	-	-	-	-	-	-	-	-	-
KLRC2	3.82e-53	0.190827	0.778	0.692	1.44e-49	NA	0.355179	0.119751	ENSG00000205809	ENSG00000205809	protein_coding	GRCh38.98	chr12	-	10426854	10442300	15447	hsa:3822:KLRC2, CD159c, NKG2-C, NKG2C	3822	killer cell lectin like receptor C2 [Source:HGNC Symbol;Acc:HGNC:6375]	hsa04650:Natural killer cell mediated cytotoxicity;hsa04612:Antigen processing and presentation	R-HSA-2424491:DAP12 signaling;R-HSA-168256:Immune System;R-HSA-2172127:DAP12 interactions;R-HSA-168249:Innate Immune System	-	-	-	-	-	GO:0002228:natural killer cell mediated immunity;GO:0002252:immune effector process;GO:0002376:immune system process;GO:0002443:leukocyte mediated immunity;GO:0002449:lymphocyte mediated immunity;GO:0006950:response to stress;GO:0006952:defense response;GO:0006955:immune response;GO:0006968:cellular defense response;GO:0007154:cell communication;GO:0007165:signal transduction;GO:0009987:cellular …	GO:0003823:antigen binding;GO:0004871:signal transducer activity;GO:0004872:receptor activity;GO:0004888:transmembrane signaling receptor activity;GO:0005488:binding;GO:0005515:protein binding;GO:0023023:MHC protein complex binding;GO:0023024:MHC class I protein complex binding;GO:0030246:carbohydrate binding;GO:0032403:protein complex binding;GO:0038023:signaling receptor activity;GO:0044877:mac…	GO:0005623:cell;GO:0005886:plasma membrane;GO:0005887:integral component of plasma membrane;GO:0016020:membrane;GO:0016021:integral component of membrane;GO:0031224:intrinsic component of membrane;GO:0031226:intrinsic component of plasma membrane;GO:0032991:macromolecular complex;GO:0043234:protein complex;GO:0043235:receptor complex;GO:0044425:membrane part;GO:0044459:plasma membrane part;GO:004…
KIR3DL1	4.19e-53	0.174381	0.753	0.685	1.58e-49	NA	0.248722	0.0488977	ENSG00000167633	ENSG00000167633	protein_coding	GRCh38.98	chr19	+	54816468	54830778	14311	hsa:3811:KIR3DL1, CD158E1, KIR, KIR3DL1/S1, KIR3DL2, NKAT-3, NKAT3, NKB1, NKB1B	3811	killer cell immunoglobulin like receptor, three Ig domains and long cytoplasmic tail 1 [Source:HGNC Symbol;Acc:HGNC:6338]	hsa04650:Natural killer cell mediated cytotoxicity;hsa04612:Antigen processing and presentation;hsa05332:Graft-versus-host disease	R-HSA-168256:Immune System;R-HSA-1280218:Adaptive Immune System;R-HSA-198933:Immunoregulatory interactions between a Lymphoid and a non-Lymphoid cell	-	-	609423:AIDS, resistance to	-	-	GO:0001906:cell killing;GO:0001909:leukocyte mediated cytotoxicity;GO:0002228:natural killer cell mediated immunity;GO:0002252:immune effector process;GO:0002376:immune system process;GO:0002443:leukocyte mediated immunity;GO:0002449:lymphocyte mediated immunity;GO:0002682:regulation of immune system process;GO:0006950:response to stress;GO:0006952:defense response;GO:0006955:immune response;GO:0…	GO:0004871:signal transducer activity;GO:0004872:receptor activity;GO:0004888:transmembrane signaling receptor activity;GO:0030109:HLA-B specific inhibitory MHC class I receptor activity;GO:0032393:MHC class I receptor activity;GO:0032396:inhibitory MHC class I receptor activity;GO:0038023:signaling receptor activity;GO:0060089:molecular transducer activity	GO:0005623:cell;GO:0005886:plasma membrane;GO:0005887:integral component of plasma membrane;GO:0016020:membrane;GO:0016021:integral component of membrane;GO:0031224:intrinsic component of membrane;GO:0031226:intrinsic component of plasma membrane;GO:0044425:membrane part;GO:0044459:plasma membrane part;GO:0044464:cell part;GO:0071944:cell periphery
AC092338.3	4.91e-53	-0.00267656	0.526	0.129	1.85e-49	NA	0.00326509	0.00595399	ENSG00000286808	ENSG00000286808	lncRNA	GRCh38.98	chr16	-	22331039	22342938	11900	-	-	novel transcript, antisense to POLR3E	-	-	-	-	-	-	-	-	-	-
GCNA	7.79e-53	0.0100242	0.434	0.233	2.93e-49	NA	0.00849384	-0.001565	ENSG00000147174	ENSG00000147174	protein_coding	GRCh38.98	chrX	+	71578411	71613583	35173	hsa:93953:ACRC, NAAR1	93953	germ cell nuclear acidic peptidase [Source:HGNC Symbol;Acc:HGNC:15805]	-	-	-	-	-	-	-	-	-	GO:0005622:intracellular;GO:0005623:cell;GO:0005634:nucleus;GO:0043226:organelle;GO:0043227:membrane-bounded organelle;GO:0043229:intracellular organelle;GO:0043231:intracellular membrane-bounded organelle;GO:0044424:intracellular part;GO:0044464:cell part
LINC01088	8.39e-53	-0.018101	0.58	0.747	3.15e-49	NA	0.00681215	0.0252024	ENSG00000249307	ENSG00000249307	lncRNA	GRCh38.98	chr4	+	78939485	79309673	370189	-	-	long intergenic non-protein coding RNA 1088 [Source:HGNC Symbol;Acc:HGNC:49148]	-	-	-	-	-	-	-	-	-	-
SERPINB10	8.84e-53	0.00477469	0.694	0.353	3.32e-49	NA	0.014788	0.00995424	ENSG00000242550	ENSG00000242550	protein_coding	GRCh38.98	chr18	+	63897174	63936111	38938	hsa:5273:SERPINB10, PI-10, PI10	5273	serpin family B member 10 [Source:HGNC Symbol;Acc:HGNC:8942]	hsa05146:Amoebiasis	-	-	-	-	-	-	GO:0000422:mitophagy;GO:0000423:macromitophagy;GO:0002230:positive regulation of defense response to virus by host;GO:0002252:immune effector process;GO:0002376:immune system process;GO:0002682:regulation of immune system process;GO:0002697:regulation of immune effector process;GO:0002831:regulation of response to biotic stimulus;GO:0006508:proteolysis;GO:0006914:autophagy;GO:0006950:response to …	GO:0004857:enzyme inhibitor activity;GO:0004866:endopeptidase inhibitor activity;GO:0004867:serine-type endopeptidase inhibitor activity;GO:0030234:enzyme regulator activity;GO:0030414:peptidase inhibitor activity;GO:0061134:peptidase regulator activity;GO:0061135:endopeptidase regulator activity;GO:0098772:molecular function regulator	GO:0005576:extracellular region;GO:0005615:extracellular space;GO:0005622:intracellular;GO:0005623:cell;GO:0005634:nucleus;GO:0005737:cytoplasm;GO:0043226:organelle;GO:0043227:membrane-bounded organelle;GO:0043229:intracellular organelle;GO:0043231:intracellular membrane-bounded organelle;GO:0044421:extracellular region part;GO:0044424:intracellular part;GO:0044464:cell part
RGS6	1.07e-52	-0.0264419	0.692	0.403	4.03e-49	NA	0.0657532	0.0943096	ENSG00000182732	ENSG00000182732	protein_coding	GRCh38.98	chr14	+	71932429	72566530	634102	hsa:9628:RGS6, GAP	9628	regulator of G protein signaling 6 [Source:HGNC Symbol;Acc:HGNC:10002]	-	R-HSA-6814122:Cooperation of PDCL (PhLP1) and TRiC/CCT in G-protein beta folding;R-HSA-372790:Signaling by GPCR;R-HSA-392499:Metabolism of proteins;R-HSA-388396:GPCR downstream signaling;R-HSA-162582:Signal Transduction;R-HSA-418594:G alpha (i) signalling events;R-HSA-391251:Protein folding;R-HSA-390466:Chaperonin-mediated protein folding	-	P00026:Heterotrimeric G-protein signaling pathway-Gi alpha and Gs alpha mediated pathway;P00027:Heterotrimeric G-protein signaling pathway-Gq alpha and Go alpha mediated pathway	-	-	Schizophrenia;Obesity (extreme);Smoking cessation;C-reactive protein levels;Economic and political preferences (environmentalism);Amyotrophic lateral sclerosis (sporadic);Yang-deficiency constitution	GO:0007154:cell communication;GO:0007165:signal transduction;GO:0007186:G-protein coupled receptor signaling pathway;GO:0008277:regulation of G-protein coupled receptor protein signaling pathway;GO:0009966:regulation of signal transduction;GO:0009968:negative regulation of signal transduction;GO:0009987:cellular process;GO:0010646:regulation of cell communication;GO:0010648:negative regulation of…	GO:0004871:signal transducer activity;GO:0005096:GTPase activator activity;GO:0005488:binding;GO:0005515:protein binding;GO:0008047:enzyme activator activity;GO:0030234:enzyme regulator activity;GO:0030695:GTPase regulator activity;GO:0060589:nucleoside-triphosphatase regulator activity;GO:0098772:molecular function regulator	GO:0005622:intracellular;GO:0005623:cell;GO:0005634:nucleus;GO:0005737:cytoplasm;GO:0005829:cytosol;GO:0005834:heterotrimeric G-protein complex;GO:0005886:plasma membrane;GO:0009898:cytoplasmic side of plasma membrane;GO:0016020:membrane;GO:0019897:extrinsic component of plasma membrane;GO:0019898:extrinsic component of membrane;GO:0031234:extrinsic component of cytoplasmic side of plasma membran…
AC099489.1	1.77e-52	-0.000487108	0.339	0.106	6.64e-49	NA	-0.000776976	-0.000290127	ENSG00000188897	ENSG00000188897	protein_coding	GRCh38.98	chr16	-	11359845	11527245	167401	hsa:400499:	400499	novel lipoprotein amino terminal region containing protein	-	-	-	-	-	-	-	-	-	-
CD3E	1.92e-52	1.23779	0.769	0.73	7.22e-49	NA	4.70463	0.654481	ENSG00000198851	ENSG00000198851	protein_coding	GRCh38.98	chr11	+	118304545	118316175	11631	hsa:916:CD3E, IMD18, T3E, TCRE	916	CD3e molecule [Source:HGNC Symbol;Acc:HGNC:1674]	hsa05162:Measles;hsa05166:HTLV-I infection;hsa04640:Hematopoietic cell lineage;hsa05340:Primary immunodeficiency;hsa04660:T cell receptor signaling pathway;hsa05142:Chagas disease (American trypanosomiasis)	R-HSA-202424:Downstream TCR signaling;R-HSA-388841:Costimulation by the CD28 family;R-HSA-168256:Immune System;R-HSA-1280218:Adaptive Immune System;R-HSA-198933:Immunoregulatory interactions between a Lymphoid and a non-Lymphoid cell;R-HSA-389948:PD-1 signaling;R-HSA-202430:Translocation of ZAP-70 to Immunological synapse;R-HSA-202427:Phosphorylation of CD3 and TCR zeta chains;R-HSA-202403:TCR si…	-	P00053:T cell activation	615615:Immunodeficiency 18	Immune system diseases;Primary immunodeficiency;H00091:T-B+ Severe combined immunodeficiencies	-	GO:0001775:cell activation;GO:0001816:cytokine production;GO:0001817:regulation of cytokine production;GO:0001819:positive regulation of cytokine production;GO:0001932:regulation of protein phosphorylation;GO:0001934:positive regulation of protein phosphorylation;GO:0002249:lymphocyte anergy;GO:0002253:activation of immune response;GO:0002376:immune system process;GO:0002429:immune response-activ…	GO:0004871:signal transducer activity;GO:0004872:receptor activity;GO:0004888:transmembrane signaling receptor activity;GO:0005057:receptor signaling protein activity;GO:0005102:receptor binding;GO:0005198:structural molecule activity;GO:0005488:binding;GO:0005515:protein binding;GO:0017124:SH3 domain binding;GO:0019899:enzyme binding;GO:0019900:kinase binding;GO:0019901:protein kinase binding;GO…	GO:0001772:immunological synapse;GO:0005623:cell;GO:0005886:plasma membrane;GO:0005887:integral component of plasma membrane;GO:0005911:cell-cell junction;GO:0009897:external side of plasma membrane;GO:0009986:cell surface;GO:0016020:membrane;GO:0016021:integral component of membrane;GO:0030054:cell junction;GO:0031224:intrinsic component of membrane;GO:0031226:intrinsic component of plasma membr…
LYPLAL1-DT	2.06e-52	0.0318741	0.282	0.147	7.73e-49	NA	0.0578362	0.0246504	ENSG00000228063	ENSG00000228063	lncRNA	GRCh38.98	chr1	-	218983023	219173961	190939	-	-	LYPLAL1 divergent transcript [Source:HGNC Symbol;Acc:HGNC:50560]	-	-	-	-	-	-	-	-	-	-
ESCO2	2.29e-52	0.000995718	0.109	0.107	8.61e-49	NA	-0.00217078	-0.00316384	ENSG00000171320	ENSG00000171320	protein_coding	GRCh38.98	chr8	+	27771949	27812640	40692	hsa:157570:ESCO2, 2410004I17Rik, EFO2, RBS	157570	establishment of sister chromatid cohesion N-acetyltransferase 2 [Source:HGNC Symbol;Acc:HGNC:27230]	-	R-HSA-1640170:Cell Cycle;R-HSA-69242:S Phase;R-HSA-2468052:Establishment of Sister Chromatid Cohesion;R-HSA-69278:Cell Cycle, Mitotic	-	-	268300:Roberts syndrome;269000:SC phocomelia syndrome	Musculoskeletal diseases;Skeletal diseases;H00572:Roberts syndrome	-	GO:0002244:hematopoietic progenitor cell differentiation;GO:0002376:immune system process;GO:0002520:immune system development;GO:0006139:nucleobase-containing compound metabolic process;GO:0006259:DNA metabolic process;GO:0006260:DNA replication;GO:0006275:regulation of DNA replication;GO:0006281:DNA repair;GO:0006302:double-strand break repair;GO:0006464:cellular protein modification process;GO…	GO:0003824:catalytic activity;GO:0004468:lysine N-acetyltransferase activity, acting on acetyl phosphate as donor;GO:0005488:binding;GO:0008080:N-acetyltransferase activity;GO:0016407:acetyltransferase activity;GO:0016410:N-acyltransferase activity;GO:0016740:transferase activity;GO:0016746:transferase activity, transferring acyl groups;GO:0016747:transferase activity, transferring acyl groups ot…	GO:0000228:nuclear chromosome;GO:0000775:chromosome, centromeric region;GO:0000785:chromatin;GO:0000790:nuclear chromatin;GO:0000792:heterochromatin;GO:0000803:sex chromosome;GO:0001741:XY body;GO:0005622:intracellular;GO:0005623:cell;GO:0005634:nucleus;GO:0005654:nucleoplasm;GO:0005694:chromosome;GO:0005720:nuclear heterochromatin;GO:0005721:pericentric heterochromatin;GO:0005737:cytoplasm;GO:00…
C20orf27	2.39e-52	-0.22858	0.78	0.899	8.98e-49	NA	1.55656	2.21312	ENSG00000101220	ENSG00000101220	protein_coding	GRCh38.98	chr20	-	3753508	3768387	14880	hsa:54976:C20orf27	54976	chromosome 20 open reading frame 27 [Source:HGNC Symbol;Acc:HGNC:15873]	-	-	-	-	-	-	Survival in colon cancer	-	-	-
SERPINA1	2.41e-52	-0.345732	0.722	0.842	9.06e-49	NA	9.24082	13.4705	ENSG00000197249	ENSG00000197249	protein_coding	GRCh38.98	chr14	-	94376747	94390693	13947	hsa:5265:SERPINA1, A1A, A1AT, AAT, PI, PI1, PRO2275, alpha1AT	5265	serpin family A member 1 [Source:HGNC Symbol;Acc:HGNC:8941]	hsa04610:Complement and coagulation cascades	R-HSA-5694530:Cargo concentration in the ER;R-HSA-446203:Asparagine N-linked glycosylation;R-HSA-204005:COPII (Coat Protein 2) Mediated Vesicle Transport;R-HSA-5653656:Vesicle-mediated transport;R-HSA-392499:Metabolism of proteins;R-HSA-597592:Post-translational protein modification;R-HSA-109582:Hemostasis;R-HSA-76005:Response to elevated platelet cytosolic Ca2+;R-HSA-199977:ER to Golgi Anterogra…	-	P00011:Blood coagulation	606963:COPD, rate of decline of lung function in;613490:Emphysema due to AAT deficiency	Respiratory diseases;Lung diseases;H01103:Alpha-1-antitrypsin (A1AT) deficiency	Metabolite levels;Antineutrophil cytoplasmic antibody-associated vasculitis;Manganese levels	GO:0002526:acute inflammatory response;GO:0002576:platelet degranulation;GO:0006461:protein complex assembly;GO:0006508:proteolysis;GO:0006810:transport;GO:0006887:exocytosis;GO:0006888:ER to Golgi vesicle-mediated transport;GO:0006900:membrane budding;GO:0006901:vesicle coating;GO:0006903:vesicle targeting;GO:0006950:response to stress;GO:0006952:defense response;GO:0006953:acute-phase response;…	GO:0001948:glycoprotein binding;GO:0002020:protease binding;GO:0004857:enzyme inhibitor activity;GO:0004866:endopeptidase inhibitor activity;GO:0004867:serine-type endopeptidase inhibitor activity;GO:0005488:binding;GO:0005515:protein binding;GO:0019899:enzyme binding;GO:0030234:enzyme regulator activity;GO:0030414:peptidase inhibitor activity;GO:0042802:identical protein binding;GO:0061134:pepti…	GO:0000139:Golgi membrane;GO:0005576:extracellular region;GO:0005578:proteinaceous extracellular matrix;GO:0005615:extracellular space;GO:0005622:intracellular;GO:0005623:cell;GO:0005737:cytoplasm;GO:0005783:endoplasmic reticulum;GO:0005788:endoplasmic reticulum lumen;GO:0005793:endoplasmic reticulum-Golgi intermediate compartment;GO:0005794:Golgi apparatus;GO:0012505:endomembrane system;GO:00160…
DNM1	2.59e-52	0.0119054	0.46	0.257	9.74e-49	NA	0.0217029	0.00961119	ENSG00000106976	ENSG00000106976	protein_coding	GRCh38.98	chr9	+	128191655	128255248	63594	hsa:1759:DNM1, DNM, EIEE31	1759	dynamin 1 [Source:HGNC Symbol;Acc:HGNC:2972]	hsa04144:Endocytosis;hsa04072:Phospholipase D signaling pathway;hsa05100:Bacterial invasion of epithelial cells;hsa04721:Synaptic vesicle cycle;hsa04961:Endocrine and other factor-regulated calcium reabsorption	R-HSA-2682334:EPH-Ephrin signaling;R-HSA-177504:Retrograde neurotrophin signalling;R-HSA-187037:NGF signalling via TRKA from the plasma membrane;R-HSA-8856828:Clathrin-mediated endocytosis;R-HSA-190828:Gap junction trafficking;R-HSA-157858:Gap junction trafficking and regulation;R-HSA-1266738:Developmental Biology;R-HSA-168256:Immune System;R-HSA-1280218:Adaptive Immune System;R-HSA-437239:Recycl…	-	P06959:CCKR signaling map	616346:Epileptic encephalopathy, early infantile, 31	-	Attention deficit hyperactivity disorder	GO:0002029:desensitization of G-protein coupled receptor protein signaling pathway;GO:0002031:G-protein coupled receptor internalization;GO:0003008:system process;GO:0006461:protein complex assembly;GO:0006810:transport;GO:0006897:endocytosis;GO:0006898:receptor-mediated endocytosis;GO:0006996:organelle organization;GO:0007032:endosome organization;GO:0007033:vacuole organization;GO:0007154:cell …	GO:0000166:nucleotide binding;GO:0001664:G-protein coupled receptor binding;GO:0001882:nucleoside binding;GO:0001883:purine nucleoside binding;GO:0003676:nucleic acid binding;GO:0003723:RNA binding;GO:0003824:catalytic activity;GO:0003924:GTPase activity;GO:0005102:receptor binding;GO:0005488:binding;GO:0005515:protein binding;GO:0005525:GTP binding;GO:0008022:protein C-terminus binding;GO:001646…	GO:0001917:photoreceptor inner segment;GO:0005576:extracellular region;GO:0005622:intracellular;GO:0005623:cell;GO:0005737:cytoplasm;GO:0005794:Golgi apparatus;GO:0005856:cytoskeleton;GO:0005874:microtubule;GO:0005886:plasma membrane;GO:0008021:synaptic vesicle;GO:0012505:endomembrane system;GO:0015630:microtubule cytoskeleton;GO:0016020:membrane;GO:0016023:cytoplasmic, membrane-bounded vesicle;G…
IGKV2D-28	2.96e-52	0.00678594	0.155	0.022	1.11e-48	NA	0.00712776	0.00031659	ENSG00000242534	ENSG00000242534	IG_V_gene	GRCh38.98	chr2	+	89959979	89960754	776	-	-	immunoglobulin kappa variable 2D-28 [Source:HGNC Symbol;Acc:HGNC:5799]	-	-	-	-	-	-	-	-	-	-
TSKS	2.97e-52	-0.0013715	0.447	0.69	1.12e-48	NA	0.0279633	0.0293741	ENSG00000126467	ENSG00000126467	protein_coding	GRCh38.98	chr19	-	49739753	49763306	23554	hsa:60385:TSKS, PPP1R161, STK22S1, TSKS1, TSSKS	60385	testis specific serine kinase substrate [Source:HGNC Symbol;Acc:HGNC:30719]	-	-	-	-	-	-	-	GO:0006793:phosphorus metabolic process;GO:0006796:phosphate-containing compound metabolic process;GO:0008152:metabolic process;GO:0009892:negative regulation of metabolic process;GO:0009987:cellular process;GO:0010563:negative regulation of phosphorus metabolic process;GO:0010921:regulation of phosphatase activity;GO:0010923:negative regulation of phosphatase activity;GO:0016311:dephosphorylatio…	GO:0005488:binding;GO:0005515:protein binding;GO:0019899:enzyme binding;GO:0019900:kinase binding;GO:0019901:protein kinase binding	GO:0001669:acrosomal vesicle;GO:0005622:intracellular;GO:0005623:cell;GO:0005737:cytoplasm;GO:0005813:centrosome;GO:0005814:centriole;GO:0005815:microtubule organizing center;GO:0005856:cytoskeleton;GO:0012505:endomembrane system;GO:0015630:microtubule cytoskeleton;GO:0016023:cytoplasmic, membrane-bounded vesicle;GO:0030141:secretory granule;GO:0031410:cytoplasmic vesicle;GO:0031982:vesicle;GO:00…
S1PR5	3.65e-52	0.37567	0.759	0.663	1.37e-48	NA	0.617631	0.111036	ENSG00000180739	ENSG00000180739	protein_coding	GRCh38.98	chr19	-	10512742	10517931	5190	hsa:53637:S1PR5, EDG8, Edg-8, S1P5, SPPR-1, SPPR-2	53637	sphingosine-1-phosphate receptor 5 [Source:HGNC Symbol;Acc:HGNC:14299]	hsa04080:Neuroactive ligand-receptor interaction;hsa04071:Sphingolipid signaling pathway	R-HSA-373076:Class A/1 (Rhodopsin-like receptors);R-HSA-419408:Lysosphingolipid and LPA receptors;R-HSA-372790:Signaling by GPCR;R-HSA-388396:GPCR downstream signaling;R-HSA-162582:Signal Transduction;R-HSA-418594:G alpha (i) signalling events;R-HSA-500792:GPCR ligand binding	-	-	-	-	-	GO:0003376:sphingosine-1-phosphate signaling pathway;GO:0007154:cell communication;GO:0007165:signal transduction;GO:0007186:G-protein coupled receptor signaling pathway;GO:0007275:multicellular organism development;GO:0007399:nervous system development;GO:0009987:cellular process;GO:0022008:neurogenesis;GO:0023052:signaling;GO:0030154:cell differentiation;GO:0030182:neuron differentiation;GO:003…	GO:0004871:signal transducer activity;GO:0004872:receptor activity;GO:0004888:transmembrane signaling receptor activity;GO:0004930:G-protein coupled receptor activity;GO:0038023:signaling receptor activity;GO:0038036:sphingosine-1-phosphate receptor activity;GO:0045125:bioactive lipid receptor activity;GO:0060089:molecular transducer activity	GO:0005623:cell;GO:0005886:plasma membrane;GO:0016020:membrane;GO:0016021:integral component of membrane;GO:0031224:intrinsic component of membrane;GO:0044425:membrane part;GO:0044464:cell part;GO:0071944:cell periphery
CCNE2	3.79e-52	0.0112924	0.349	0.106	1.42e-48	NA	0.00802852	-0.00329055	ENSG00000175305	ENSG00000175305	protein_coding	GRCh38.98	chr8	-	94879770	94896678	16909	hsa:9134:CCNE2, CYCE2	9134	cyclin E2 [Source:HGNC Symbol;Acc:HGNC:1590]	hsa04110:Cell cycle;hsa04115:p53 signaling pathway;hsa04151:PI3K-Akt signaling pathway;hsa05161:Hepatitis B;hsa05162:Measles;hsa05200:Pathways in cancer;hsa04114:Oocyte meiosis;hsa05203:Viral carcinogenesis;hsa05206:MicroRNAs in cancer;hsa05222:Small cell lung cancer;hsa05215:Prostate cancer	R-HSA-3700989:Transcriptional Regulation by TP53;R-HSA-69620:Cell Cycle Checkpoints;R-HSA-390471:Association of TriC/CCT with target proteins during biosynthesis;R-HSA-69206:G1/S Transition;R-HSA-69656:Cyclin A:Cdk2-associated events at S phase entry;R-HSA-392499:Metabolism of proteins;R-HSA-2559586:DNA Damage/Telomere Stress Induced Senescence;R-HSA-69563:p53-Dependent G1 DNA Damage Response;R-H…	-	P00013:Cell cycle;P00049:Parkinson disease	-	Cancers;Cancers of the digestive system;H00018:Gastric cancer;Head and neck cancers;H00055:Laryngeal cancer	-	GO:0000075:cell cycle checkpoint;GO:0000079:regulation of cyclin-dependent protein serine/threonine kinase activity;GO:0000082:G1/S transition of mitotic cell cycle;GO:0000278:mitotic cell cycle;GO:0001932:regulation of protein phosphorylation;GO:0006139:nucleobase-containing compound metabolic process;GO:0006259:DNA metabolic process;GO:0006260:DNA replication;GO:0006261:DNA-dependent DNA replic…	GO:0005488:binding;GO:0005515:protein binding;GO:0016538:cyclin-dependent protein serine/threonine kinase regulator activity;GO:0019207:kinase regulator activity;GO:0019887:protein kinase regulator activity;GO:0019899:enzyme binding;GO:0019900:kinase binding;GO:0019901:protein kinase binding;GO:0030234:enzyme regulator activity;GO:0098772:molecular function regulator	GO:0005622:intracellular;GO:0005623:cell;GO:0005634:nucleus;GO:0005654:nucleoplasm;GO:0005737:cytoplasm;GO:0005829:cytosol;GO:0031974:membrane-enclosed lumen;GO:0031981:nuclear lumen;GO:0043226:organelle;GO:0043227:membrane-bounded organelle;GO:0043229:intracellular organelle;GO:0043231:intracellular membrane-bounded organelle;GO:0043233:organelle lumen;GO:0044422:organelle part;GO:0044424:intrac…
CD27	5.42e-52	0.210828	0.753	0.57	2.04e-48	Immunocostimulators	0.314279	0.0644515	ENSG00000139193	ENSG00000139193	protein_coding	GRCh38.98	chr12	+	6444867	6451718	6852	hsa:939:CD27, S152, S152._LPFS2, T14, TNFRSF7, Tp55	939	CD27 molecule [Source:HGNC Symbol;Acc:HGNC:11922]	hsa04060:Cytokine-cytokine receptor interaction	R-HSA-168256:Immune System;R-HSA-1280215:Cytokine Signaling in Immune system;R-HSA-5668541:TNFR2 non-canonical NF-kB pathway;R-HSA-5669034:TNFs bind their physiological receptors	-	-	615122:Lymphoproliferative syndrome 2	-	Crohn's disease	GO:0000165:MAPK cascade;GO:0001775:cell activation;GO:0001932:regulation of protein phosphorylation;GO:0001934:positive regulation of protein phosphorylation;GO:0002237:response to molecule of bacterial origin;GO:0002250:adaptive immune response;GO:0002252:immune effector process;GO:0002376:immune system process;GO:0002443:leukocyte mediated immunity;GO:0002449:lymphocyte mediated immunity;GO:000…	GO:0004857:enzyme inhibitor activity;GO:0004866:endopeptidase inhibitor activity;GO:0004869:cysteine-type endopeptidase inhibitor activity;GO:0004871:signal transducer activity;GO:0004872:receptor activity;GO:0004888:transmembrane signaling receptor activity;GO:0005031:tumor necrosis factor-activated receptor activity;GO:0005035:death receptor activity;GO:0005488:binding;GO:0005515:protein bindin…	GO:0005576:extracellular region;GO:0005622:intracellular;GO:0005623:cell;GO:0005634:nucleus;GO:0005886:plasma membrane;GO:0005887:integral component of plasma membrane;GO:0009897:external side of plasma membrane;GO:0009986:cell surface;GO:0016020:membrane;GO:0016021:integral component of membrane;GO:0031224:intrinsic component of membrane;GO:0031226:intrinsic component of plasma membrane;GO:00319…
DEPTOR	5.86e-52	-0.00141596	0.504	0.718	2.2e-48	NA	0.00721799	0.00864518	ENSG00000155792	ENSG00000155792	protein_coding	GRCh38.98	chr8	+	119873717	120050918	177202	hsa:64798:DEPTOR, DEP.6, DEPDC6	64798	DEP domain containing MTOR interacting protein [Source:HGNC Symbol;Acc:HGNC:22953]	hsa04150:mTOR signaling pathway	-	-	-	-	-	HIV-1 viral setpoint	GO:0001932:regulation of protein phosphorylation;GO:0001933:negative regulation of protein phosphorylation;GO:0006464:cellular protein modification process;GO:0006468:protein phosphorylation;GO:0006469:negative regulation of protein kinase activity;GO:0006793:phosphorus metabolic process;GO:0006796:phosphate-containing compound metabolic process;GO:0006915:apoptotic process;GO:0007154:cell commun…	GO:0005488:binding;GO:0005515:protein binding	GO:0005622:intracellular;GO:0005623:cell;GO:0044464:cell part
CENPN	7.36e-52	0.00113953	0.555	0.356	2.77e-48	NA	0.0502231	0.049027	ENSG00000166451	ENSG00000166451	protein_coding	GRCh38.98	chr16	+	81006498	81033114	26617	hsa:55839:CENPN, BM039, C16orf60, CENP-N, ICEN32	55839	centromere protein N [Source:HGNC Symbol;Acc:HGNC:30873]	-	R-HSA-194315:Signaling by Rho GTPases;R-HSA-2500257:Resolution of Sister Chromatid Cohesion;R-HSA-2555396:Mitotic Metaphase and Anaphase;R-HSA-195258:RHO GTPase Effectors;R-HSA-68877:Mitotic Prometaphase;R-HSA-1640170:Cell Cycle;R-HSA-162582:Signal Transduction;R-HSA-2467813:Separation of Sister Chromatids;R-HSA-68886:M Phase;R-HSA-5663220:RHO GTPases Activate Formins;R-HSA-69278:Cell Cycle, Mito…	-	-	-	-	-	GO:0000278:mitotic cell cycle;GO:0000280:nuclear division;GO:0000819:sister chromatid segregation;GO:0006323:DNA packaging;GO:0006325:chromatin organization;GO:0006333:chromatin assembly or disassembly;GO:0006334:nucleosome assembly;GO:0006336:DNA replication-independent nucleosome assembly;GO:0006338:chromatin remodeling;GO:0006461:protein complex assembly;GO:0006996:organelle organization;GO:00…	-	GO:0000775:chromosome, centromeric region;GO:0000776:kinetochore;GO:0000777:condensed chromosome kinetochore;GO:0000779:condensed chromosome, centromeric region;GO:0000793:condensed chromosome;GO:0005622:intracellular;GO:0005623:cell;GO:0005634:nucleus;GO:0005654:nucleoplasm;GO:0005694:chromosome;GO:0005737:cytoplasm;GO:0005829:cytosol;GO:0031974:membrane-enclosed lumen;GO:0031981:nuclear lumen;G…
SLC22A18AS	7.74e-52	0.00650076	0.407	0.247	2.91e-48	NA	0.0102688	0.00372259	ENSG00000254827	ENSG00000254827	protein_coding	GRCh38.98	chr11	-	2887344	2903575	16232	hsa:5003:SLC22A18AS, BWR1B, BWSCR1B, ORCTL2S, SLC22A1LS, p27-BWR1B	5003	solute carrier family 22 member 18 antisense [Source:HGNC Symbol;Acc:HGNC:10965]	-	-	-	-	-	-	-	-	-	-
ATP6V1B2	1.05e-51	-0.0721172	0.736	0.947	3.96e-48	NA	0.803185	0.93803	ENSG00000147416	ENSG00000147416	protein_coding	GRCh38.98	chr8	+	20197381	20226819	29439	hsa:526:ATP6V1B2, ATP6B1B2, ATP6B2, HO57, VATB, VPP3, Vma2	526	ATPase H+ transporting V1 subunit B2 [Source:HGNC Symbol;Acc:HGNC:854]	hsa01100:Metabolic pathways;hsa04150:mTOR signaling pathway;hsa04145:Phagosome;hsa05323:Rheumatoid arthritis;hsa00190:Oxidative phosphorylation;hsa05120:Epithelial cell signaling in Helicobacter pylori infection;hsa04721:Synaptic vesicle cycle;hsa05110:Vibrio cholerae infection;hsa04966:Collecting duct acid secretion	R-HSA-74752:Signaling by Insulin receptor;R-HSA-168256:Immune System;R-HSA-382551:Transmembrane transport of small molecules;R-HSA-1222556:ROS, RNS production in response to bacteria;R-HSA-162582:Signal Transduction;R-HSA-917937:Iron uptake and transport;R-HSA-77387:Insulin receptor recycling;R-HSA-917977:Transferrin endocytosis and recycling;R-HSA-983712:Ion channel transport	PWY-841:purine nucleotides de novo biosynthesis;PWY66-409:superpathway of purine nucleotide salvage	-	124480:Deafness, congenital, with onychodystrophy, autosomal dominant;616455:Zimmermann-Laband syndrome 2	Musculoskeletal diseases;Skeletal diseases;H01573:Zimmermann-Laband syndrome (ZLS)	Major depressive disorder (broad);Circulating myeloperoxidase levels (serum)	GO:0000041:transition metal ion transport;GO:0006139:nucleobase-containing compound metabolic process;GO:0006163:purine nucleotide metabolic process;GO:0006725:cellular aromatic compound metabolic process;GO:0006753:nucleoside phosphate metabolic process;GO:0006793:phosphorus metabolic process;GO:0006796:phosphate-containing compound metabolic process;GO:0006807:nitrogen compound metabolic proces…	GO:0000166:nucleotide binding;GO:0001882:nucleoside binding;GO:0001883:purine nucleoside binding;GO:0003824:catalytic activity;GO:0005215:transporter activity;GO:0005488:binding;GO:0005515:protein binding;GO:0005524:ATP binding;GO:0008324:cation transmembrane transporter activity;GO:0015075:ion transmembrane transporter activity;GO:0015077:monovalent inorganic cation transmembrane transporter act…	GO:0000323:lytic vacuole;GO:0001726:ruffle;GO:0005576:extracellular region;GO:0005622:intracellular;GO:0005623:cell;GO:0005737:cytoplasm;GO:0005764:lysosome;GO:0005765:lysosomal membrane;GO:0005773:vacuole;GO:0005774:vacuolar membrane;GO:0005829:cytosol;GO:0005886:plasma membrane;GO:0005902:microvillus;GO:0012505:endomembrane system;GO:0016020:membrane;GO:0016021:integral component of membrane;GO…
LIME1	1.49e-51	0.538777	0.725	0.612	5.58e-48	NA	1.23011	0.301183	ENSG00000203896	ENSG00000203896	protein_coding	GRCh38.98	chr20	+	63736283	63739103	2821	hsa:54923:LIME1, LIME, dJ583P15.4	54923	Lck interacting transmembrane adaptor 1 [Source:HGNC Symbol;Acc:HGNC:26016]	-	-	-	-	-	-	Prostate cancer;Inflammatory bowel disease	GO:0002250:adaptive immune response;GO:0002253:activation of immune response;GO:0002376:immune system process;GO:0002429:immune response-activating cell surface receptor signaling pathway;GO:0002682:regulation of immune system process;GO:0002684:positive regulation of immune system process;GO:0002757:immune response-activating signal transduction;GO:0002764:immune response-regulating signaling pa…	-	GO:0005576:extracellular region;GO:0005615:extracellular space;GO:0005623:cell;GO:0005886:plasma membrane;GO:0016020:membrane;GO:0016021:integral component of membrane;GO:0031224:intrinsic component of membrane;GO:0044421:extracellular region part;GO:0044425:membrane part;GO:0044464:cell part;GO:0071944:cell periphery
CALHM6	1.52e-51	-0.233838	0.699	0.842	5.7e-48	NA	2.104	2.92171	ENSG00000188820	ENSG00000188820	protein_coding	GRCh38.98	chr6	+	116461370	116463771	2402	hsa:441168:FAM26F, C6orf187, dJ93H18.5	441168	calcium homeostasis modulator family member 6 [Source:HGNC Symbol;Acc:HGNC:33391]	-	-	-	-	-	-	Ulcerative colitis	GO:0006810:transport;GO:0006811:ion transport;GO:0006812:cation transport;GO:0034220:ion transmembrane transport;GO:0051179:localization;GO:0051234:establishment of localization;GO:0055085:transmembrane transport;GO:0098655:cation transmembrane transport	GO:0005215:transporter activity;GO:0005216:ion channel activity;GO:0005261:cation channel activity;GO:0008324:cation transmembrane transporter activity;GO:0015075:ion transmembrane transporter activity;GO:0015267:channel activity;GO:0022803:passive transmembrane transporter activity;GO:0022838:substrate-specific channel activity;GO:0022857:transmembrane transporter activity;GO:0022891:substrate-s…	GO:0005623:cell;GO:0005886:plasma membrane;GO:0005887:integral component of plasma membrane;GO:0016020:membrane;GO:0016021:integral component of membrane;GO:0031224:intrinsic component of membrane;GO:0031226:intrinsic component of plasma membrane;GO:0044425:membrane part;GO:0044459:plasma membrane part;GO:0044464:cell part;GO:0071944:cell periphery
CDC25B	1.6e-51	0.209972	0.654	0.496	6.02e-48	NA	0.351344	0.0954082	ENSG00000101224	ENSG00000101224	protein_coding	GRCh38.98	chr20	+	3786772	3806121	19350	hsa:994:CDC25B	994	cell division cycle 25B [Source:HGNC Symbol;Acc:HGNC:1726]	hsa04110:Cell cycle;hsa04010:MAPK signaling pathway;hsa04914:Progesterone-mediated oocyte maturation;hsa05206:MicroRNAs in cancer	R-HSA-69656:Cyclin A:Cdk2-associated events at S phase entry;R-HSA-157881:Cyclin B2 mediated events;R-HSA-69273:Cyclin A/B1 associated events during G2/M transition;R-HSA-1640170:Cell Cycle;R-HSA-69242:S Phase;R-HSA-453274:Mitotic G2-G2/M phases;R-HSA-69278:Cell Cycle, Mitotic;R-HSA-69275:G2/M Transition	-	-	-	-	-	GO:0000003:reproduction;GO:0000086:G2/M transition of mitotic cell cycle;GO:0000278:mitotic cell cycle;GO:0000280:nuclear division;GO:0000910:cytokinesis;GO:0001556:oocyte maturation;GO:0001932:regulation of protein phosphorylation;GO:0001934:positive regulation of protein phosphorylation;GO:0003006:developmental process involved in reproduction;GO:0006464:cellular protein modification process;GO…	GO:0003824:catalytic activity;GO:0004721:phosphoprotein phosphatase activity;GO:0004725:protein tyrosine phosphatase activity;GO:0005488:binding;GO:0005515:protein binding;GO:0016787:hydrolase activity;GO:0016788:hydrolase activity, acting on ester bonds;GO:0016791:phosphatase activity;GO:0019899:enzyme binding;GO:0019900:kinase binding;GO:0019901:protein kinase binding;GO:0042578:phosphoric este…	GO:0000922:spindle pole;GO:0005622:intracellular;GO:0005623:cell;GO:0005634:nucleus;GO:0005654:nucleoplasm;GO:0005737:cytoplasm;GO:0005813:centrosome;GO:0005815:microtubule organizing center;GO:0005819:spindle;GO:0005829:cytosol;GO:0005856:cytoskeleton;GO:0015630:microtubule cytoskeleton;GO:0031974:membrane-enclosed lumen;GO:0031981:nuclear lumen;GO:0043226:organelle;GO:0043227:membrane-bounded o…
PSAP	2.34e-51	-0.316366	0.885	0.97	8.8e-48	NA	16.5899	23.1357	ENSG00000197746	ENSG00000197746	protein_coding	GRCh38.98	chr10	-	71816298	71851325	35028	hsa:5660:PSAP, GLBA, SAP1	5660	prosaposin [Source:HGNC Symbol;Acc:HGNC:9498]	hsa04142:Lysosome	R-HSA-373076:Class A/1 (Rhodopsin-like receptors);R-HSA-372790:Signaling by GPCR;R-HSA-375276:Peptide ligand-binding receptors;R-HSA-1430728:Metabolism;R-HSA-162582:Signal Transduction;R-HSA-109582:Hemostasis;R-HSA-500792:GPCR ligand binding;R-HSA-76005:Response to elevated platelet cytosolic Ca2+;R-HSA-556833:Metabolism of lipids and lipoproteins;R-HSA-428157:Sphingolipid metabolism;R-HSA-166066…	-	-	611721:Combined SAP deficiency;249900:Metachromatic leukodystrophy due to SAP-b deficiency;611722:Krabbe disease, atypical;610539:Gaucher disease, atypical	Congenital disorders of metabolism;Congenital disorders of lipid/glycolipid metabolism;H00126:Gaucher disease;H00135:Krabbe disease;H00127:Metachromatic leukodystrophy;Lysosomal storage diseases;H00423:Defects in the degradation of sulfatide;H00426:Defects in the degradation of ganglioside;H01239:Combined SAP deficiency	Asthma (childhood onset)	GO:0000003:reproduction;GO:0000165:MAPK cascade;GO:0000302:response to reactive oxygen species;GO:0001655:urogenital system development;GO:0001932:regulation of protein phosphorylation;GO:0001934:positive regulation of protein phosphorylation;GO:0002576:platelet degranulation;GO:0003006:developmental process involved in reproduction;GO:0006464:cellular protein modification process;GO:0006468:prot…	GO:0001664:G-protein coupled receptor binding;GO:0005102:receptor binding;GO:0005488:binding;GO:0005515:protein binding;GO:0008047:enzyme activator activity;GO:0008289:lipid binding;GO:0030234:enzyme regulator activity;GO:0098772:molecular function regulator	GO:0000323:lytic vacuole;GO:0005576:extracellular region;GO:0005615:extracellular space;GO:0005622:intracellular;GO:0005623:cell;GO:0005737:cytoplasm;GO:0005739:mitochondrion;GO:0005764:lysosome;GO:0005765:lysosomal membrane;GO:0005773:vacuole;GO:0005774:vacuolar membrane;GO:0005775:vacuolar lumen;GO:0016020:membrane;GO:0016021:integral component of membrane;GO:0031090:organelle membrane;GO:00312…
CFP	2.45e-51	-0.290093	0.668	0.822	9.22e-48	NA	2.82211	4.10845	ENSG00000126759	ENSG00000126759	protein_coding	GRCh38.98	chrX	-	47623172	47630305	7134	hsa:5199:CFP, BFD, PFC, PFD, PROPERDIN	5199	complement factor properdin [Source:HGNC Symbol;Acc:HGNC:8864]	hsa05168:Herpes simplex infection	R-HSA-168256:Immune System;R-HSA-5173105:O-linked glycosylation;R-HSA-173736:Alternative complement activation;R-HSA-166658:Complement cascade;R-HSA-392499:Metabolism of proteins;R-HSA-597592:Post-translational protein modification;R-HSA-5083635:Defective B3GALTL causes Peters-plus syndrome (PpS);R-HSA-5173214:O-glycosylation of TSR domain-containing proteins;R-HSA-3781865:Diseases of glycosylati…	-	-	312060:Properdin deficiency, X-linked	Immune system diseases;Primary immunodeficiency;H00104:Alternative complement pathway component defects	-	GO:0002252:immune effector process;GO:0002253:activation of immune response;GO:0002376:immune system process;GO:0002526:acute inflammatory response;GO:0002673:regulation of acute inflammatory response;GO:0002682:regulation of immune system process;GO:0002684:positive regulation of immune system process;GO:0002697:regulation of immune effector process;GO:0002920:regulation of humoral immune respon…	-	GO:0005576:extracellular region;GO:0005615:extracellular space;GO:0005622:intracellular;GO:0005623:cell;GO:0005737:cytoplasm;GO:0005783:endoplasmic reticulum;GO:0005788:endoplasmic reticulum lumen;GO:0012505:endomembrane system;GO:0031012:extracellular matrix;GO:0031974:membrane-enclosed lumen;GO:0043226:organelle;GO:0043227:membrane-bounded organelle;GO:0043229:intracellular organelle;GO:0043231…
KLRC1	2.58e-51	0.0801233	0.709	0.537	9.69e-48	NA	0.0908821	0.00688692	ENSG00000134545	ENSG00000134545	protein_coding	GRCh38.98	chr12	-	10442264	10454685	12422	hsa:3821:KLRC1, CD159A, NKG2, NKG2A	3821	killer cell lectin like receptor C1 [Source:HGNC Symbol;Acc:HGNC:6374]	hsa04650:Natural killer cell mediated cytotoxicity;hsa04612:Antigen processing and presentation;hsa05332:Graft-versus-host disease	R-HSA-168256:Immune System;R-HSA-1280218:Adaptive Immune System;R-HSA-198933:Immunoregulatory interactions between a Lymphoid and a non-Lymphoid cell	-	-	-	-	-	GO:0002376:immune system process;GO:0002682:regulation of immune system process;GO:0006955:immune response;GO:0007154:cell communication;GO:0007165:signal transduction;GO:0007166:cell surface receptor signaling pathway;GO:0009987:cellular process;GO:0023052:signaling;GO:0044699:single-organism process;GO:0044700:single organism signaling;GO:0044763:single-organism cellular process;GO:0048583:regu…	GO:0003823:antigen binding;GO:0004871:signal transducer activity;GO:0004872:receptor activity;GO:0004888:transmembrane signaling receptor activity;GO:0005488:binding;GO:0005515:protein binding;GO:0023023:MHC protein complex binding;GO:0023024:MHC class I protein complex binding;GO:0030246:carbohydrate binding;GO:0032403:protein complex binding;GO:0038023:signaling receptor activity;GO:0044877:mac…	GO:0005623:cell;GO:0005886:plasma membrane;GO:0005887:integral component of plasma membrane;GO:0016020:membrane;GO:0016021:integral component of membrane;GO:0031224:intrinsic component of membrane;GO:0031226:intrinsic component of plasma membrane;GO:0032991:macromolecular complex;GO:0043234:protein complex;GO:0043235:receptor complex;GO:0044425:membrane part;GO:0044459:plasma membrane part;GO:004…
GPR25	2.83e-51	0.0185934	0.568	0.194	1.06e-47	NA	0.0210807	0.00227078	ENSG00000170128	ENSG00000170128	protein_coding	GRCh38.98	chr1	+	200872981	200874178	1198	hsa:2848:GPR25	2848	G protein-coupled receptor 25 [Source:HGNC Symbol;Acc:HGNC:4480]	-	R-HSA-372790:Signaling by GPCR;R-HSA-388396:GPCR downstream signaling;R-HSA-162582:Signal Transduction;R-HSA-418555:G alpha (s) signalling events	-	-	-	-	-	GO:0007154:cell communication;GO:0007165:signal transduction;GO:0007186:G-protein coupled receptor signaling pathway;GO:0009987:cellular process;GO:0023052:signaling;GO:0044699:single-organism process;GO:0044700:single organism signaling;GO:0044763:single-organism cellular process;GO:0050789:regulation of biological process;GO:0050794:regulation of cellular process;GO:0050896:response to stimulus…	GO:0004871:signal transducer activity;GO:0004872:receptor activity;GO:0004888:transmembrane signaling receptor activity;GO:0004930:G-protein coupled receptor activity;GO:0005488:binding;GO:0005515:protein binding;GO:0038023:signaling receptor activity;GO:0060089:molecular transducer activity	GO:0005623:cell;GO:0005886:plasma membrane;GO:0005887:integral component of plasma membrane;GO:0016020:membrane;GO:0016021:integral component of membrane;GO:0031224:intrinsic component of membrane;GO:0031226:intrinsic component of plasma membrane;GO:0044425:membrane part;GO:0044459:plasma membrane part;GO:0044464:cell part;GO:0071944:cell periphery
ANKRD13B	4.89e-51	0.00126015	0.533	0.121	1.84e-47	NA	0.000727317	-0.000532952	ENSG00000198720	ENSG00000198720	protein_coding	GRCh38.98	chr17	+	29589769	29614761	24993	hsa:124930:ANKRD13B	124930	ankyrin repeat domain 13B [Source:HGNC Symbol;Acc:HGNC:26363]	-	-	-	-	-	-	Height	-	-	GO:0005622:intracellular;GO:0005623:cell;GO:0005737:cytoplasm;GO:0005768:endosome;GO:0005769:early endosome;GO:0005770:late endosome;GO:0005773:vacuole;GO:0005886:plasma membrane;GO:0012505:endomembrane system;GO:0016020:membrane;GO:0043226:organelle;GO:0043227:membrane-bounded organelle;GO:0043229:intracellular organelle;GO:0043231:intracellular membrane-bounded organelle;GO:0044424:intracellula…
CMC1	5.14e-51	0.36139	0.808	0.738	1.93e-47	NA	1.02883	0.413502	ENSG00000187118	ENSG00000187118	protein_coding	GRCh38.98	chr3	+	28241584	28325142	83559	hsa:152100:CMC1, C3orf68	152100	C-X9-C motif containing 1 [Source:HGNC Symbol;Acc:HGNC:28783]	-	-	-	-	-	-	-	-	GO:0005488:binding;GO:0043167:ion binding;GO:0043169:cation binding;GO:0046872:metal ion binding	GO:0005622:intracellular;GO:0005623:cell;GO:0005737:cytoplasm;GO:0005739:mitochondrion;GO:0043226:organelle;GO:0043227:membrane-bounded organelle;GO:0043229:intracellular organelle;GO:0043231:intracellular membrane-bounded organelle;GO:0044424:intracellular part;GO:0044444:cytoplasmic part;GO:0044464:cell part
LINC02362	5.35e-51	0.0105357	0.538	0.165	2.01e-47	NA	0.0140872	0.0034592	ENSG00000249096	ENSG00000249096	lncRNA	GRCh38.98	chr4	-	184365180	184382416	17237	hsa:102723766:	102723766	long intergenic non-protein coding RNA 2362 [Source:HGNC Symbol;Acc:HGNC:53284]	-	-	-	-	-	-	-	-	-	-
B3GNT10	6.24e-51	0.00742828	0.518	0.244	2.35e-47	NA	0.0132604	0.00576154	ENSG00000214654	ENSG00000214654	protein_coding	GRCh38.98	chr9	+	120792403	120799918	7516	-	-	UDP-GlcNAc:betaGal beta-1,3-N-acetylglucosaminyltransferase 10 (putative) [Source:HGNC Symbol;Acc:HGNC:53652]	-	-	-	-	-	-	-	-	-	-
HCK	6.63e-51	-0.275968	0.6	0.78	2.49e-47	NA	2.30205	3.35146	ENSG00000101336	ENSG00000101336	protein_coding	GRCh38.98	chr20	+	32052188	32101856	49669	hsa:3055:HCK, JTK9, p59Hck, p61Hck	3055	HCK proto-oncogene, Src family tyrosine kinase [Source:HGNC Symbol;Acc:HGNC:4840]	hsa04062:Chemokine signaling pathway;hsa04666:Fc gamma R-mediated phagocytosis	R-HSA-512988:Interleukin-3, 5 and GM-CSF signaling;R-HSA-162909:Host Interactions of HIV factors;R-HSA-168256:Immune System;R-HSA-2029480:Fcgamma receptor (FCGR) dependent phagocytosis;R-HSA-1280215:Cytokine Signaling in Immune system;R-HSA-162906:HIV Infection;R-HSA-164952:The role of Nef in HIV-1 replication and disease pathogenesis;R-HSA-164944:Nef and signal transduction;R-HSA-449147:Signalin…	-	P00049:Parkinson disease	-	-	Inflammatory bowel disease	GO:0000902:cell morphogenesis;GO:0002218:activation of innate immune response;GO:0002237:response to molecule of bacterial origin;GO:0002252:immune effector process;GO:0002253:activation of immune response;GO:0002376:immune system process;GO:0002429:immune response-activating cell surface receptor signaling pathway;GO:0002431:Fc receptor mediated stimulatory signaling pathway;GO:0002433:immune re…	GO:0000166:nucleotide binding;GO:0001882:nucleoside binding;GO:0001883:purine nucleoside binding;GO:0003824:catalytic activity;GO:0004672:protein kinase activity;GO:0004713:protein tyrosine kinase activity;GO:0004715:non-membrane spanning protein tyrosine kinase activity;GO:0005102:receptor binding;GO:0005488:binding;GO:0005515:protein binding;GO:0005524:ATP binding;GO:0016301:kinase activity;GO:…	GO:0000323:lytic vacuole;GO:0005622:intracellular;GO:0005623:cell;GO:0005634:nucleus;GO:0005737:cytoplasm;GO:0005764:lysosome;GO:0005773:vacuole;GO:0005794:Golgi apparatus;GO:0005829:cytosol;GO:0005856:cytoskeleton;GO:0005884:actin filament;GO:0005886:plasma membrane;GO:0005901:caveola;GO:0005912:adherens junction;GO:0005924:cell-substrate adherens junction;GO:0005925:focal adhesion;GO:0009898:cy…
SYNGR1	9.04e-51	0.168988	0.57	0.331	3.4e-47	NA	0.226759	0.036021	ENSG00000100321	ENSG00000100321	protein_coding	GRCh38.98	chr22	+	39349925	39385575	35651	hsa:9145:SYNGR1	9145	synaptogyrin 1 [Source:HGNC Symbol;Acc:HGNC:11498]	-	-	-	-	-	-	Rheumatoid arthritis;IgG glycosylation;Response to methotrexate in juvenile idiopathic arthritis	GO:0006605:protein targeting;GO:0006810:transport;GO:0006886:intracellular protein transport;GO:0007154:cell communication;GO:0007267:cell-cell signaling;GO:0007268:chemical synaptic transmission;GO:0008104:protein localization;GO:0009987:cellular process;GO:0010646:regulation of cell communication;GO:0015031:protein transport;GO:0023051:regulation of signaling;GO:0023052:signaling;GO:0033036:mac…	GO:0005488:binding;GO:0005515:protein binding	GO:0005622:intracellular;GO:0005623:cell;GO:0005737:cytoplasm;GO:0008021:synaptic vesicle;GO:0012505:endomembrane system;GO:0012506:vesicle membrane;GO:0016020:membrane;GO:0016021:integral component of membrane;GO:0016023:cytoplasmic, membrane-bounded vesicle;GO:0030054:cell junction;GO:0030133:transport vesicle;GO:0030424:axon;GO:0030658:transport vesicle membrane;GO:0030659:cytoplasmic vesicle …
NT5DC2	9.17e-51	0.00217251	0.791	0.544	3.45e-47	NA	0.0130354	0.010837	ENSG00000168268	ENSG00000168268	protein_coding	GRCh38.98	chr3	-	52524385	52535054	10670	hsa:64943:NT5DC2	64943	5'-nucleotidase domain containing 2 [Source:HGNC Symbol;Acc:HGNC:25717]	-	-	-	-	-	-	Schizophrenia;Bipolar disorder;Cognitive function;Waist-to-hip ratio adjusted for body mass index	GO:0006793:phosphorus metabolic process;GO:0006796:phosphate-containing compound metabolic process;GO:0008152:metabolic process;GO:0009987:cellular process;GO:0016311:dephosphorylation;GO:0044237:cellular metabolic process	GO:0003824:catalytic activity;GO:0005488:binding;GO:0008252:nucleotidase activity;GO:0008253:5'-nucleotidase activity;GO:0016787:hydrolase activity;GO:0016788:hydrolase activity, acting on ester bonds;GO:0016791:phosphatase activity;GO:0042578:phosphoric ester hydrolase activity;GO:0043167:ion binding;GO:0043169:cation binding;GO:0046872:metal ion binding	-
TRGC2	1.1e-50	0.0566892	0.507	0.304	4.14e-47	NA	0.0758702	0.0165765	ENSG00000227191	ENSG00000227191	TR_C_gene	GRCh38.98	chr7	-	38239580	38249572	9993	-	-	T cell receptor gamma constant 2 [Source:HGNC Symbol;Acc:HGNC:12276]	-	-	-	-	-	-	-	-	-	-
SIGLEC6	1.35e-50	0.00850121	0.228	0.089	5.07e-47	NA	0.0154877	0.00689139	ENSG00000105492	ENSG00000105492	protein_coding	GRCh38.98	chr19	-	51517819	51531856	14038	hsa:946:SIGLEC6, CD327, CD33L, CD33L1, CD33L2, CDW327, OBBP1	946	sialic acid binding Ig like lectin 6 [Source:HGNC Symbol;Acc:HGNC:10875]	-	R-HSA-168256:Immune System;R-HSA-1280218:Adaptive Immune System;R-HSA-198933:Immunoregulatory interactions between a Lymphoid and a non-Lymphoid cell	-	-	-	-	-	GO:0007154:cell communication;GO:0007155:cell adhesion;GO:0007267:cell-cell signaling;GO:0009987:cellular process;GO:0022610:biological adhesion;GO:0023052:signaling;GO:0044699:single-organism process;GO:0044700:single organism signaling;GO:0044763:single-organism cellular process	GO:0005488:binding;GO:0005515:protein binding;GO:0030246:carbohydrate binding	GO:0005576:extracellular region;GO:0005623:cell;GO:0005886:plasma membrane;GO:0005887:integral component of plasma membrane;GO:0016020:membrane;GO:0016021:integral component of membrane;GO:0031224:intrinsic component of membrane;GO:0031226:intrinsic component of plasma membrane;GO:0044425:membrane part;GO:0044459:plasma membrane part;GO:0044464:cell part;GO:0071944:cell periphery
PTMS	1.41e-50	0.0928576	0.649	0.529	5.29e-47	NA	0.194143	0.0882505	ENSG00000159335	ENSG00000159335	protein_coding	GRCh38.98	chr12	+	6765516	6770952	5437	hsa:5763:PTMS, ParaT	5763	parathymosin [Source:HGNC Symbol;Acc:HGNC:9629]	-	-	-	-	-	-	-	GO:0002376:immune system process;GO:0006139:nucleobase-containing compound metabolic process;GO:0006259:DNA metabolic process;GO:0006260:DNA replication;GO:0006725:cellular aromatic compound metabolic process;GO:0006807:nitrogen compound metabolic process;GO:0008152:metabolic process;GO:0009058:biosynthetic process;GO:0009059:macromolecule biosynthetic process;GO:0009987:cellular process;GO:00346…	GO:0005488:binding;GO:0008270:zinc ion binding;GO:0043167:ion binding;GO:0043169:cation binding;GO:0046872:metal ion binding;GO:0046914:transition metal ion binding	GO:0005622:intracellular;GO:0005623:cell;GO:0005634:nucleus;GO:0005737:cytoplasm;GO:0005829:cytosol;GO:0043226:organelle;GO:0043227:membrane-bounded organelle;GO:0043229:intracellular organelle;GO:0043231:intracellular membrane-bounded organelle;GO:0044424:intracellular part;GO:0044444:cytoplasmic part;GO:0044464:cell part
LINC01252	1.56e-50	0.00667457	0.588	0.213	5.87e-47	NA	0.00771309	0.00100944	ENSG00000247157	ENSG00000247157	lncRNA	GRCh38.98	chr12	+	11548030	11590369	42340	hsa:338817:LINC01252	338817	long intergenic non-protein coding RNA 1252 [Source:HGNC Symbol;Acc:HGNC:27888]	-	-	-	-	-	-	-	-	-	-
SLFN14	2.43e-50	-0.00981653	0.254	0.116	9.13e-47	NA	0.0173985	0.027435	ENSG00000236320	ENSG00000236320	protein_coding	GRCh38.98	chr17	-	35548125	35558098	9974	hsa:342618:SLFN14, BDPLT20	342618	schlafen family member 14 [Source:HGNC Symbol;Acc:HGNC:32689]	-	-	-	-	616913:Bleeding disorder, platelet-type, 20	-	Response to radiotherapy in cancer (late toxicity)	GO:0006139:nucleobase-containing compound metabolic process;GO:0006401:RNA catabolic process;GO:0006402:mRNA catabolic process;GO:0006725:cellular aromatic compound metabolic process;GO:0006807:nitrogen compound metabolic process;GO:0008152:metabolic process;GO:0009056:catabolic process;GO:0009057:macromolecule catabolic process;GO:0009987:cellular process;GO:0010035:response to inorganic substan…	GO:0000166:nucleotide binding;GO:0001882:nucleoside binding;GO:0001883:purine nucleoside binding;GO:0003824:catalytic activity;GO:0004518:nuclease activity;GO:0004519:endonuclease activity;GO:0004521:endoribonuclease activity;GO:0004540:ribonuclease activity;GO:0005488:binding;GO:0005524:ATP binding;GO:0016787:hydrolase activity;GO:0016788:hydrolase activity, acting on ester bonds;GO:0017076:puri…	GO:0005622:intracellular;GO:0005623:cell;GO:0005634:nucleus;GO:0005737:cytoplasm;GO:0043226:organelle;GO:0043227:membrane-bounded organelle;GO:0043229:intracellular organelle;GO:0043231:intracellular membrane-bounded organelle;GO:0044424:intracellular part;GO:0044464:cell part
TSPAN33	3.45e-50	-0.0726172	0.379	0.651	1.3e-46	NA	0.137329	0.222991	ENSG00000158457	ENSG00000158457	protein_coding	GRCh38.98	chr7	+	129144707	129169699	24993	hsa:340348:TSPAN33, PEN, PEN., TSPAN-33	340348	tetraspanin 33 [Source:HGNC Symbol;Acc:HGNC:28743]	-	-	-	-	-	-	Ulcerative colitis	GO:0007009:plasma membrane organization;GO:0007154:cell communication;GO:0007165:signal transduction;GO:0007166:cell surface receptor signaling pathway;GO:0007219:Notch signaling pathway;GO:0008104:protein localization;GO:0008152:metabolic process;GO:0008593:regulation of Notch signaling pathway;GO:0009966:regulation of signal transduction;GO:0009967:positive regulation of signal transduction;GO:…	GO:0005488:binding;GO:0005515:protein binding;GO:0019899:enzyme binding	GO:0005623:cell;GO:0005886:plasma membrane;GO:0005887:integral component of plasma membrane;GO:0009986:cell surface;GO:0016020:membrane;GO:0016021:integral component of membrane;GO:0031224:intrinsic component of membrane;GO:0031226:intrinsic component of plasma membrane;GO:0044425:membrane part;GO:0044459:plasma membrane part;GO:0044464:cell part;GO:0071944:cell periphery;GO:0097197:tetraspanin-e…
KIF2C	3.53e-50	0.00552743	0.475	0.061	1.33e-46	NA	0.00556051	1.77e-05	ENSG00000142945	ENSG00000142945	protein_coding	GRCh38.98	chr1	+	44739818	44767767	27950	hsa:11004:KIF2C, CT139, KNSL6, MCAK	11004	kinesin family member 2C [Source:HGNC Symbol;Acc:HGNC:6393]	-	R-HSA-6811434:COPI-dependent Golgi-to-ER retrograde traffic;R-HSA-983231:Factors involved in megakaryocyte development and platelet production;R-HSA-194315:Signaling by Rho GTPases;R-HSA-2500257:Resolution of Sister Chromatid Cohesion;R-HSA-168256:Immune System;R-HSA-1280218:Adaptive Immune System;R-HSA-5653656:Vesicle-mediated transport;R-HSA-2555396:Mitotic Metaphase and Anaphase;R-HSA-195258:R…	-	-	-	-	-	GO:0000070:mitotic sister chromatid segregation;GO:0000226:microtubule cytoskeleton organization;GO:0000278:mitotic cell cycle;GO:0000280:nuclear division;GO:0000819:sister chromatid segregation;GO:0002376:immune system process;GO:0002478:antigen processing and presentation of exogenous peptide antigen;GO:0002495:antigen processing and presentation of peptide antigen via MHC class II;GO:0002504:a…	GO:0000166:nucleotide binding;GO:0001882:nucleoside binding;GO:0001883:purine nucleoside binding;GO:0003676:nucleic acid binding;GO:0003677:DNA binding;GO:0003690:double-stranded DNA binding;GO:0003774:motor activity;GO:0003777:microtubule motor activity;GO:0003824:catalytic activity;GO:0005488:binding;GO:0005515:protein binding;GO:0005524:ATP binding;GO:0008017:microtubule binding;GO:0008092:cyt…	GO:0000775:chromosome, centromeric region;GO:0000776:kinetochore;GO:0000777:condensed chromosome kinetochore;GO:0000779:condensed chromosome, centromeric region;GO:0000793:condensed chromosome;GO:0005622:intracellular;GO:0005623:cell;GO:0005634:nucleus;GO:0005694:chromosome;GO:0005737:cytoplasm;GO:0005829:cytosol;GO:0005856:cytoskeleton;GO:0005871:kinesin complex;GO:0005874:microtubule;GO:0005875…
[truncated: 3,404 more rows]
