# Supplementary material for: Single-cell analysis of peripheral blood from high-altitude pulmonary hypertension patients identifies a distinct monocyte phenotype
Source: Nat Commun. 2023 Mar 31;14:1820. doi: 10.1038/s41467-023-37527-4 (PMC10066231; doi:10.1038/s41467-023-37527-4)
Supplement: Supplementary file 6 — Supplementary Data 3 [file 41467_2023_37527_MOESM6_ESM.xlsx]

## Sheet: Supplementary Data 3 The differ
gene	p_val	avg_logFC	pct.1	pct.2	p_val_adj	Signature	2_case	2_control	Query	gene_ID	gene_biotype	version	chr	strand	start	end	length	Gene	Entrez Gene ID	Description	Pathway - KEGG PATHWAY	Pathway - Reactome	Pathway - BioCyc	Pathway - PANTHER	Disease - OMIM	Disease - KEGG DISEASE	Disease - NHGRI GWAS Catalog	GO - Biological Process	GO - Molecular Function	GO - Cellular Component
TRAV19	4.79514e-188	0.208362	0.901	0.375	1.80201e-184	NA	0.246217	0.0118197	ENSG00000211799	ENSG00000211799	TR_V_gene	GRCh38.98	chr14	+	22007512	22008181	670	-	-	T cell receptor alpha variable 19 [Source:HGNC Symbol;Acc:HGNC:12115]	-	-	-	-	-	-	-	-	-	-
KIF2C	1.71864e-182	0.00538311	0.88	0.264	6.45865e-179	NA	0.00565216	0.000253164	ENSG00000142945	ENSG00000142945	protein_coding	GRCh38.98	chr1	+	44739818	44767767	27950	hsa:11004:KIF2C, CT139, KNSL6, MCAK	11004	kinesin family member 2C [Source:HGNC Symbol;Acc:HGNC:6393]	-	R-HSA-6811434:COPI-dependent Golgi-to-ER retrograde traffic;R-HSA-983231:Factors involved in megakaryocyte development and platelet production;R-HSA-194315:Signaling by Rho GTPases;R-HSA-2500257:Resolution of Sister Chromatid Cohesion;R-HSA-168256:Immune System;R-HSA-1280218:Adaptive Immune System;R-HSA-5653656:Vesicle-mediated transport;R-HSA-2555396:Mitotic Metaphase and Anaphase;R-HSA-195258:R…	-	-	-	-	-	GO:0000070:mitotic sister chromatid segregation;GO:0000226:microtubule cytoskeleton organization;GO:0000278:mitotic cell cycle;GO:0000280:nuclear division;GO:0000819:sister chromatid segregation;GO:0002376:immune system process;GO:0002478:antigen processing and presentation of exogenous peptide antigen;GO:0002495:antigen processing and presentation of peptide antigen via MHC class II;GO:0002504:a…	GO:0000166:nucleotide binding;GO:0001882:nucleoside binding;GO:0001883:purine nucleoside binding;GO:0003676:nucleic acid binding;GO:0003677:DNA binding;GO:0003690:double-stranded DNA binding;GO:0003774:motor activity;GO:0003777:microtubule motor activity;GO:0003824:catalytic activity;GO:0005488:binding;GO:0005515:protein binding;GO:0005524:ATP binding;GO:0008017:microtubule binding;GO:0008092:cyt…	GO:0000775:chromosome, centromeric region;GO:0000776:kinetochore;GO:0000777:condensed chromosome kinetochore;GO:0000779:condensed chromosome, centromeric region;GO:0000793:condensed chromosome;GO:0005622:intracellular;GO:0005623:cell;GO:0005634:nucleus;GO:0005694:chromosome;GO:0005737:cytoplasm;GO:0005829:cytosol;GO:0005856:cytoskeleton;GO:0005871:kinesin complex;GO:0005874:microtubule;GO:0005875…
TRBV11-2	5.85337e-175	0.271617	0.863	0.281	2.1997e-171	NA	0.338246	0.0199389	ENSG00000241657	ENSG00000241657	lncRNA	GRCh38.98	chr7	+	142433895	142434394	500	-	-	T cell receptor beta variable 11-2 [Source:HGNC Symbol;Acc:HGNC:12181]	-	-	-	-	-	-	-	-	-	-
DDX43	7.08316e-169	0.0389768	0.896	0.516	2.66185e-165	NA	0.0341377	-0.00539427	ENSG00000080007	ENSG00000080007	protein_coding	GRCh38.98	chr6	+	73394828	73417566	22739	hsa:55510:DDX43, CT13, HAGE	55510	DEAD-box helicase 43 [Source:HGNC Symbol;Acc:HGNC:18677]	-	-	-	-	-	-	-	GO:0006139:nucleobase-containing compound metabolic process;GO:0006725:cellular aromatic compound metabolic process;GO:0006807:nitrogen compound metabolic process;GO:0008152:metabolic process;GO:0009987:cellular process;GO:0010501:RNA secondary structure unwinding;GO:0016070:RNA metabolic process;GO:0034641:cellular nitrogen compound metabolic process;GO:0043170:macromolecule metabolic process;GO…	GO:0000166:nucleotide binding;GO:0001882:nucleoside binding;GO:0001883:purine nucleoside binding;GO:0003676:nucleic acid binding;GO:0003723:RNA binding;GO:0003724:RNA helicase activity;GO:0003824:catalytic activity;GO:0004004:ATP-dependent RNA helicase activity;GO:0004386:helicase activity;GO:0005488:binding;GO:0005524:ATP binding;GO:0008026:ATP-dependent helicase activity;GO:0008186:RNA-dependen…	GO:0005622:intracellular;GO:0005623:cell;GO:0044464:cell part
TRPV3	4.27069e-168	0.0107082	0.858	0.223	1.60493e-164	NA	0.01098	0.000212007	ENSG00000167723	ENSG00000167723	protein_coding	GRCh38.98	chr17	-	3510502	3557995	47494	hsa:162514:TRPV3, FNEPPK2, OLMS, VRL3	162514	transient receptor potential cation channel subfamily V member 3 [Source:HGNC Symbol;Acc:HGNC:18084]	hsa04750:Inflammatory mediator regulation of TRP channels	R-HSA-382551:Transmembrane transport of small molecules;R-HSA-3295583:TRP channels;R-HSA-2672351:Stimuli-sensing channels;R-HSA-983712:Ion channel transport	-	-	614594:Olmsted syndrome;616400:Palmoplantar keratoderma, nonepidermolytic, focal 2	-	-	GO:0006810:transport;GO:0006811:ion transport;GO:0006812:cation transport;GO:0006816:calcium ion transport;GO:0006950:response to stress;GO:0009266:response to temperature stimulus;GO:0009408:response to heat;GO:0009628:response to abiotic stimulus;GO:0010959:regulation of metal ion transport;GO:0030001:metal ion transport;GO:0032501:multicellular organismal process;GO:0032879:regulation of local…	GO:0005215:transporter activity;GO:0005216:ion channel activity;GO:0005261:cation channel activity;GO:0005262:calcium channel activity;GO:0008324:cation transmembrane transporter activity;GO:0015075:ion transmembrane transporter activity;GO:0015085:calcium ion transmembrane transporter activity;GO:0015267:channel activity;GO:0022803:passive transmembrane transporter activity;GO:0022838:substrate-…	GO:0005623:cell;GO:0005886:plasma membrane;GO:0016020:membrane;GO:0016021:integral component of membrane;GO:0031224:intrinsic component of membrane;GO:0032991:macromolecular complex;GO:0043234:protein complex;GO:0043235:receptor complex;GO:0044425:membrane part;GO:0044464:cell part;GO:0071944:cell periphery
SDC3	4.844e-168	-0.0112044	0.05	0.293	1.82037e-164	NA	-0.0102317	0.000920411	ENSG00000162512	ENSG00000162512	protein_coding	GRCh38.98	chr1	-	30869466	30908758	39293	hsa:9672:SDC3, SDCN, SYND3	9672	syndecan 3 [Source:HGNC Symbol;Acc:HGNC:10660]	hsa04514:Cell adhesion molecules (CAMs)	R-HSA-2024096:HS-GAG degradation;R-HSA-3560801:Defective B3GAT3 causes JDSSDHD;R-HSA-1474244:Extracellular matrix organization;R-HSA-3000171:Non-integrin membrane-ECM interactions;R-HSA-1971475:A tetrasaccharide linker sequence is required for GAG synthesis;R-HSA-3656237:Defective EXT2 causes exostoses 2;R-HSA-1630316:Glycosaminoglycan metabolism;R-HSA-975634:Retinoid metabolism and transport;R-H…	-	-	601665:Obesity, severe	-	-	GO:0001523:retinoid metabolic process;GO:0006022:aminoglycan metabolic process;GO:0006023:aminoglycan biosynthetic process;GO:0006024:glycosaminoglycan biosynthetic process;GO:0006026:aminoglycan catabolic process;GO:0006027:glycosaminoglycan catabolic process;GO:0006629:lipid metabolic process;GO:0006720:isoprenoid metabolic process;GO:0006721:terpenoid metabolic process;GO:0006807:nitrogen comp…	-	GO:0000323:lytic vacuole;GO:0005622:intracellular;GO:0005623:cell;GO:0005737:cytoplasm;GO:0005764:lysosome;GO:0005773:vacuole;GO:0005775:vacuolar lumen;GO:0005794:Golgi apparatus;GO:0005796:Golgi lumen;GO:0005886:plasma membrane;GO:0009986:cell surface;GO:0012505:endomembrane system;GO:0016020:membrane;GO:0016021:integral component of membrane;GO:0030424:axon;GO:0031224:intrinsic component of mem…
ERICH6	5.65941e-168	0.0106837	0.858	0.238	2.12681e-164	NA	0.0101702	-0.000564761	ENSG00000163645	ENSG00000163645	protein_coding	GRCh38.98	chr3	-	150659885	150703971	44087	hsa:131831:ERICH6, C3orf44, ERICH6A, FAM194A	131831	glutamate rich 6 [Source:HGNC Symbol;Acc:HGNC:28602]	-	-	-	-	-	-	-	-	-	-
TRBJ2-1	1.03371e-163	0.0409064	0.865	0.35	3.88468e-160	NA	0.042533	0.000747234	ENSG00000211764	ENSG00000211764	TR_J_gene	GRCh38.98	chr7	+	142796365	142796414	50	-	-	T cell receptor beta joining 2-1 [Source:HGNC Symbol;Acc:HGNC:12168]	-	-	-	-	-	-	-	-	-	-
TRBV19	8.17655e-160	0.396552	0.872	0.35	3.07275e-156	NA	0.519261	0.0219084	ENSG00000211746	ENSG00000211746	TR_V_gene	GRCh38.98	chr7	+	142618849	142619532	684	-	-	T cell receptor beta variable 19 [Source:HGNC Symbol;Acc:HGNC:12194]	-	-	-	-	-	-	-	-	-	-
AC232271.3	1.05036e-154	-0.00372706	0.108	0.252	3.94724e-151	NA	-0.00376607	-4.61214e-05	ENSG00000286181	ENSG00000286181	lncRNA	GRCh38.98	chrX	-	49262866	49270521	7656	-	-	FOXP3 regulating long intergenic non-coding RNA	-	-	-	-	-	-	-	-	-	-
TRAV35	6.68473e-154	0.0729011	0.854	0.338	2.51212e-150	NA	0.0773969	0.00164816	ENSG00000211814	ENSG00000211814	TR_V_pseudogene	GRCh38.98	chr14	+	22221896	22222475	580	-	-	T cell receptor alpha variable 35 [Source:HGNC Symbol;Acc:HGNC:12134]	-	-	-	-	-	-	-	-	-	-
AC008966.1	1.04275e-150	0.0162599	0.877	0.395	3.91864e-147	NA	0.0173194	0.000911658	ENSG00000247796	ENSG00000247796	lncRNA	GRCh38.98	chr5	+	53109816	53127673	17858	hsa:257396:	257396	novel transcript, antisense to MOCS2	-	-	-	-	-	-	Acne (severe)	-	-	-
TRBC1	1.03936e-149	0.922749	0.904	0.596	3.9059e-146	NA	2.90228	0.550863	ENSG00000211751	ENSG00000211751	TR_C_gene	GRCh38.98	chr7	+	142791694	142793368	1675	-	-	T cell receptor beta constant 1 [Source:HGNC Symbol;Acc:HGNC:12156]	-	-	-	-	-	-	-	-	-	-
AC005775.1	7.92415e-149	0.00975532	0.895	0.389	2.97789e-145	NA	0.0117806	0.0019584	ENSG00000266933	ENSG00000266933	lncRNA	GRCh38.98	chr19	-	490046	507833	17788	-	-	novel transcript, antisense to MADCAM1 and TPGS1	-	-	-	-	-	-	-	-	-	-
ITM2A	5.61367e-148	0.617574	0.919	0.678	2.10962e-144	NA	1.55788	0.379342	ENSG00000078596	ENSG00000078596	protein_coding	GRCh38.98	chrX	-	79360384	79367667	7284	hsa:9452:ITM2A, BRICD2A, E25A	9452	integral membrane protein 2A [Source:HGNC Symbol;Acc:HGNC:6173]	-	-	-	-	-	-	Height;Graves' disease	GO:0007275:multicellular organism development;GO:0007399:nervous system development;GO:0008152:metabolic process;GO:0009058:biosynthetic process;GO:0009059:macromolecule biosynthetic process;GO:0009100:glycoprotein metabolic process;GO:0009101:glycoprotein biosynthetic process;GO:0009889:regulation of biosynthetic process;GO:0009890:negative regulation of biosynthetic process;GO:0009892:negative …	GO:0001540:beta-amyloid binding;GO:0005488:binding;GO:0005515:protein binding;GO:0033218:amide binding;GO:0042277:peptide binding	GO:0005576:extracellular region;GO:0005622:intracellular;GO:0005623:cell;GO:0005737:cytoplasm;GO:0005794:Golgi apparatus;GO:0005886:plasma membrane;GO:0012505:endomembrane system;GO:0016020:membrane;GO:0016021:integral component of membrane;GO:0031224:intrinsic component of membrane;GO:0031982:vesicle;GO:0031988:membrane-bounded vesicle;GO:0043226:organelle;GO:0043227:membrane-bounded organelle;G…
AL512353.1	6.50919e-146	0.010681	0.838	0.326	2.44615e-142	NA	0.0114487	0.000702913	ENSG00000228192	ENSG00000228192	lncRNA	GRCh38.98	chr1	-	42832522	42846422	13901	-	-	novel transcript, antisense to ERMAP	-	-	-	-	-	-	-	-	-	-
ADGRG1	3.10215e-145	0.679647	0.91	0.537	1.16579e-141	NA	2.04343	0.542397	ENSG00000205336	ENSG00000205336	protein_coding	GRCh38.98	chr16	+	57610652	57665580	54929	hsa:9289:ADGRG1, BFPP, BPPR, GPR56, TM7LN4, TM7XN1	9289	adhesion G protein-coupled receptor G1 [Source:HGNC Symbol;Acc:HGNC:4512]	-	-	-	-	615752:Polymicrogyria, bilateral perisylvian;606854:Polymicrogyria, bilateral frontoparietal	Other congenital disorders;Congenital disorders of development;H00271:Polymicrogyria	-	GO:0001525:angiogenesis;GO:0001568:blood vessel development;GO:0001764:neuron migration;GO:0001816:cytokine production;GO:0001944:vasculature development;GO:0003002:regionalization;GO:0006928:movement of cell or subcellular component;GO:0007154:cell communication;GO:0007155:cell adhesion;GO:0007165:signal transduction;GO:0007166:cell surface receptor signaling pathway;GO:0007186:G-protein coupled…	GO:0004871:signal transducer activity;GO:0004872:receptor activity;GO:0004888:transmembrane signaling receptor activity;GO:0004930:G-protein coupled receptor activity;GO:0005488:binding;GO:0005515:protein binding;GO:0005518:collagen binding;GO:0005539:glycosaminoglycan binding;GO:0008201:heparin binding;GO:0032403:protein complex binding;GO:0038023:signaling receptor activity;GO:0044877:macromole…	GO:0005576:extracellular region;GO:0005622:intracellular;GO:0005623:cell;GO:0005886:plasma membrane;GO:0005887:integral component of plasma membrane;GO:0016020:membrane;GO:0016021:integral component of membrane;GO:0031224:intrinsic component of membrane;GO:0031226:intrinsic component of plasma membrane;GO:0031982:vesicle;GO:0031988:membrane-bounded vesicle;GO:0042995:cell projection;GO:0043226:or…
TRGC1	1.40057e-142	0.163254	0.851	0.408	5.26333e-139	NA	0.193457	0.0136922	ENSG00000211689	ENSG00000211689	TR_C_gene	GRCh38.98	chr7	-	38257879	38265678	7800	-	-	T cell receptor gamma constant 1 [Source:HGNC Symbol;Acc:HGNC:12275]	-	-	-	-	-	-	-	-	-	-
S100B	2.22538e-141	0.198423	0.886	0.494	8.36297e-138	NA	0.297707	0.0641494	ENSG00000160307	ENSG00000160307	protein_coding	GRCh38.98	chr21	-	46598604	46605208	6605	hsa:6285:S100B, NEF, S100, S100-B, S100beta	6285	S100 calcium binding protein B [Source:HGNC Symbol;Acc:HGNC:10500]	-	R-HSA-166054:Activated TLR4 signalling;R-HSA-168164:Toll Like Receptor 3 (TLR3) Cascade;R-HSA-168188:Toll Like Receptor TLR6:TLR2 Cascade;R-HSA-168256:Immune System;R-HSA-168898:Toll-Like Receptors Cascades;R-HSA-1606322:ZBP1(DAI) mediated induction of type I IFNs;R-HSA-1810476:RIP-mediated NFkB activation via ZBP1;R-HSA-975155:MyD88 dependent cascade initiated on endosome;R-HSA-1236394:Signaling…	-	-	-	-	Lymphocyte counts	GO:0000902:cell morphogenesis;GO:0000904:cell morphogenesis involved in differentiation;GO:0001666:response to hypoxia;GO:0002376:immune system process;GO:0003008:system process;GO:0006915:apoptotic process;GO:0006950:response to stress;GO:0006952:defense response;GO:0006955:immune response;GO:0007154:cell communication;GO:0007165:signal transduction;GO:0007249:I-kappaB kinase/NF-kappaB signaling…	GO:0005102:receptor binding;GO:0005488:binding;GO:0005509:calcium ion binding;GO:0005515:protein binding;GO:0008092:cytoskeletal protein binding;GO:0008270:zinc ion binding;GO:0042802:identical protein binding;GO:0042803:protein homodimerization activity;GO:0043167:ion binding;GO:0043169:cation binding;GO:0044548:S100 protein binding;GO:0046872:metal ion binding;GO:0046914:transition metal ion bi…	GO:0001726:ruffle;GO:0005576:extracellular region;GO:0005615:extracellular space;GO:0005622:intracellular;GO:0005623:cell;GO:0005634:nucleus;GO:0005737:cytoplasm;GO:0031252:cell leading edge;GO:0036477:somatodendritic compartment;GO:0042995:cell projection;GO:0043025:neuronal cell body;GO:0043226:organelle;GO:0043227:membrane-bounded organelle;GO:0043229:intracellular organelle;GO:0043231:intrace…
IFNG	6.51629e-138	0.226299	0.864	0.436	2.44882e-134	IFNg	0.341896	0.0701345	ENSG00000111537	ENSG00000111537	protein_coding	GRCh38.98	chr12	-	68154768	68159740	4973	hsa:3458:IFNG, IFG, IFI	3458	interferon gamma [Source:HGNC Symbol;Acc:HGNC:5438]	hsa04060:Cytokine-cytokine receptor interaction;hsa04140:Regulation of autophagy;hsa04630:Jak-STAT signaling pathway;hsa04650:Natural killer cell mediated cytotoxicity;hsa05152:Tuberculosis;hsa05162:Measles;hsa05164:Influenza A;hsa05168:Herpes simplex infection;hsa04066:HIF-1 signaling pathway;hsa04612:Antigen processing and presentation;hsa04940:Type I diabetes mellitus;hsa05169:Epstein-Barr vir…	R-HSA-168256:Immune System;R-HSA-913531:Interferon Signaling;R-HSA-1280215:Cytokine Signaling in Immune system;R-HSA-877312:Regulation of IFNG signaling;R-HSA-877300:Interferon gamma signaling	-	P00035:Interferon-gamma signaling pathway;P00031:Inflammation mediated by chemokine and cytokine signaling pathway	609532:Hepatitis C virus, resistance to;613254:Tuberous sclerosis-2;609135:Aplastic anemia;607948:Tuberculosis, susceptibility to;609423:AIDS, resistance to	Immune system diseases;Allergies and autoimmune diseases;H00083:Allograft rejection;H00084:Graft-versus-host disease;Cardiovascular diseases;Hematologic diseases;H01132:Aplastic anemia (AA)	Inflammatory bowel disease;Ulcerative colitis	GO:0000018:regulation of DNA recombination;GO:0000060:protein import into nucleus, translocation;GO:0000122:negative regulation of transcription from RNA polymerase II promoter;GO:0001508:action potential;GO:0001562:response to protozoan;GO:0001667:ameboidal-type cell migration;GO:0001775:cell activation;GO:0001776:leukocyte homeostasis;GO:0001780:neutrophil homeostasis;GO:0001781:neutrophil apop…
nse to chemical stimulus;GO:0071216:cellular response to biotic stimulus;GO:0071219:cellular response to molecule of bacterial origin;GO:0071222:cellular response to lipopolysaccharide;GO:0071310:cellular response to organic substance;GO:0071345:cellular response to cytokine stimulus;GO:0071346:cellular response to interferon-gamma;GO:0071351:cellular response to interleukin-18;GO:0071396:cellula…	GO:0005102:receptor binding;GO:0005125:cytokine activity;GO:0005126:cytokine receptor binding;GO:0005133:interferon-gamma receptor binding;GO:0005488:binding;GO:0005515:protein binding	GO:0005576:extracellular region;GO:0005615:extracellular space;GO:0005622:intracellular;GO:0005623:cell;GO:0005886:plasma membrane;GO:0009897:external side of plasma membrane;GO:0009986:cell surface;GO:0016020:membrane;GO:0044421:extracellular region part;GO:0044425:membrane part;GO:0044459:plasma membrane part;GO:0044464:cell part;GO:0071944:cell periphery;GO:0098552:side of membrane
AC096992.2	2.16527e-137	0.00530564	0.859	0.32	8.1371e-134	NA	0.00521577	-0.000103417	ENSG00000273486	ENSG00000273486	lncRNA	GRCh38.98	chr3	-	136837338	136839021	1684	-	-	novel transcript, antisense to SLC35G2	-	-	-	-	-	-	-	-	-	-
LINC02265	7.69507e-137	0.0130049	0.851	0.346	2.89181e-133	NA	0.0138097	0.000710531	ENSG00000249241	ENSG00000249241	lncRNA	GRCh38.98	chr4	+	40316485	40330419	13935	hsa:101060498:	101060498	long intergenic non-protein coding RNA 2265 [Source:HGNC Symbol;Acc:HGNC:53179]	-	-	-	-	-	-	-	-	-	-
TBX21	1.49765e-136	0.310612	0.897	0.514	5.62816e-133	NA	0.461822	0.0715126	ENSG00000073861	ENSG00000073861	protein_coding	GRCh38.98	chr17	+	47733236	47746122	12887	hsa:30009:TBX21, T-PET, T-bet, TBET, TBLYM	30009	T-box transcription factor 21 [Source:HGNC Symbol;Acc:HGNC:11599]	hsa05321:Inflammatory bowel disease (IBD)	-	-	-	208550:Asthma and nasal polyps	Immune system diseases;Allergies and autoimmune diseases;H01191:Asthma with nasal polyps and aspirin intolerance	Multiple sclerosis	GO:0000018:regulation of DNA recombination;GO:0001775:cell activation;GO:0002200:somatic diversification of immune receptors;GO:0002204:somatic recombination of immunoglobulin genes involved in immune response;GO:0002208:somatic diversification of immunoglobulins involved in immune response;GO:0002250:adaptive immune response;GO:0002252:immune effector process;GO:0002263:cell activation involved …	GO:0000975:regulatory region DNA binding;GO:0001067:regulatory region nucleic acid binding;GO:0001071:nucleic acid binding transcription factor activity;GO:0003676:nucleic acid binding;GO:0003677:DNA binding;GO:0003700:transcription factor activity, sequence-specific DNA binding;GO:0005488:binding;GO:0044212:transcription regulatory region DNA binding;GO:0097159:organic cyclic compound binding;GO…	GO:0005622:intracellular;GO:0005623:cell;GO:0005634:nucleus;GO:0036477:somatodendritic compartment;GO:0043025:neuronal cell body;GO:0043226:organelle;GO:0043227:membrane-bounded organelle;GO:0043229:intracellular organelle;GO:0043231:intracellular membrane-bounded organelle;GO:0044297:cell body;GO:0044424:intracellular part;GO:0044464:cell part;GO:0097458:neuron part
AC105402.4	5.54486e-134	0.00532551	0.862	0.279	2.08376e-130	NA	0.00552791	0.000187195	ENSG00000286167	ENSG00000286167	lncRNA	GRCh38.98	chr2	-	148909406	148927254	17849	-	-	novel transcript, antisense to KIF5C	-	-	-	-	-	-	-	-	-	-
LINC02076	1.20278e-131	-0.0141332	0.081	0.268	4.52005e-128	NA	-0.00662061	0.00751873	ENSG00000220161	ENSG00000220161	lncRNA	GRCh38.98	chr17	+	18411159	18414380	3222	hsa:400579:	400579	long intergenic non-protein coding RNA 2076 [Source:HGNC Symbol;Acc:HGNC:52924]	-	-	-	-	-	-	-	-	-	-
AL133551.1	1.39556e-128	0.00559758	0.912	0.533	5.24452e-125	NA	0.00703295	0.00141175	ENSG00000272892	ENSG00000272892	lncRNA	GRCh38.98	chr10	+	67849525	67850746	1222	-	-	novel transcript	-	-	-	-	-	-	-	-	-	-
PRF1	2.59876e-128	1.7054	0.922	0.709	9.76614e-125	NA	11.3694	1.24753	ENSG00000180644	ENSG00000180644	protein_coding	GRCh38.98	chr10	-	70597348	70602759	5412	hsa:5551:PRF1, FLH2, HPLH2, P1, PFN1, PFP	5551	perforin 1 [Source:HGNC Symbol;Acc:HGNC:9360]	hsa04650:Natural killer cell mediated cytotoxicity;hsa05320:Autoimmune thyroid disease;hsa04940:Type I diabetes mellitus;hsa05330:Allograft rejection;hsa05332:Graft-versus-host disease;hsa05416:Viral myocarditis;hsa04210:Apoptosis	-	-	-	605027:Lymphoma, non-Hodgkin;603553:Hemophagocytic lymphohistiocytosis, familial, 2;609135:Aplastic anemia	Immune system diseases;Primary immunodeficiency;H00109:Familial hemophagocyic lymphohistiocytosis	Obesity (extreme)	GO:0001771:immunological synapse formation;GO:0001775:cell activation;GO:0002252:immune effector process;GO:0002347:response to tumor cell;GO:0002357:defense response to tumor cell;GO:0002376:immune system process;GO:0002418:immune response to tumor cell;GO:0006461:protein complex assembly;GO:0006810:transport;GO:0006915:apoptotic process;GO:0006950:response to stress;GO:0006952:defense response;…	GO:0005215:transporter activity;GO:0005488:binding;GO:0005509:calcium ion binding;GO:0005515:protein binding;GO:0015267:channel activity;GO:0022803:passive transmembrane transporter activity;GO:0022829:wide pore channel activity;GO:0022857:transmembrane transporter activity;GO:0043167:ion binding;GO:0043169:cation binding;GO:0046872:metal ion binding	GO:0000323:lytic vacuole;GO:0005576:extracellular region;GO:0005622:intracellular;GO:0005623:cell;GO:0005737:cytoplasm;GO:0005764:lysosome;GO:0005768:endosome;GO:0005773:vacuole;GO:0005775:vacuolar lumen;GO:0005886:plasma membrane;GO:0012505:endomembrane system;GO:0016020:membrane;GO:0016021:integral component of membrane;GO:0016023:cytoplasmic, membrane-bounded vesicle;GO:0031224:intrinsic compo…
NEK5	5.39572e-128	-0.00247955	0.111	0.34	2.02771e-124	NA	-0.0041193	-0.0016469	ENSG00000197168	ENSG00000197168	protein_coding	GRCh38.98	chr13	-	52033611	52129092	95482	hsa:341676:NEK5	341676	NIMA related kinase 5 [Source:HGNC Symbol;Acc:HGNC:7748]	-	-	-	-	-	-	-	GO:0006464:cellular protein modification process;GO:0006468:protein phosphorylation;GO:0006508:proteolysis;GO:0006793:phosphorus metabolic process;GO:0006796:phosphate-containing compound metabolic process;GO:0008152:metabolic process;GO:0009893:positive regulation of metabolic process;GO:0009987:cellular process;GO:0010604:positive regulation of macromolecule metabolic process;GO:0010950:positiv…	GO:0000166:nucleotide binding;GO:0001882:nucleoside binding;GO:0001883:purine nucleoside binding;GO:0003824:catalytic activity;GO:0004672:protein kinase activity;GO:0004674:protein serine/threonine kinase activity;GO:0005488:binding;GO:0005524:ATP binding;GO:0016301:kinase activity;GO:0016740:transferase activity;GO:0016772:transferase activity, transferring phosphorus-containing groups;GO:001677…	-
PRSS23	7.61243e-128	0.697573	0.897	0.639	2.86075e-124	NA	1.5678	0.278232	ENSG00000150687	ENSG00000150687	protein_coding	GRCh38.98	chr11	+	86791059	86952910	161852	hsa:11098:PRSS23, SIG13, SPUVE, ZSIG13	11098	serine protease 23 [Source:HGNC Symbol;Acc:HGNC:14370]	-	-	-	-	-	-	-	GO:0006508:proteolysis;GO:0008152:metabolic process;GO:0019538:protein metabolic process;GO:0043170:macromolecule metabolic process;GO:0044238:primary metabolic process;GO:0071704:organic substance metabolic process	GO:0003824:catalytic activity;GO:0004175:endopeptidase activity;GO:0004252:serine-type endopeptidase activity;GO:0008233:peptidase activity;GO:0008236:serine-type peptidase activity;GO:0016787:hydrolase activity;GO:0017171:serine hydrolase activity;GO:0070011:peptidase activity, acting on L-amino acid peptides	GO:0005576:extracellular region;GO:0005622:intracellular;GO:0005623:cell;GO:0005634:nucleus;GO:0031982:vesicle;GO:0031988:membrane-bounded vesicle;GO:0043226:organelle;GO:0043227:membrane-bounded organelle;GO:0043229:intracellular organelle;GO:0043230:extracellular organelle;GO:0043231:intracellular membrane-bounded organelle;GO:0044421:extracellular region part;GO:0044424:intracellular part;GO:0…
CDCA5	1.10383e-127	-0.00847401	0.104	0.277	4.1482e-124	NA	0.00171146	0.010236	ENSG00000146670	ENSG00000146670	protein_coding	GRCh38.98	chr11	-	65066300	65084164	17865	hsa:113130:CDCA5, SORORIN	113130	cell division cycle associated 5 [Source:HGNC Symbol;Acc:HGNC:14626]	hsa05206:MicroRNAs in cancer	R-HSA-2500257:Resolution of Sister Chromatid Cohesion;R-HSA-2555396:Mitotic Metaphase and Anaphase;R-HSA-68877:Mitotic Prometaphase;R-HSA-1640170:Cell Cycle;R-HSA-2467813:Separation of Sister Chromatids;R-HSA-69242:S Phase;R-HSA-2468052:Establishment of Sister Chromatid Cohesion;R-HSA-68886:M Phase;R-HSA-69278:Cell Cycle, Mitotic;R-HSA-68882:Mitotic Anaphase	-	-	-	-	-	GO:0000070:mitotic sister chromatid segregation;GO:0000082:G1/S transition of mitotic cell cycle;GO:0000278:mitotic cell cycle;GO:0000280:nuclear division;GO:0000819:sister chromatid segregation;GO:0006139:nucleobase-containing compound metabolic process;GO:0006259:DNA metabolic process;GO:0006281:DNA repair;GO:0006302:double-strand break repair;GO:0006323:DNA packaging;GO:0006725:cellular aromat…	GO:0003682:chromatin binding;GO:0005488:binding;GO:0005515:protein binding;GO:0044877:macromolecular complex binding	GO:0000228:nuclear chromosome;GO:0000775:chromosome, centromeric region;GO:0000785:chromatin;GO:0000790:nuclear chromatin;GO:0000793:condensed chromosome;GO:0005622:intracellular;GO:0005623:cell;GO:0005634:nucleus;GO:0005654:nucleoplasm;GO:0005694:chromosome;GO:0005737:cytoplasm;GO:0005829:cytosol;GO:0005886:plasma membrane;GO:0008278:cohesin complex;GO:0016020:membrane;GO:0031974:membrane-enclos…
CCL4L2	1.76649e-127	0.159188	0.868	0.305	6.63846e-124	NA	0.635142	0.394508	ENSG00000276070	ENSG00000276070	protein_coding	GRCh38.98	chr17	+	36210924	36212878	1955	hsa:9560:CCL4L2, AT744.2, CCL4L, SCYA4L, SCYQ4L2	9560	C-C motif chemokine ligand 4 like 2 [Source:HGNC Symbol;Acc:HGNC:24066]	hsa04060:Cytokine-cytokine receptor interaction;hsa04620:Toll-like receptor signaling pathway;hsa04623:Cytosolic DNA-sensing pathway;hsa04062:Chemokine signaling pathway;hsa04064:NF-kappa B signaling pathway;hsa05132:Salmonella infection	-	-	P00031:Inflammation mediated by chemokine and cytokine signaling pathway	-	-	Protein quantitative trait loci	GO:0000165:MAPK cascade;GO:0001932:regulation of protein phosphorylation;GO:0001934:positive regulation of protein phosphorylation;GO:0002376:immune system process;GO:0002548:monocyte chemotaxis;GO:0006464:cellular protein modification process;GO:0006468:protein phosphorylation;GO:0006793:phosphorus metabolic process;GO:0006796:phosphate-containing compound metabolic process;GO:0006928:movement o…	GO:0001664:G-protein coupled receptor binding;GO:0005102:receptor binding;GO:0005125:cytokine activity;GO:0005126:cytokine receptor binding;GO:0005488:binding;GO:0005515:protein binding;GO:0008009:chemokine activity;GO:0042379:chemokine receptor binding;GO:0048020:CCR chemokine receptor binding	GO:0005576:extracellular region;GO:0005615:extracellular space;GO:0044421:extracellular region part
NUAK1	3.49816e-127	0.0334859	0.764	0.139	1.31461e-123	NA	0.0466628	0.0121947	ENSG00000074590	ENSG00000074590	protein_coding	GRCh38.98	chr12	-	106063340	106140033	76694	hsa:9891:NUAK1, ARK5	9891	NUAK family kinase 1 [Source:HGNC Symbol;Acc:HGNC:14311]	-	R-HSA-3700989:Transcriptional Regulation by TP53;R-HSA-212436:Generic Transcription Pathway;R-HSA-6804756:Regulation of TP53 Activity through Phosphorylation;R-HSA-74160:Gene Expression;R-HSA-5633007:Regulation of TP53 Activity	-	-	-	-	Alzheimer's disease biomarkers;Response to methotrexate in juvenile idiopathic arthritis;Attention function in attention deficit hyperactive disorder	GO:0006464:cellular protein modification process;GO:0006468:protein phosphorylation;GO:0006470:protein dephosphorylation;GO:0006793:phosphorus metabolic process;GO:0006796:phosphate-containing compound metabolic process;GO:0006950:response to stress;GO:0006974:cellular response to DNA damage stimulus;GO:0007154:cell communication;GO:0007155:cell adhesion;GO:0007165:signal transduction;GO:0007568:…	GO:0000166:nucleotide binding;GO:0001882:nucleoside binding;GO:0001883:purine nucleoside binding;GO:0002039:p53 binding;GO:0003824:catalytic activity;GO:0004672:protein kinase activity;GO:0004674:protein serine/threonine kinase activity;GO:0005488:binding;GO:0005515:protein binding;GO:0005524:ATP binding;GO:0016301:kinase activity;GO:0016740:transferase activity;GO:0016772:transferase activity, t…	GO:0005622:intracellular;GO:0005623:cell;GO:0005634:nucleus;GO:0005654:nucleoplasm;GO:0005730:nucleolus;GO:0005737:cytoplasm;GO:0005856:cytoskeleton;GO:0015630:microtubule cytoskeleton;GO:0031974:membrane-enclosed lumen;GO:0031981:nuclear lumen;GO:0043226:organelle;GO:0043227:membrane-bounded organelle;GO:0043228:non-membrane-bounded organelle;GO:0043229:intracellular organelle;GO:0043231:intrace…
ZBTB32	4.96529e-127	-0.0133555	0.833	0.246	1.86596e-123	NA	0.0256311	0.0394208	ENSG00000011590	ENSG00000011590	protein_coding	GRCh38.98	chr19	+	35704558	35717038	12481	hsa:27033:ZBTB32, FAXF, FAZF, Rog, TZFP, ZNF538	27033	zinc finger and BTB domain containing 32 [Source:HGNC Symbol;Acc:HGNC:16763]	-	R-HSA-73894:DNA Repair;R-HSA-6783310:Fanconi Anemia Pathway;R-HSA-73893:DNA Damage Bypass;R-HSA-110314:Recognition of DNA damage by PCNA-containing replication complex	-	-	-	-	-	GO:0000122:negative regulation of transcription from RNA polymerase II promoter;GO:0006139:nucleobase-containing compound metabolic process;GO:0006259:DNA metabolic process;GO:0006281:DNA repair;GO:0006351:transcription, DNA-templated;GO:0006355:regulation of transcription, DNA-templated;GO:0006357:regulation of transcription from RNA polymerase II promoter;GO:0006366:transcription from RNA polym…	GO:0000988:transcription factor activity, protein binding;GO:0000989:transcription factor activity, transcription factor binding;GO:0003676:nucleic acid binding;GO:0003677:DNA binding;GO:0003712:transcription cofactor activity;GO:0003714:transcription corepressor activity;GO:0005488:binding;GO:0005515:protein binding;GO:0008270:zinc ion binding;GO:0043167:ion binding;GO:0043169:cation binding;GO:…	GO:0005622:intracellular;GO:0005623:cell;GO:0005634:nucleus;GO:0005654:nucleoplasm;GO:0031974:membrane-enclosed lumen;GO:0031981:nuclear lumen;GO:0043226:organelle;GO:0043227:membrane-bounded organelle;GO:0043229:intracellular organelle;GO:0043231:intracellular membrane-bounded organelle;GO:0043233:organelle lumen;GO:0044422:organelle part;GO:0044424:intracellular part;GO:0044428:nuclear part;GO:…
GPR171	9.48113e-127	0.0461848	0.842	0.332	3.56301e-123	NA	0.083056	0.0341728	ENSG00000174946	ENSG00000174946	protein_coding	GRCh38.98	chr3	-	151197832	151203216	5385	hsa:29909:GPR171, H963	29909	G protein-coupled receptor 171 [Source:HGNC Symbol;Acc:HGNC:30057]	-	-	-	-	-	-	-	GO:0002376:immune system process;GO:0002520:immune system development;GO:0002682:regulation of immune system process;GO:0002683:negative regulation of immune system process;GO:0007154:cell communication;GO:0007165:signal transduction;GO:0007166:cell surface receptor signaling pathway;GO:0007186:G-protein coupled receptor signaling pathway;GO:0007275:multicellular organism development;GO:0009987:c…	GO:0001608:G-protein coupled nucleotide receptor activity;GO:0001614:purinergic nucleotide receptor activity;GO:0004871:signal transducer activity;GO:0004872:receptor activity;GO:0004888:transmembrane signaling receptor activity;GO:0004930:G-protein coupled receptor activity;GO:0016502:nucleotide receptor activity;GO:0035586:purinergic receptor activity;GO:0038023:signaling receptor activity;GO:0…	GO:0005623:cell;GO:0005886:plasma membrane;GO:0005887:integral component of plasma membrane;GO:0016020:membrane;GO:0016021:integral component of membrane;GO:0031224:intrinsic component of membrane;GO:0031226:intrinsic component of plasma membrane;GO:0044425:membrane part;GO:0044459:plasma membrane part;GO:0044464:cell part;GO:0071944:cell periphery
BCL2L14	6.58707e-125	0.0017323	0.85	0.314	2.47542e-121	NA	0.00096726	-0.000765211	ENSG00000121380	ENSG00000121380	protein_coding	GRCh38.98	chr12	+	12049844	12211084	161241	hsa:79370:BCL2L14, BCLG	79370	BCL2 like 14 [Source:HGNC Symbol;Acc:HGNC:16657]	-	R-HSA-3700989:Transcriptional Regulation by TP53;R-HSA-212436:Generic Transcription Pathway;R-HSA-74160:Gene Expression;R-HSA-5633008:TP53 Regulates Transcription of Cell Death Genes;R-HSA-6803205:TP53 regulates transcription of several additional cell death genes whose specific roles in p53-dependent apoptosis remain uncertain	-	-	-	-	-	GO:0006915:apoptotic process;GO:0007154:cell communication;GO:0007165:signal transduction;GO:0007166:cell surface receptor signaling pathway;GO:0008219:cell death;GO:0009966:regulation of signal transduction;GO:0009967:positive regulation of signal transduction;GO:0009987:cellular process;GO:0010646:regulation of cell communication;GO:0010647:positive regulation of cell communication;GO:0010941:r…	GO:0005488:binding;GO:0005515:protein binding;GO:0019899:enzyme binding;GO:0019900:kinase binding;GO:0019901:protein kinase binding	GO:0005622:intracellular;GO:0005623:cell;GO:0005737:cytoplasm;GO:0005829:cytosol;GO:0012505:endomembrane system;GO:0016020:membrane;GO:0043226:organelle;GO:0043229:intracellular organelle;GO:0044424:intracellular part;GO:0044444:cytoplasmic part;GO:0044464:cell part
NINL	3.13424e-124	0.0192452	0.839	0.332	1.17785e-120	NA	0.0242274	0.00470446	ENSG00000101004	ENSG00000101004	protein_coding	GRCh38.98	chr20	-	25452697	25585531	132835	hsa:22981:NINL, NLP	22981	ninein like [Source:HGNC Symbol;Acc:HGNC:29163]	-	R-HSA-380287:Centrosome maturation;R-HSA-8854518:AURKA Activation by TPX2;R-HSA-2565942:Regulation of PLK1 Activity at G2/M Transition;R-HSA-380270:Recruitment of mitotic centrosome proteins and complexes;R-HSA-5617833:Assembly of the primary cilium;R-HSA-1852241:Organelle biogenesis and maintenance;R-HSA-380284:Loss of proteins required for interphase microtubule organization聽from the centrosome…	-	P00047:PDGF signaling pathway	-	-	-	GO:0000086:G2/M transition of mitotic cell cycle;GO:0000278:mitotic cell cycle;GO:0007049:cell cycle;GO:0009987:cellular process;GO:0022402:cell cycle process;GO:0044699:single-organism process;GO:0044763:single-organism cellular process;GO:0044770:cell cycle phase transition;GO:0044772:mitotic cell cycle phase transition;GO:0044839:cell cycle G2/M phase transition;GO:1903047:mitotic cell cycle p…	GO:0005488:binding;GO:0005509:calcium ion binding;GO:0005515:protein binding;GO:0043167:ion binding;GO:0043169:cation binding;GO:0046872:metal ion binding	GO:0005622:intracellular;GO:0005623:cell;GO:0005737:cytoplasm;GO:0005815:microtubule organizing center;GO:0005829:cytosol;GO:0005856:cytoskeleton;GO:0005874:microtubule;GO:0015630:microtubule cytoskeleton;GO:0043226:organelle;GO:0043228:non-membrane-bounded organelle;GO:0043229:intracellular organelle;GO:0043232:intracellular non-membrane-bounded organelle;GO:0044422:organelle part;GO:0044424:int…
AC008840.1	3.32565e-124	0.0124425	0.851	0.367	1.24978e-120	NA	0.0129689	0.000443116	ENSG00000250240	ENSG00000250240	lncRNA	GRCh38.98	chr5	-	95701249	95732295	31047	-	-	novel transcript	-	-	-	-	-	-	-	-	-	-
ALDH7A1	4.14949e-124	0.00580962	0.863	0.361	1.55938e-120	NA	0.00527199	-0.000551325	ENSG00000164904	ENSG00000164904	protein_coding	GRCh38.98	chr5	-	126531200	126595362	64163	hsa:501:ALDH7A1, ATQ1, EPD, PDE	501	aldehyde dehydrogenase 7 family member A1 [Source:HGNC Symbol;Acc:HGNC:877]	hsa01100:Metabolic pathways;hsa00310:Lysine degradation;hsa01230:Biosynthesis of amino acids;hsa00010:Glycolysis / Gluconeogenesis;hsa00620:Pyruvate metabolism;hsa00330:Arginine and proline metabolism;hsa00410:beta-Alanine metabolism;hsa00260:Glycine, serine and threonine metabolism;hsa00561:Glycerolipid metabolism;hsa00071:Fatty acid degradation;hsa00380:Tryptophan metabolism;hsa00053:Ascorbate …	R-HSA-6788656:Histidine, lysine, phenylalanine, tyrosine, proline and tryptophan catabolism;R-HSA-6798163:Choline catabolism;R-HSA-1483206:Glycerophospholipid biosynthesis;R-HSA-71064:Lysine catabolism;R-HSA-1430728:Metabolism;R-HSA-556833:Metabolism of lipids and lipoproteins;R-HSA-1483257:Phospholipid metabolism;R-HSA-71291:Metabolism of amino acids and derivatives	CHOLINE-BETAINE-ANA-PWY:choline degradation;PWY66-414:superpathway of choline degradation to L-serine;PWY66-425:lysine degradation II (pipecolate pathway);LYSINE-DEG1-PWY:lysine degradation I (saccharopine pathway)	P04372:5-Hydroxytryptamine degredation	266100:Epilepsy, pyridoxine-dependent	Nervous system diseases;Other nervous and sensory system diseases;H01247:Pyridoxine-dependent epilepsy (PDE)	Osteoporosis	GO:0003008:system process;GO:0006081:cellular aldehyde metabolic process;GO:0006082:organic acid metabolic process;GO:0006520:cellular amino acid metabolic process;GO:0006553:lysine metabolic process;GO:0006554:lysine catabolic process;GO:0006575:cellular modified amino acid metabolic process;GO:0006576:cellular biogenic amine metabolic process;GO:0006577:amino-acid betaine metabolic process;GO:0…	GO:0003824:catalytic activity;GO:0004029:aldehyde dehydrogenase (NAD) activity;GO:0004043:L-aminoadipate-semialdehyde dehydrogenase activity;GO:0005488:binding;GO:0005515:protein binding;GO:0008802:betaine-aldehyde dehydrogenase activity;GO:0016491:oxidoreductase activity;GO:0016620:oxidoreductase activity, acting on the aldehyde or oxo group of donors, NAD or NADP as acceptor;GO:0016903:oxidored…	GO:0005576:extracellular region;GO:0005622:intracellular;GO:0005623:cell;GO:0005634:nucleus;GO:0005737:cytoplasm;GO:0005739:mitochondrion;GO:0005759:mitochondrial matrix;GO:0005829:cytosol;GO:0031974:membrane-enclosed lumen;GO:0031982:vesicle;GO:0031988:membrane-bounded vesicle;GO:0043226:organelle;GO:0043227:membrane-bounded organelle;GO:0043229:intracellular organelle;GO:0043230:extracellular o…
HKDC1	6.36912e-122	0.0108999	0.837	0.412	2.39351e-118	NA	0.011192	0.000229945	ENSG00000156510	ENSG00000156510	protein_coding	GRCh38.98	chr10	+	69220332	69267552	47221	hsa:80201:HKDC1	80201	hexokinase domain containing 1 [Source:HGNC Symbol;Acc:HGNC:23302]	hsa01100:Metabolic pathways;hsa04930:Type II diabetes mellitus;hsa04910:Insulin signaling pathway;hsa01200:Carbon metabolism;hsa00010:Glycolysis / Gluconeogenesis;hsa04066:HIF-1 signaling pathway;hsa05230:Central carbon metabolism in cancer;hsa00520:Amino sugar and nucleotide sugar metabolism;hsa00500:Starch and sucrose metabolism;hsa00052:Galactose metabolism;hsa00051:Fructose and mannose metabo…	-	PWY-5514:UDP-N-acetyl-D-galactosamine biosynthesis II	P02744:Fructose galactose metabolism;P00024:Glycolysis;P02762:Pentose phosphate pathway	-	-	Glycemic traits (pregnancy)	GO:0001678:cellular glucose homeostasis;GO:0005975:carbohydrate metabolic process;GO:0005996:monosaccharide metabolic process;GO:0006082:organic acid metabolic process;GO:0006090:pyruvate metabolic process;GO:0006091:generation of precursor metabolites and energy;GO:0006096:glycolytic process;GO:0006139:nucleobase-containing compound metabolic process;GO:0006163:purine nucleotide metabolic proces…	GO:0000166:nucleotide binding;GO:0001882:nucleoside binding;GO:0001883:purine nucleoside binding;GO:0003824:catalytic activity;GO:0004340:glucokinase activity;GO:0004396:hexokinase activity;GO:0005488:binding;GO:0005524:ATP binding;GO:0005536:glucose binding;GO:0008865:fructokinase activity;GO:0016301:kinase activity;GO:0016740:transferase activity;GO:0016772:transferase activity, transferring ph…	GO:0005622:intracellular;GO:0005623:cell;GO:0005737:cytoplasm;GO:0005829:cytosol;GO:0044424:intracellular part;GO:0044444:cytoplasmic part;GO:0044464:cell part
GTSE1-DT	7.42701e-122	-0.0218426	0.172	0.592	2.79107e-118	NA	-0.00347035	0.0185359	ENSG00000277232	ENSG00000277232	lncRNA	GRCh38.98	chr22	-	46295143	46296660	1518	hsa:150384:GTSE1-AS1, CN5H6.4, LL22NC03-5H6.6	150384	GTSE1 divergent transcript [Source:HGNC Symbol;Acc:HGNC:27163]	-	-	-	-	-	-	-	-	-	-
RGS7	9.91759e-122	0.0114223	0.842	0.223	3.72703e-118	NA	0.0117899	0.000298725	ENSG00000182901	ENSG00000182901	protein_coding	GRCh38.98	chr1	-	240775515	241357230	581716	hsa:6000:RGS7	6000	regulator of G protein signaling 7 [Source:HGNC Symbol;Acc:HGNC:10003]	-	R-HSA-6814122:Cooperation of PDCL (PhLP1) and TRiC/CCT in G-protein beta folding;R-HSA-372790:Signaling by GPCR;R-HSA-392499:Metabolism of proteins;R-HSA-388396:GPCR downstream signaling;R-HSA-162582:Signal Transduction;R-HSA-418594:G alpha (i) signalling events;R-HSA-391251:Protein folding;R-HSA-390466:Chaperonin-mediated protein folding	-	P00026:Heterotrimeric G-protein signaling pathway-Gi alpha and Gs alpha mediated pathway;P00027:Heterotrimeric G-protein signaling pathway-Gq alpha and Go alpha mediated pathway	-	-	Obesity-related traits;Longevity (90 years and older)	GO:0006457:protein folding;GO:0007154:cell communication;GO:0007165:signal transduction;GO:0007186:G-protein coupled receptor signaling pathway;GO:0009966:regulation of signal transduction;GO:0009968:negative regulation of signal transduction;GO:0009987:cellular process;GO:0010646:regulation of cell communication;GO:0010648:negative regulation of cell communication;GO:0023051:regulation of signal…	GO:0004871:signal transducer activity;GO:0005096:GTPase activator activity;GO:0005488:binding;GO:0005515:protein binding;GO:0008047:enzyme activator activity;GO:0030234:enzyme regulator activity;GO:0030695:GTPase regulator activity;GO:0031681:G-protein beta-subunit binding;GO:0060589:nucleoside-triphosphatase regulator activity;GO:0098772:molecular function regulator	GO:0005622:intracellular;GO:0005623:cell;GO:0005737:cytoplasm;GO:0005829:cytosol;GO:0005834:heterotrimeric G-protein complex;GO:0005886:plasma membrane;GO:0009898:cytoplasmic side of plasma membrane;GO:0016020:membrane;GO:0019897:extrinsic component of plasma membrane;GO:0019898:extrinsic component of membrane;GO:0031234:extrinsic component of cytoplasmic side of plasma membrane;GO:0032991:macrom…
MATK	2.86697e-121	0.580447	0.842	0.428	1.07741e-117	NA	1.13373	0.194137	ENSG00000007264	ENSG00000007264	protein_coding	GRCh38.98	chr19	-	3777970	3802129	24160	hsa:4145:MATK, CHK, CTK, HHYLTK, HYL, HYLTK, Lsk	4145	megakaryocyte-associated tyrosine kinase [Source:HGNC Symbol;Acc:HGNC:6906]	hsa04722:Neurotrophin signaling pathway	R-HSA-1227986:Signaling by ERBB2;R-HSA-162582:Signal Transduction	-	-	-	-	Obesity-related traits	GO:0002376:immune system process;GO:0006464:cellular protein modification process;GO:0006468:protein phosphorylation;GO:0006793:phosphorus metabolic process;GO:0006796:phosphate-containing compound metabolic process;GO:0006928:movement of cell or subcellular component;GO:0006950:response to stress;GO:0006952:defense response;GO:0006955:immune response;GO:0007154:cell communication;GO:0007165:sign…	GO:0000166:nucleotide binding;GO:0001882:nucleoside binding;GO:0001883:purine nucleoside binding;GO:0003824:catalytic activity;GO:0004672:protein kinase activity;GO:0004713:protein tyrosine kinase activity;GO:0004715:non-membrane spanning protein tyrosine kinase activity;GO:0005102:receptor binding;GO:0005488:binding;GO:0005515:protein binding;GO:0005524:ATP binding;GO:0016301:kinase activity;GO:…	GO:0005622:intracellular;GO:0005623:cell;GO:0005737:cytoplasm;GO:0005829:cytosol;GO:0005886:plasma membrane;GO:0009898:cytoplasmic side of plasma membrane;GO:0016020:membrane;GO:0019897:extrinsic component of plasma membrane;GO:0019898:extrinsic component of membrane;GO:0031234:extrinsic component of cytoplasmic side of plasma membrane;GO:0044424:intracellular part;GO:0044425:membrane part;GO:004…
S1PR5	4.03832e-121	0.71255	0.844	0.395	1.5176e-117	NA	1.45296	0.202911	ENSG00000180739	ENSG00000180739	protein_coding	GRCh38.98	chr19	-	10512742	10517931	5190	hsa:53637:S1PR5, EDG8, Edg-8, S1P5, SPPR-1, SPPR-2	53637	sphingosine-1-phosphate receptor 5 [Source:HGNC Symbol;Acc:HGNC:14299]	hsa04080:Neuroactive ligand-receptor interaction;hsa04071:Sphingolipid signaling pathway	R-HSA-373076:Class A/1 (Rhodopsin-like receptors);R-HSA-419408:Lysosphingolipid and LPA receptors;R-HSA-372790:Signaling by GPCR;R-HSA-388396:GPCR downstream signaling;R-HSA-162582:Signal Transduction;R-HSA-418594:G alpha (i) signalling events;R-HSA-500792:GPCR ligand binding	-	-	-	-	-	GO:0003376:sphingosine-1-phosphate signaling pathway;GO:0007154:cell communication;GO:0007165:signal transduction;GO:0007186:G-protein coupled receptor signaling pathway;GO:0007275:multicellular organism development;GO:0007399:nervous system development;GO:0009987:cellular process;GO:0022008:neurogenesis;GO:0023052:signaling;GO:0030154:cell differentiation;GO:0030182:neuron differentiation;GO:003…	GO:0004871:signal transducer activity;GO:0004872:receptor activity;GO:0004888:transmembrane signaling receptor activity;GO:0004930:G-protein coupled receptor activity;GO:0038023:signaling receptor activity;GO:0038036:sphingosine-1-phosphate receptor activity;GO:0045125:bioactive lipid receptor activity;GO:0060089:molecular transducer activity	GO:0005623:cell;GO:0005886:plasma membrane;GO:0016020:membrane;GO:0016021:integral component of membrane;GO:0031224:intrinsic component of membrane;GO:0044425:membrane part;GO:0044464:cell part;GO:0071944:cell periphery
LINC02086	2.00037e-120	0.0285056	0.835	0.43	7.51741e-117	NA	0.0309954	0.00202116	ENSG00000244649	ENSG00000244649	lncRNA	GRCh38.98	chr17	+	48646923	48707346	60424	-	-	long intergenic non-protein coding RNA 2086 [Source:HGNC Symbol;Acc:HGNC:52936]	-	-	-	-	-	-	-	-	-	-
AC005034.6	9.41648e-120	-0.0190043	0.835	0.311	3.53871e-116	NA	0.0200983	0.0396699	ENSG00000286045	ENSG00000286045	lncRNA	GRCh38.98	chr2	+	75710782	75728123	17342	-	-	novel transcript, antisense to GCFC2	-	-	-	-	-	-	-	-	-	-
FCRL6	4.36726e-119	0.534658	0.824	0.408	1.64122e-115	NA	1.07573	0.216106	ENSG00000181036	ENSG00000181036	protein_coding	GRCh38.98	chr1	+	159800511	159816257	15747	hsa:343413:FCRL6, FcRH6	343413	Fc receptor like 6 [Source:HGNC Symbol;Acc:HGNC:31910]	-	-	-	-	-	-	C-reactive protein	-	-	GO:0005623:cell;GO:0005886:plasma membrane;GO:0009897:external side of plasma membrane;GO:0009986:cell surface;GO:0016020:membrane;GO:0016021:integral component of membrane;GO:0031224:intrinsic component of membrane;GO:0044425:membrane part;GO:0044459:plasma membrane part;GO:0044464:cell part;GO:0071944:cell periphery;GO:0098552:side of membrane
GZMA	6.24466e-119	1.33561	0.912	0.652	2.34674e-115	NA	8.69576	1.54996	ENSG00000145649	ENSG00000145649	protein_coding	GRCh38.98	chr5	+	55102646	55110252	7607	hsa:3001:GZMA, CTLA3, HFSP	3001	granzyme A [Source:HGNC Symbol;Acc:HGNC:4708]	hsa04080:Neuroactive ligand-receptor interaction	-	-	-	-	-	-	GO:0002376:immune system process;GO:0006139:nucleobase-containing compound metabolic process;GO:0006259:DNA metabolic process;GO:0006508:proteolysis;GO:0006725:cellular aromatic compound metabolic process;GO:0006807:nitrogen compound metabolic process;GO:0006915:apoptotic process;GO:0006955:immune response;GO:0008152:metabolic process;GO:0008219:cell death;GO:0009056:catabolic process;GO:0009057:…	GO:0003824:catalytic activity;GO:0004175:endopeptidase activity;GO:0004252:serine-type endopeptidase activity;GO:0005488:binding;GO:0005515:protein binding;GO:0008233:peptidase activity;GO:0008236:serine-type peptidase activity;GO:0016787:hydrolase activity;GO:0017171:serine hydrolase activity;GO:0042802:identical protein binding;GO:0042803:protein homodimerization activity;GO:0046983:protein dim…	GO:0001772:immunological synapse;GO:0005576:extracellular region;GO:0005622:intracellular;GO:0005623:cell;GO:0005634:nucleus;GO:0005886:plasma membrane;GO:0016020:membrane;GO:0043226:organelle;GO:0043227:membrane-bounded organelle;GO:0043229:intracellular organelle;GO:0043231:intracellular membrane-bounded organelle;GO:0044424:intracellular part;GO:0044425:membrane part;GO:0044459:plasma membrane…
FTH1	1.12426e-117	-1.04895	0.99	0.998	4.22497e-114	NA	51.3986	148.58	ENSG00000167996	ENSG00000167996	protein_coding	GRCh38.98	chr11	-	61959718	61967634	7917	hsa:2495:FTH1, FHC, FTH, FTHL6, HFE5, PIG15, PLIF	2495	ferritin heavy chain 1 [Source:HGNC Symbol;Acc:HGNC:3976]	hsa04978:Mineral absorption	R-HSA-3000480:Scavenging by Class A Receptors;R-HSA-432722:Golgi Associated Vesicle Biogenesis;R-HSA-5653656:Vesicle-mediated transport;R-HSA-382551:Transmembrane transport of small molecules;R-HSA-917937:Iron uptake and transport;R-HSA-421837:Clathrin derived vesicle budding;R-HSA-2173782:Binding and Uptake of Ligands by Scavenger Receptors;R-HSA-199992:trans-Golgi Network Vesicle Budding;R-HSA-…	-	-	615517:Hemochromatosis, type 5	-	Phospholipid levels (plasma);Estradiol levels;Plasma omega-6 polyunsaturated fatty acid levels (linoleic acid);Plasma omega-6 polyunsaturated fatty acid levels (gamma-linolenic acid);Plasma omega-6 polyunsaturated fatty acid levels (arachidonic acid);Plasma omega-6 polyunsaturated fatty acid levels (dihomo-gamma-linolenic acid)	GO:0000041:transition metal ion transport;GO:0002376:immune system process;GO:0006810:transport;GO:0006811:ion transport;GO:0006812:cation transport;GO:0006826:iron ion transport;GO:0006873:cellular ion homeostasis;GO:0006875:cellular metal ion homeostasis;GO:0006879:cellular iron ion homeostasis;GO:0006880:intracellular sequestering of iron ion;GO:0006955:immune response;GO:0008152:metabolic pro…	GO:0003824:catalytic activity;GO:0004322:ferroxidase activity;GO:0005488:binding;GO:0005506:iron ion binding;GO:0005515:protein binding;GO:0008199:ferric iron binding;GO:0016491:oxidoreductase activity;GO:0016722:oxidoreductase activity, oxidizing metal ions;GO:0016724:oxidoreductase activity, oxidizing metal ions, oxygen as acceptor;GO:0043167:ion binding;GO:0043169:cation binding;GO:0046872:met…	GO:0005576:extracellular region;GO:0005622:intracellular;GO:0005623:cell;GO:0005634:nucleus;GO:0005737:cytoplasm;GO:0005829:cytosol;GO:0008043:intracellular ferritin complex;GO:0031982:vesicle;GO:0031988:membrane-bounded vesicle;GO:0032991:macromolecular complex;GO:0043226:organelle;GO:0043227:membrane-bounded organelle;GO:0043229:intracellular organelle;GO:0043230:extracellular organelle;GO:0043…
TIGIT	1.38492e-115	0.471889	0.86	0.607	5.20452e-112	Immunoinhibitors	0.810862	0.129657	ENSG00000181847	ENSG00000181847	protein_coding	GRCh38.98	chr3	+	114276913	114310288	33376	hsa:201633:TIGIT, VSIG9, VSTM3, WUCAM	201633	T cell immunoreceptor with Ig and ITIM domains [Source:HGNC Symbol;Acc:HGNC:26838]	hsa04514:Cell adhesion molecules (CAMs)	-	-	-	-	-	-	GO:0001775:cell activation;GO:0001816:cytokine production;GO:0001817:regulation of cytokine production;GO:0001818:negative regulation of cytokine production;GO:0001819:positive regulation of cytokine production;GO:0002376:immune system process;GO:0002682:regulation of immune system process;GO:0002683:negative regulation of immune system process;GO:0002694:regulation of leukocyte activation;GO:000…	GO:0004872:receptor activity;GO:0005102:receptor binding;GO:0005488:binding;GO:0005515:protein binding;GO:0042802:identical protein binding;GO:0042803:protein homodimerization activity;GO:0046983:protein dimerization activity;GO:0050839:cell adhesion molecule binding;GO:0060089:molecular transducer activity	GO:0005623:cell;GO:0005886:plasma membrane;GO:0005887:integral component of plasma membrane;GO:0005911:cell-cell junction;GO:0005912:adherens junction;GO:0005913:cell-cell adherens junction;GO:0009986:cell surface;GO:0016020:membrane;GO:0016021:integral component of membrane;GO:0030054:cell junction;GO:0031224:intrinsic component of membrane;GO:0031226:intrinsic component of plasma membrane;GO:00…
GZMM	1.47755e-115	1.09022	0.889	0.787	5.55263e-112	NA	3.36011	0.46562	ENSG00000197540	ENSG00000197540	protein_coding	GRCh38.98	chr19	+	544034	549924	5891	hsa:3004:GZMM, LMET1, MET1	3004	granzyme M [Source:HGNC Symbol;Acc:HGNC:4712]	-	R-HSA-168256:Immune System;R-HSA-173736:Alternative complement activation;R-HSA-166658:Complement cascade;R-HSA-166663:Initial triggering of complement;R-HSA-168249:Innate Immune System	-	-	-	-	-	GO:0002376:immune system process;GO:0006508:proteolysis;GO:0006915:apoptotic process;GO:0006950:response to stress;GO:0006952:defense response;GO:0006955:immune response;GO:0008152:metabolic process;GO:0008219:cell death;GO:0009987:cellular process;GO:0012501:programmed cell death;GO:0019538:protein metabolic process;GO:0019835:cytolysis;GO:0043170:macromolecule metabolic process;GO:0044238:prima…	GO:0003824:catalytic activity;GO:0004175:endopeptidase activity;GO:0004252:serine-type endopeptidase activity;GO:0005488:binding;GO:0005515:protein binding;GO:0008233:peptidase activity;GO:0008236:serine-type peptidase activity;GO:0016787:hydrolase activity;GO:0017171:serine hydrolase activity;GO:0070011:peptidase activity, acting on L-amino acid peptides	GO:0005576:extracellular region;GO:0016020:membrane
LAG3	3.95502e-115	0.176205	0.877	0.576	1.4863e-111	Immunoinhibitors	0.394977	0.169613	ENSG00000089692	ENSG00000089692	protein_coding	GRCh38.98	chr12	+	6772512	6778455	5944	hsa:3902:LAG3, CD223	3902	lymphocyte activating 3 [Source:HGNC Symbol;Acc:HGNC:6476]	-	-	-	-	-	-	-	GO:0001775:cell activation;GO:0001816:cytokine production;GO:0001817:regulation of cytokine production;GO:0001818:negative regulation of cytokine production;GO:0001906:cell killing;GO:0001909:leukocyte mediated cytotoxicity;GO:0001910:regulation of leukocyte mediated cytotoxicity;GO:0001912:positive regulation of leukocyte mediated cytotoxicity;GO:0002228:natural killer cell mediated immunity;GO:…	GO:0003823:antigen binding;GO:0004871:signal transducer activity;GO:0004872:receptor activity;GO:0004888:transmembrane signaling receptor activity;GO:0005102:receptor binding;GO:0005488:binding;GO:0005515:protein binding;GO:0038023:signaling receptor activity;GO:0042287:MHC protein binding;GO:0042289:MHC class II protein binding;GO:0060089:molecular transducer activity	GO:0005623:cell;GO:0005886:plasma membrane;GO:0009897:external side of plasma membrane;GO:0009986:cell surface;GO:0016020:membrane;GO:0016021:integral component of membrane;GO:0031224:intrinsic component of membrane;GO:0044425:membrane part;GO:0044459:plasma membrane part;GO:0044464:cell part;GO:0071944:cell periphery;GO:0098552:side of membrane
AC048338.2	5.91493e-115	0.00241441	0.878	0.609	2.22283e-111	NA	0.00325899	0.000839635	ENSG00000284934	ENSG00000284934	protein_coding	GRCh38.98	chr12	-	122207662	122227534	19873	-	-	Diablo homolog, mitochondrial [Source:UniProtKB/Swiss-Prot;Acc:Q9NR28]	-	-	-	-	-	-	-	-	-	-
ZNF470	5.02478e-113	-0.00104258	0.082	0.105	1.88831e-109	NA	-0.0010988	-5.68272e-05	ENSG00000197016	ENSG00000197016	protein_coding	GRCh38.98	chr19	+	56567468	56588911	21444	hsa:388566:ZNF470, CZF-1	388566	zinc finger protein 470 [Source:HGNC Symbol;Acc:HGNC:22220]	-	R-HSA-212436:Generic Transcription Pathway;R-HSA-74160:Gene Expression	-	-	-	-	Obesity-related traits	GO:0006139:nucleobase-containing compound metabolic process;GO:0006351:transcription, DNA-templated;GO:0006355:regulation of transcription, DNA-templated;GO:0006725:cellular aromatic compound metabolic process;GO:0006807:nitrogen compound metabolic process;GO:0008152:metabolic process;GO:0009058:biosynthetic process;GO:0009059:macromolecule biosynthetic process;GO:0009889:regulation of biosynthet…	GO:0001071:nucleic acid binding transcription factor activity;GO:0003676:nucleic acid binding;GO:0003677:DNA binding;GO:0003700:transcription factor activity, sequence-specific DNA binding;GO:0005488:binding;GO:0043167:ion binding;GO:0043169:cation binding;GO:0046872:metal ion binding;GO:0097159:organic cyclic compound binding;GO:1901363:heterocyclic compound binding	GO:0005622:intracellular;GO:0005623:cell;GO:0005634:nucleus;GO:0005654:nucleoplasm;GO:0031974:membrane-enclosed lumen;GO:0031981:nuclear lumen;GO:0043226:organelle;GO:0043227:membrane-bounded organelle;GO:0043229:intracellular organelle;GO:0043231:intracellular membrane-bounded organelle;GO:0043233:organelle lumen;GO:0044422:organelle part;GO:0044424:intracellular part;GO:0044428:nuclear part;GO:…
HIST1H2BI	5.7782e-113	0.00630847	0.108	0.189	2.17145e-109	NA	0.00615074	-0.000176556	ENSG00000278588	ENSG00000278588	protein_coding	GRCh38.98	chr6	+	26272976	26273356	381	hsa:8346:HIST1H2BI, H2B/k, H2BFK	8346	histone cluster 1 H2B family member i [Source:HGNC Symbol;Acc:HGNC:4756]	hsa05203:Viral carcinogenesis;hsa05322:Systemic lupus erythematosus;hsa05034:Alcoholism	R-HSA-427389:ERCC6 (CSB) and EHMT2 (G9a) positively regulate rRNA expression;R-HSA-5625886:Activated PKN1 stimulates transcription of AR (androgen receptor) regulated genes KLK2 and KLK3;R-HSA-69473:G2/M DNA damage checkpoint;R-HSA-3214815:HDACs deacetylate histones;R-HSA-912446:Meiotic recombination;R-HSA-69481:G2/M Checkpoints;R-HSA-5693606:DNA Double Strand Break Response;R-HSA-212300:PRC2 met…	-	-	-	-	-	GO:0002227:innate immune response in mucosa;GO:0002251:organ or tissue specific immune response;GO:0002376:immune system process;GO:0002385:mucosal immune response;GO:0006323:DNA packaging;GO:0006325:chromatin organization;GO:0006333:chromatin assembly or disassembly;GO:0006334:nucleosome assembly;GO:0006461:protein complex assembly;GO:0006950:response to stress;GO:0006952:defense response;GO:000…	GO:0003676:nucleic acid binding;GO:0003677:DNA binding;GO:0005488:binding;GO:0005515:protein binding;GO:0046982:protein heterodimerization activity;GO:0046983:protein dimerization activity;GO:0097159:organic cyclic compound binding;GO:1901363:heterocyclic compound binding	GO:0000228:nuclear chromosome;GO:0000785:chromatin;GO:0000786:nucleosome;GO:0000788:nuclear nucleosome;GO:0000790:nuclear chromatin;GO:0005576:extracellular region;GO:0005615:extracellular space;GO:0005622:intracellular;GO:0005623:cell;GO:0005634:nucleus;GO:0005654:nucleoplasm;GO:0005694:chromosome;GO:0005737:cytoplasm;GO:0031974:membrane-enclosed lumen;GO:0031981:nuclear lumen;GO:0031982:vesicle…
POT1-AS1	6.0003e-113	0.000253586	0.244	0.723	2.25491e-109	NA	0.0127379	0.0124812	ENSG00000224897	ENSG00000224897	lncRNA	GRCh38.98	chr7	+	124929873	125482966	553094	hsa:401398:POT1-AS1	401398	POT1 antisense RNA 1 [Source:HGNC Symbol;Acc:HGNC:49459]	-	-	-	-	-	-	-	-	-	-
KLRF1	1.12851e-112	0.505294	0.912	0.684	4.24093e-109	NA	1.08869	0.260166	ENSG00000150045	ENSG00000150045	protein_coding	GRCh38.98	chr12	+	9827481	9845007	17527	hsa:51348:KLRF1, CLEC5C, NKp80	51348	killer cell lectin like receptor F1 [Source:HGNC Symbol;Acc:HGNC:13342]	-	R-HSA-168256:Immune System;R-HSA-1280218:Adaptive Immune System;R-HSA-198933:Immunoregulatory interactions between a Lymphoid and a non-Lymphoid cell	-	-	-	-	-	GO:0002376:immune system process;GO:0002682:regulation of immune system process;GO:0006955:immune response;GO:0007154:cell communication;GO:0007165:signal transduction;GO:0007166:cell surface receptor signaling pathway;GO:0009987:cellular process;GO:0023052:signaling;GO:0044699:single-organism process;GO:0044700:single organism signaling;GO:0044763:single-organism cellular process;GO:0048583:regu…	GO:0004871:signal transducer activity;GO:0004872:receptor activity;GO:0004888:transmembrane signaling receptor activity;GO:0005488:binding;GO:0030246:carbohydrate binding;GO:0032393:MHC class I receptor activity;GO:0038023:signaling receptor activity;GO:0060089:molecular transducer activity	GO:0005623:cell;GO:0005886:plasma membrane;GO:0005887:integral component of plasma membrane;GO:0016020:membrane;GO:0016021:integral component of membrane;GO:0031224:intrinsic component of membrane;GO:0031226:intrinsic component of plasma membrane;GO:0044425:membrane part;GO:0044459:plasma membrane part;GO:0044464:cell part;GO:0071944:cell periphery
AC234582.2	4.22545e-112	-0.0130698	0.144	0.559	1.58792e-108	NA	-0.00329925	0.0098129	ENSG00000236263	ENSG00000236263	lncRNA	GRCh38.98	chr1	-	155211151	155213819	2669	-	-	novel transcript	-	-	-	-	-	-	-	-	-	-
TRDC	5.25053e-112	0.237256	0.868	0.488	1.97315e-108	NA	0.565934	0.235192	ENSG00000211829	ENSG00000211829	TR_C_gene	GRCh38.98	chr14	+	22462932	22465787	2856	-	-	T cell receptor delta constant [Source:HGNC Symbol;Acc:HGNC:12253]	-	-	-	-	-	-	-	-	-	-
TK1	5.71164e-112	0.0346445	0.842	0.307	2.14643e-108	NA	0.0658676	0.0295734	ENSG00000167900	ENSG00000167900	protein_coding	GRCh38.98	chr17	-	78174091	78187233	13143	hsa:7083:TK1, TK2	7083	thymidine kinase 1 [Source:HGNC Symbol;Acc:HGNC:11830]	hsa00240:Pyrimidine metabolism;hsa00983:Drug metabolism - other enzymes;hsa01100:Metabolic pathways	R-HSA-15869:Metabolism of nucleotides;R-HSA-1430728:Metabolism;R-HSA-73848:Pyrimidine metabolism;R-HSA-73614:Pyrimidine salvage reactions	PWY-7200:superpathway of pyrimidine deoxyribonucleoside salvage;PWY-7199:pyrimidine deoxyribonucleosides salvage	P02774:Salvage pyrimidine deoxyribonucleotides	-	-	-	GO:0000003:reproduction;GO:0001889:liver development;GO:0006139:nucleobase-containing compound metabolic process;GO:0006213:pyrimidine nucleoside metabolic process;GO:0006259:DNA metabolic process;GO:0006461:protein complex assembly;GO:0006725:cellular aromatic compound metabolic process;GO:0006753:nucleoside phosphate metabolic process;GO:0006793:phosphorus metabolic process;GO:0006796:phosphate…	GO:0000166:nucleotide binding;GO:0001882:nucleoside binding;GO:0001883:purine nucleoside binding;GO:0003824:catalytic activity;GO:0004797:thymidine kinase activity;GO:0005488:binding;GO:0005515:protein binding;GO:0005524:ATP binding;GO:0008270:zinc ion binding;GO:0016301:kinase activity;GO:0016740:transferase activity;GO:0016772:transferase activity, transferring phosphorus-containing groups;GO:0…	GO:0005622:intracellular;GO:0005623:cell;GO:0005737:cytoplasm;GO:0005829:cytosol;GO:0044424:intracellular part;GO:0044444:cytoplasmic part;GO:0044464:cell part
COL6A2	2.38373e-111	0.0358638	0.824	0.342	8.95805e-108	NA	0.155529	0.114822	ENSG00000142173	ENSG00000142173	protein_coding	GRCh38.98	chr21	+	46098097	46132849	34753	hsa:1292:COL6A2, BTHLM1, PP3610, UCMD1	1292	collagen type VI alpha 2 chain [Source:HGNC Symbol;Acc:HGNC:2212]	hsa04151:PI3K-Akt signaling pathway;hsa04510:Focal adhesion;hsa04512:ECM-receptor interaction;hsa04974:Protein digestion and absorption	R-HSA-375165:NCAM signaling for neurite out-growth;R-HSA-1474244:Extracellular matrix organization;R-HSA-1266738:Developmental Biology;R-HSA-186797:Signaling by PDGF;R-HSA-1650814:Collagen biosynthesis and modifying enzymes;R-HSA-422475:Axon guidance;R-HSA-162582:Signal Transduction;R-HSA-2022090:Assembly of collagen fibrils and other multimeric structures;R-HSA-216083:Integrin cell surface inter…	-	P00031:Inflammation mediated by chemokine and cytokine signaling pathway;P00034:Integrin signalling pathway	255600:Myosclerosis, congenital;158810:Bethlem myopathy 1;254090:Ullrich congenital muscular dystrophy 1	Musculoskeletal diseases;Muscular diseases;H00590:Congenital muscular dystrophies (CMD/MDC);H01341:Collagen VI myopathy;H01340:Bethlem myopathy;H01338:Myosclerosis	-	GO:0006461:protein complex assembly;GO:0007155:cell adhesion;GO:0008152:metabolic process;GO:0009056:catabolic process;GO:0009743:response to carbohydrate;GO:0009746:response to hexose;GO:0009749:response to glucose;GO:0009987:cellular process;GO:0010033:response to organic substance;GO:0016043:cellular component organization;GO:0022607:cellular component assembly;GO:0022610:biological adhesion;G…	GO:0005488:binding;GO:0005515:protein binding	GO:0005576:extracellular region;GO:0005578:proteinaceous extracellular matrix;GO:0005581:collagen trimer;GO:0005615:extracellular space;GO:0005622:intracellular;GO:0005623:cell;GO:0005737:cytoplasm;GO:0005783:endoplasmic reticulum;GO:0005788:endoplasmic reticulum lumen;GO:0005886:plasma membrane;GO:0012505:endomembrane system;GO:0016020:membrane;GO:0031012:extracellular matrix;GO:0031974:membrane…
ATP6V1G2	3.11897e-111	0.0114229	0.791	0.258	1.17211e-107	NA	0.0118756	0.000382792	ENSG00000213760	ENSG00000213760	protein_coding	GRCh38.98	chr6	-	31544462	31548427	3966	hsa:534:ATP6V1G2, ATP6G, ATP6G2, NG38, VMA10	534	ATPase H+ transporting V1 subunit G2 [Source:HGNC Symbol;Acc:HGNC:862]	hsa01100:Metabolic pathways;hsa04150:mTOR signaling pathway;hsa04145:Phagosome;hsa05323:Rheumatoid arthritis;hsa00190:Oxidative phosphorylation;hsa05120:Epithelial cell signaling in Helicobacter pylori infection;hsa04721:Synaptic vesicle cycle;hsa05110:Vibrio cholerae infection;hsa04966:Collecting duct acid secretion	R-HSA-74752:Signaling by Insulin receptor;R-HSA-168256:Immune System;R-HSA-382551:Transmembrane transport of small molecules;R-HSA-1222556:ROS, RNS production in response to bacteria;R-HSA-162582:Signal Transduction;R-HSA-917937:Iron uptake and transport;R-HSA-77387:Insulin receptor recycling;R-HSA-917977:Transferrin endocytosis and recycling;R-HSA-983712:Ion channel transport	-	-	-	-	-	GO:0000041:transition metal ion transport;GO:0006810:transport;GO:0006811:ion transport;GO:0006812:cation transport;GO:0006818:hydrogen transport;GO:0006826:iron ion transport;GO:0006873:cellular ion homeostasis;GO:0006885:regulation of pH;GO:0006914:autophagy;GO:0006996:organelle organization;GO:0007154:cell communication;GO:0007165:signal transduction;GO:0007166:cell surface receptor signaling …	GO:0003824:catalytic activity;GO:0005215:transporter activity;GO:0016787:hydrolase activity;GO:0016817:hydrolase activity, acting on acid anhydrides;GO:0016820:hydrolase activity, acting on acid anhydrides, catalyzing transmembrane movement of substances;GO:0022804:active transmembrane transporter activity;GO:0022857:transmembrane transporter activity	GO:0005622:intracellular;GO:0005623:cell;GO:0005737:cytoplasm;GO:0005773:vacuole;GO:0005774:vacuolar membrane;GO:0005829:cytosol;GO:0016020:membrane;GO:0016023:cytoplasmic, membrane-bounded vesicle;GO:0016469:proton-transporting two-sector ATPase complex;GO:0016471:vacuolar proton-transporting V-type ATPase complex;GO:0031090:organelle membrane;GO:0031410:cytoplasmic vesicle;GO:0031982:vesicle;GO…
AC034238.1	5.37333e-111	0.0292473	0.81	0.242	2.0193e-107	NA	0.0256607	-0.00390266	ENSG00000240535	ENSG00000240535	lncRNA	GRCh38.98	chr5	-	55021299	55042844	21546	-	-	novel transcript, antisense to GZMK	-	-	-	-	-	-	-	-	-	-
GZMH	7.35961e-111	1.69277	0.896	0.615	2.76574e-107	NA	11.9847	1.38929	ENSG00000100450	ENSG00000100450	protein_coding	GRCh38.98	chr14	-	24606480	24609699	3220	hsa:2999:GZMH, CCP-X, CGL-2, CSP-C, CTLA1, CTSGL2	2999	granzyme H [Source:HGNC Symbol;Acc:HGNC:4710]	-	R-HSA-2980736:Peptide hormone metabolism;R-HSA-392499:Metabolism of proteins;R-HSA-381426:Regulation of Insulin-like Growth Factor (IGF) transport and uptake by Insulin-like Growth Factor Binding Proteins (IGFBPs);R-HSA-2022377:Metabolism of Angiotensinogen to Angiotensins	-	P00006:Apoptosis signaling pathway	-	-	-	GO:0002376:immune system process;GO:0006508:proteolysis;GO:0006915:apoptotic process;GO:0006955:immune response;GO:0008152:metabolic process;GO:0008219:cell death;GO:0009987:cellular process;GO:0010467:gene expression;GO:0012501:programmed cell death;GO:0016485:protein processing;GO:0019538:protein metabolic process;GO:0019835:cytolysis;GO:0043170:macromolecule metabolic process;GO:0044238:primar…	GO:0003824:catalytic activity;GO:0004175:endopeptidase activity;GO:0004252:serine-type endopeptidase activity;GO:0008233:peptidase activity;GO:0008236:serine-type peptidase activity;GO:0016787:hydrolase activity;GO:0017171:serine hydrolase activity;GO:0070011:peptidase activity, acting on L-amino acid peptides	GO:0005622:intracellular;GO:0005623:cell;GO:0005737:cytoplasm;GO:0016020:membrane;GO:0043226:organelle;GO:0043227:membrane-bounded organelle;GO:0043229:intracellular organelle;GO:0043231:intracellular membrane-bounded organelle;GO:0044424:intracellular part;GO:0044464:cell part
CDC45	4.13461e-110	-0.0161345	0.845	0.227	1.55379e-106	NA	0.0245557	0.0412205	ENSG00000093009	ENSG00000093009	protein_coding	GRCh38.98	chr22	+	19479457	19520612	41156	hsa:8318:CDC45, CDC45L, CDC45L2, PORC-PI-1	8318	cell division cycle 45 [Source:HGNC Symbol;Acc:HGNC:1739]	hsa04110:Cell cycle	R-HSA-69481:G2/M Checkpoints;R-HSA-69205:G1/S-Specific Transcription;R-HSA-69620:Cell Cycle Checkpoints;R-HSA-68874:M/G1 Transition;R-HSA-69306:DNA Replication;R-HSA-176187:Activation of ATR in response to replication stress;R-HSA-69239:Synthesis of DNA;R-HSA-69206:G1/S Transition;R-HSA-113510:E2F mediated regulation of DNA replication;R-HSA-68962:Activation of the pre-replicative complex;R-HSA-1…	-	-	617063:Meier-Gorlin syndrome 7	-	-	GO:0000075:cell cycle checkpoint;GO:0000076:DNA replication checkpoint;GO:0000082:G1/S transition of mitotic cell cycle;GO:0000083:regulation of transcription involved in G1/S transition of mitotic cell cycle;GO:0000278:mitotic cell cycle;GO:0000724:double-strand break repair via homologous recombination;GO:0000725:recombinational repair;GO:0000727:double-strand break repair via break-induced rep…	GO:0003676:nucleic acid binding;GO:0003677:DNA binding;GO:0003678:DNA helicase activity;GO:0003682:chromatin binding;GO:0003688:DNA replication origin binding;GO:0003690:double-stranded DNA binding;GO:0003697:single-stranded DNA binding;GO:0003824:catalytic activity;GO:0004386:helicase activity;GO:0005488:binding;GO:0005515:protein binding;GO:0016462:pyrophosphatase activity;GO:0016787:hydrolase …	GO:0000228:nuclear chromosome;GO:0005622:intracellular;GO:0005623:cell;GO:0005634:nucleus;GO:0005654:nucleoplasm;GO:0005656:nuclear pre-replicative complex;GO:0005657:replication fork;GO:0005694:chromosome;GO:0005737:cytoplasm;GO:0005813:centrosome;GO:0005815:microtubule organizing center;GO:0005856:cytoskeleton;GO:0015630:microtubule cytoskeleton;GO:0031261:DNA replication preinitiation complex;…
IL2RB	5.1947e-110	0.466929	0.893	0.635	1.95217e-106	NA	1.08371	0.306328	ENSG00000100385	ENSG00000100385	protein_coding	GRCh38.98	chr22	-	37125843	37175054	49212	hsa:3560:IL2RB, CD122, IL15RB, P70-75	3560	interleukin 2 receptor subunit beta [Source:HGNC Symbol;Acc:HGNC:6009]	hsa05202:Transcriptional misregulation in cancer;hsa04060:Cytokine-cytokine receptor interaction;hsa04151:PI3K-Akt signaling pathway;hsa04630:Jak-STAT signaling pathway;hsa05162:Measles;hsa05166:HTLV-I infection;hsa04144:Endocytosis	R-HSA-2424491:DAP12 signaling;R-HSA-375165:NCAM signaling for neurite out-growth;R-HSA-114604:GPVI-mediated activation cascade;R-HSA-5654741:Signaling by FGFR3;R-HSA-187037:NGF signalling via TRKA from the plasma membrane;R-HSA-190236:Signaling by FGFR;R-HSA-5673001:RAF/MAP kinase cascade;R-HSA-112399:IRS-mediated signalling;R-HSA-1266738:Developmental Biology;R-HSA-74752:Signaling by Insulin rec…	-	P00036:Interleukin signaling pathway	-	-	Rheumatoid arthritis;Asthma;Tuberculosis;Type 1 diabetes autoantibodies	GO:0000165:MAPK cascade;GO:0001775:cell activation;GO:0002376:immune system process;GO:0006461:protein complex assembly;GO:0006464:cellular protein modification process;GO:0006468:protein phosphorylation;GO:0006793:phosphorus metabolic process;GO:0006796:phosphate-containing compound metabolic process;GO:0006915:apoptotic process;GO:0007154:cell communication;GO:0007165:signal transduction;GO:000…	GO:0004871:signal transducer activity;GO:0004872:receptor activity;GO:0004888:transmembrane signaling receptor activity;GO:0004896:cytokine receptor activity;GO:0004911:interleukin-2 receptor activity;GO:0005085:guanyl-nucleotide exchange factor activity;GO:0005088:Ras guanyl-nucleotide exchange factor activity;GO:0005488:binding;GO:0005515:protein binding;GO:0019838:growth factor binding;GO:0019…	GO:0005622:intracellular;GO:0005623:cell;GO:0005886:plasma membrane;GO:0005887:integral component of plasma membrane;GO:0009897:external side of plasma membrane;GO:0009986:cell surface;GO:0016020:membrane;GO:0016021:integral component of membrane;GO:0031224:intrinsic component of membrane;GO:0031226:intrinsic component of plasma membrane;GO:0044425:membrane part;GO:0044459:plasma membrane part;GO…
IFNL1	5.98652e-110	0.0132362	0.855	0.469	2.24973e-106	NA	0.0144171	0.00107855	ENSG00000182393	ENSG00000182393	protein_coding	GRCh38.98	chr19	+	39296407	39298673	2267	hsa:282618:IFNL1, IL-29, IL29	282618	interferon lambda 1 [Source:HGNC Symbol;Acc:HGNC:18363]	hsa04060:Cytokine-cytokine receptor interaction;hsa04630:Jak-STAT signaling pathway	R-HSA-168256:Immune System;R-HSA-1280215:Cytokine Signaling in Immune system;R-HSA-449147:Signaling by Interleukins	-	-	-	-	Chronic hepatitis C infection	GO:0001775:cell activation;GO:0001816:cytokine production;GO:0001817:regulation of cytokine production;GO:0001818:negative regulation of cytokine production;GO:0001819:positive regulation of cytokine production;GO:0001932:regulation of protein phosphorylation;GO:0001934:positive regulation of protein phosphorylation;GO:0002252:immune effector process;GO:0002263:cell activation involved in immune …	GO:0005102:receptor binding;GO:0005125:cytokine activity;GO:0005126:cytokine receptor binding;GO:0005488:binding;GO:0005515:protein binding;GO:0032003:interleukin-28 receptor binding	GO:0005576:extracellular region;GO:0005615:extracellular space;GO:0005622:intracellular;GO:0005623:cell;GO:0005886:plasma membrane;GO:0005887:integral component of plasma membrane;GO:0016020:membrane;GO:0016021:integral component of membrane;GO:0031224:intrinsic component of membrane;GO:0031226:intrinsic component of plasma membrane;GO:0032002:interleukin-28 receptor complex;GO:0032991:macromolec…
KLRK1	6.1051e-110	0.821425	0.889	0.654	2.2943e-106	NA	2.55332	0.562766	ENSG00000213809	ENSG00000213809	protein_coding	GRCh38.98	chr12	-	10372353	10391874	19522	hsa:22914:KLRK1, CD314, D12S2489E, KLR, NKG2-D, NKG2D	22914	killer cell lectin like receptor K1 [Source:HGNC Symbol;Acc:HGNC:18788]	hsa04650:Natural killer cell mediated cytotoxicity;hsa05144:Malaria	R-HSA-2424491:DAP12 signaling;R-HSA-168256:Immune System;R-HSA-1280218:Adaptive Immune System;R-HSA-2172127:DAP12 interactions;R-HSA-198933:Immunoregulatory interactions between a Lymphoid and a non-Lymphoid cell;R-HSA-168249:Innate Immune System	-	-	-	-	Obesity-related traits	GO:0001773:myeloid dendritic cell activation;GO:0001775:cell activation;GO:0001816:cytokine production;GO:0001817:regulation of cytokine production;GO:0001819:positive regulation of cytokine production;GO:0001906:cell killing;GO:0001909:leukocyte mediated cytotoxicity;GO:0001910:regulation of leukocyte mediated cytotoxicity;GO:0001912:positive regulation of leukocyte mediated cytotoxicity;GO:0002…	GO:0004871:signal transducer activity;GO:0004872:receptor activity;GO:0004888:transmembrane signaling receptor activity;GO:0005102:receptor binding;GO:0005488:binding;GO:0005515:protein binding;GO:0019899:enzyme binding;GO:0019900:kinase binding;GO:0030246:carbohydrate binding;GO:0032394:MHC class Ib receptor activity;GO:0038023:signaling receptor activity;GO:0042287:MHC protein binding;GO:004228…	GO:0005623:cell;GO:0005886:plasma membrane;GO:0005887:integral component of plasma membrane;GO:0009897:external side of plasma membrane;GO:0009986:cell surface;GO:0016020:membrane;GO:0016021:integral component of membrane;GO:0031224:intrinsic component of membrane;GO:0031226:intrinsic component of plasma membrane;GO:0044425:membrane part;GO:0044459:plasma membrane part;GO:0044464:cell part;GO:007…
CTSW	6.94658e-109	1.6418	0.925	0.721	2.61052e-105	NA	13.0086	1.71252	ENSG00000172543	ENSG00000172543	protein_coding	GRCh38.98	chr11	+	65879837	65883741	3905	hsa:1521:CTSW, LYPN	1521	cathepsin W [Source:HGNC Symbol;Acc:HGNC:2546]	hsa04210:Apoptosis;hsa04142:Lysosome	R-HSA-109582:Hemostasis;R-HSA-76005:Response to elevated platelet cytosolic Ca2+;R-HSA-76002:Platelet activation, signaling and aggregation;R-HSA-114608:Platelet degranulation	-	-	-	-	Inflammatory bowel disease;Acne (severe)	GO:0002376:immune system process;GO:0002576:platelet degranulation;GO:0006508:proteolysis;GO:0006810:transport;GO:0006887:exocytosis;GO:0006955:immune response;GO:0008152:metabolic process;GO:0009056:catabolic process;GO:0009057:macromolecule catabolic process;GO:0009987:cellular process;GO:0016192:vesicle-mediated transport;GO:0019538:protein metabolic process;GO:0030163:protein catabolic proces…	GO:0003824:catalytic activity;GO:0004175:endopeptidase activity;GO:0004197:cysteine-type endopeptidase activity;GO:0008233:peptidase activity;GO:0008234:cysteine-type peptidase activity;GO:0016787:hydrolase activity;GO:0070011:peptidase activity, acting on L-amino acid peptides	GO:0000323:lytic vacuole;GO:0005576:extracellular region;GO:0005615:extracellular space;GO:0005622:intracellular;GO:0005623:cell;GO:0005737:cytoplasm;GO:0005764:lysosome;GO:0005773:vacuole;GO:0012505:endomembrane system;GO:0016020:membrane;GO:0016023:cytoplasmic, membrane-bounded vesicle;GO:0030141:secretory granule;GO:0031089:platelet dense granule lumen;GO:0031410:cytoplasmic vesicle;GO:0031974…
SH2D2A	9.49779e-109	0.713162	0.831	0.523	3.56927e-105	NA	1.57763	0.263274	ENSG00000027869	ENSG00000027869	protein_coding	GRCh38.98	chr1	-	156806243	156816862	10620	hsa:9047:SH2D2A, F2771, SCAP, TSAD, VRAP	9047	SH2 domain containing 2A [Source:HGNC Symbol;Acc:HGNC:10821]	hsa04370:VEGF signaling pathway	R-HSA-4420097:VEGFA-VEGFR2 Pathway;R-HSA-162582:Signal Transduction;R-HSA-194138:Signaling by VEGF	-	P00056:VEGF signaling pathway;P00005:Angiogenesis	-	-	-	GO:0001525:angiogenesis;GO:0001568:blood vessel development;GO:0001944:vasculature development;GO:0007154:cell communication;GO:0007165:signal transduction;GO:0007166:cell surface receptor signaling pathway;GO:0007167:enzyme linked receptor protein signaling pathway;GO:0007169:transmembrane receptor protein tyrosine kinase signaling pathway;GO:0007275:multicellular organism development;GO:0008283…	GO:0005070:SH3/SH2 adaptor activity;GO:0005488:binding;GO:0005515:protein binding;GO:0017124:SH3 domain binding;GO:0019904:protein domain specific binding;GO:0030674:protein binding, bridging;GO:0035591:signaling adaptor activity;GO:0060090:binding, bridging	GO:0005622:intracellular;GO:0005623:cell;GO:0005737:cytoplasm;GO:0005829:cytosol;GO:0044424:intracellular part;GO:0044444:cytoplasmic part;GO:0044464:cell part
EPM2A	2.54477e-108	0.0172453	0.841	0.365	9.56326e-105	NA	0.0202141	0.00277108	ENSG00000112425	ENSG00000112425	protein_coding	GRCh38.98	chr6	-	145382535	145736023	353489	hsa:7957:EPM2A, EPM2, MELF	7957	EPM2A glucan phosphatase, laforin [Source:HGNC Symbol;Acc:HGNC:3413]	-	R-HSA-70326:Glucose metabolism;R-HSA-3322077:Glycogen synthesis;R-HSA-1430728:Metabolism;R-HSA-3785653:Myoclonic epilepsy of Lafora;R-HSA-3229121:Glycogen storage diseases;R-HSA-5668914:Diseases of metabolism;R-HSA-1643685:Disease;R-HSA-71387:Metabolism of carbohydrates;R-HSA-5663084:Diseases of carbohydrate metabolism	-	-	254780:Epilepsy, progressive myoclonic 2B (Lafora)	Nervous system diseases;Other nervous and sensory system diseases;H00810:Progressive myoclonic epilepsy (PME)	-	GO:0000271:polysaccharide biosynthetic process;GO:0003008:system process;GO:0005975:carbohydrate metabolic process;GO:0005976:polysaccharide metabolic process;GO:0005977:glycogen metabolic process;GO:0005978:glycogen biosynthetic process;GO:0006073:cellular glucan metabolic process;GO:0006091:generation of precursor metabolites and energy;GO:0006112:energy reserve metabolic process;GO:0006464:cel…	GO:0001871:pattern binding;GO:0003824:catalytic activity;GO:0004721:phosphoprotein phosphatase activity;GO:0004722:protein serine/threonine phosphatase activity;GO:0004725:protein tyrosine phosphatase activity;GO:0005488:binding;GO:0005515:protein binding;GO:0008138:protein tyrosine/serine/threonine phosphatase activity;GO:0016787:hydrolase activity;GO:0016788:hydrolase activity, acting on ester …	GO:0005622:intracellular;GO:0005623:cell;GO:0005634:nucleus;GO:0005737:cytoplasm;GO:0005783:endoplasmic reticulum;GO:0005829:cytosol;GO:0005844:polysome;GO:0005886:plasma membrane;GO:0012505:endomembrane system;GO:0016020:membrane;GO:0030529:intracellular ribonucleoprotein complex;GO:0032991:macromolecular complex;GO:0043226:organelle;GO:0043227:membrane-bounded organelle;GO:0043229:intracellular…
PCED1B-AS1	1.48687e-107	1.13916	0.919	0.73	5.58765e-104	NA	5.58465	1.10767	ENSG00000247774	ENSG00000247774	lncRNA	GRCh38.98	chr12	-	47205898	47216456	10559	hsa:100233209:PCED1B-AS1	100233209	PCED1B antisense RNA 1 [Source:HGNC Symbol;Acc:HGNC:44166]	-	-	-	-	-	-	-	-	-	-
TRBV21-1	1.31534e-106	0.0572277	0.709	0.055	4.94305e-103	NA	0.0567199	-0.00205589	ENSG00000251578	ENSG00000251578	TR_V_pseudogene	GRCh38.98	chr7	+	142636924	142637384	461	-	-	T cell receptor beta variable 21-1 (pseudogene) [Source:HGNC Symbol;Acc:HGNC:12198]	-	-	-	-	-	-	-	-	-	-
LCN12	4.08617e-106	0.00201561	0.861	0.35	1.53558e-102	NA	0.0054276	0.00340309	ENSG00000184925	ENSG00000184925	protein_coding	GRCh38.98	chr9	+	136949551	136955497	5947	hsa:286256:LCN12	286256	lipocalin 12 [Source:HGNC Symbol;Acc:HGNC:28733]	-	R-HSA-382551:Transmembrane transport of small molecules;R-HSA-425397:Transport of vitamins, nucleosides, and related molecules;R-HSA-804914:Transport of fatty acids;R-HSA-425407:SLC-mediated transmembrane transport	-	-	-	-	Corneal structure	GO:0006629:lipid metabolic process;GO:0006810:transport;GO:0006811:ion transport;GO:0006820:anion transport;GO:0006869:lipid transport;GO:0008152:metabolic process;GO:0010876:lipid localization;GO:0015711:organic anion transport;GO:0015718:monocarboxylic acid transport;GO:0015908:fatty acid transport;GO:0015909:long-chain fatty acid transport;GO:0033036:macromolecule localization;GO:0044238:prima…	GO:0001972:retinoic acid binding;GO:0005215:transporter activity;GO:0005488:binding;GO:0005501:retinoid binding;GO:0008289:lipid binding;GO:0019840:isoprenoid binding;GO:0031406:carboxylic acid binding;GO:0033293:monocarboxylic acid binding;GO:0043167:ion binding;GO:0043168:anion binding	GO:0005576:extracellular region
LRRC63	1.83155e-105	0.0116505	0.785	0.281	6.88295e-102	NA	0.0118344	0.000114391	ENSG00000173988	ENSG00000173988	protein_coding	GRCh38.98	chr13	+	46211943	46277366	65424	hsa:220416:LRRC63	220416	leucine rich repeat containing 63 [Source:HGNC Symbol;Acc:HGNC:34296]	-	-	-	-	-	-	-	-	-	-
CMC1	1.95731e-104	0.664018	0.912	0.715	7.35557e-101	NA	2.0043	0.546552	ENSG00000187118	ENSG00000187118	protein_coding	GRCh38.98	chr3	+	28241584	28325142	83559	hsa:152100:CMC1, C3orf68	152100	C-X9-C motif containing 1 [Source:HGNC Symbol;Acc:HGNC:28783]	-	-	-	-	-	-	-	-	GO:0005488:binding;GO:0043167:ion binding;GO:0043169:cation binding;GO:0046872:metal ion binding	GO:0005622:intracellular;GO:0005623:cell;GO:0005737:cytoplasm;GO:0005739:mitochondrion;GO:0043226:organelle;GO:0043227:membrane-bounded organelle;GO:0043229:intracellular organelle;GO:0043231:intracellular membrane-bounded organelle;GO:0044424:intracellular part;GO:0044444:cytoplasmic part;GO:0044464:cell part
KLRB1	1.18221e-103	0.851946	0.884	0.609	4.44273e-100	NA	2.82364	0.631104	ENSG00000111796	ENSG00000111796	protein_coding	GRCh38.98	chr12	-	9594551	9607916	13366	hsa:3820:KLRB1, CD161, CLEC5B, NKR, NKR-P1, NKR-P1A, NKRP1A, hNKR-P1A	3820	killer cell lectin like receptor B1 [Source:HGNC Symbol;Acc:HGNC:6373]	hsa05144:Malaria	R-HSA-168256:Immune System;R-HSA-1280218:Adaptive Immune System;R-HSA-198933:Immunoregulatory interactions between a Lymphoid and a non-Lymphoid cell	-	-	-	-	-	GO:0002376:immune system process;GO:0002682:regulation of immune system process;GO:0006955:immune response;GO:0007154:cell communication;GO:0007165:signal transduction;GO:0007166:cell surface receptor signaling pathway;GO:0009987:cellular process;GO:0023052:signaling;GO:0044699:single-organism process;GO:0044700:single organism signaling;GO:0044763:single-organism cellular process;GO:0048583:regu…	GO:0004871:signal transducer activity;GO:0004872:receptor activity;GO:0004888:transmembrane signaling receptor activity;GO:0005488:binding;GO:0030246:carbohydrate binding;GO:0038023:signaling receptor activity;GO:0060089:molecular transducer activity	GO:0005623:cell;GO:0005886:plasma membrane;GO:0016020:membrane;GO:0016021:integral component of membrane;GO:0031224:intrinsic component of membrane;GO:0044425:membrane part;GO:0044464:cell part;GO:0071944:cell periphery
AC008035.1	1.25937e-103	0.0397178	0.84	0.518	4.73269e-100	NA	0.049433	0.0085687	ENSG00000272369	ENSG00000272369	lncRNA	GRCh38.98	chr12	+	46537502	46652550	115049	-	-	novel transcript	-	-	-	-	-	-	-	-	-	-
ST5	1.35708e-103	0.00641423	0.832	0.332	5.09989e-100	NA	0.00595233	-0.000479429	ENSG00000166444	ENSG00000166444	protein_coding	GRCh38.98	chr11	-	8693351	8910951	217601	hsa:6764:ST5, DENND2B, HTS1, p126	6764	suppression of tumorigenicity 5 [Source:HGNC Symbol;Acc:HGNC:11350]	-	-	-	-	-	-	Hypospadias	GO:0000165:MAPK cascade;GO:0001932:regulation of protein phosphorylation;GO:0001934:positive regulation of protein phosphorylation;GO:0006464:cellular protein modification process;GO:0006468:protein phosphorylation;GO:0006793:phosphorus metabolic process;GO:0006796:phosphate-containing compound metabolic process;GO:0007154:cell communication;GO:0007165:signal transduction;GO:0008152:metabolic pro…	GO:0005085:guanyl-nucleotide exchange factor activity;GO:0005088:Ras guanyl-nucleotide exchange factor activity;GO:0017112:Rab guanyl-nucleotide exchange factor activity;GO:0098772:molecular function regulator	-
DRAXIN	1.41692e-102	0.0328335	0.876	0.512	5.3248e-99	NA	0.0947894	0.0594274	ENSG00000162490	ENSG00000162490	protein_coding	GRCh38.98	chr1	+	11691710	11725857	34148	hsa:374946:DRAXIN, AGPA3119, C1orf187, UNQ3119, neucrin	374946	dorsal inhibitory axon guidance protein [Source:HGNC Symbol;Acc:HGNC:25054]	-	-	-	-	-	-	-	GO:0000902:cell morphogenesis;GO:0000904:cell morphogenesis involved in differentiation;GO:0001558:regulation of cell growth;GO:0006915:apoptotic process;GO:0006928:movement of cell or subcellular component;GO:0006935:chemotaxis;GO:0007154:cell communication;GO:0007165:signal transduction;GO:0007166:cell surface receptor signaling pathway;GO:0007267:cell-cell signaling;GO:0007275:multicellular or…	GO:0005488:binding;GO:0005515:protein binding	GO:0005576:extracellular region
PAK6	1.86406e-102	0.0197503	0.805	0.369	7.00513e-99	NA	0.0225385	0.00254116	ENSG00000137843	ENSG00000137843	protein_coding	GRCh38.98	chr15	+	40217428	40277487	60060	hsa:56924:PAK6, PAK5	56924	p21 (RAC1) activated kinase 6 [Source:HGNC Symbol;Acc:HGNC:16061]	hsa04014:Ras signaling pathway;hsa04810:Regulation of actin cytoskeleton;hsa04660:T cell receptor signaling pathway;hsa04510:Focal adhesion;hsa04012:ErbB signaling pathway;hsa05211:Renal cell carcinoma;hsa04360:Axon guidance	R-HSA-1266738:Developmental Biology;R-HSA-422475:Axon guidance;R-HSA-376176:Signaling by Robo receptor;R-HSA-428540:Activation of Rac	-	P00031:Inflammation mediated by chemokine and cytokine signaling pathway;P00016:Cytoskeletal regulation by Rho GTPase	-	-	Schizophrenia;Obesity-related traits	GO:0006139:nucleobase-containing compound metabolic process;GO:0006351:transcription, DNA-templated;GO:0006355:regulation of transcription, DNA-templated;GO:0006464:cellular protein modification process;GO:0006468:protein phosphorylation;GO:0006725:cellular aromatic compound metabolic process;GO:0006793:phosphorus metabolic process;GO:0006796:phosphate-containing compound metabolic process;GO:000…	GO:0000166:nucleotide binding;GO:0001882:nucleoside binding;GO:0001883:purine nucleoside binding;GO:0003824:catalytic activity;GO:0004672:protein kinase activity;GO:0004674:protein serine/threonine kinase activity;GO:0004702:receptor signaling protein serine/threonine kinase activity;GO:0004871:signal transducer activity;GO:0005057:receptor signaling protein activity;GO:0005488:binding;GO:0005515…	GO:0005622:intracellular;GO:0005623:cell;GO:0005634:nucleus;GO:0005737:cytoplasm;GO:0043226:organelle;GO:0043227:membrane-bounded organelle;GO:0043229:intracellular organelle;GO:0043231:intracellular membrane-bounded organelle;GO:0044424:intracellular part;GO:0044464:cell part
DNAH6	3.53933e-102	0.0151276	0.765	0.199	1.33008e-98	NA	0.0155217	0.000274844	ENSG00000115423	ENSG00000115423	protein_coding	GRCh38.98	chr2	+	84516455	84819589	303135	hsa:1768:DNAH6, DNHL1, Dnahc6, HL-2, HL2	1768	dynein axonemal heavy chain 6 [Source:HGNC Symbol;Acc:HGNC:2951]	hsa05016:Huntington's disease	-	-	-	-	-	Hypospadias	GO:0001539:cilium or flagellum-dependent cell motility;GO:0006928:movement of cell or subcellular component;GO:0007017:microtubule-based process;GO:0007018:microtubule-based movement;GO:0009987:cellular process;GO:0040011:locomotion;GO:0044699:single-organism process;GO:0044763:single-organism cellular process;GO:0048870:cell motility;GO:0051179:localization;GO:0051674:localization of cell	GO:0000166:nucleotide binding;GO:0001882:nucleoside binding;GO:0001883:purine nucleoside binding;GO:0003774:motor activity;GO:0003777:microtubule motor activity;GO:0003824:catalytic activity;GO:0005488:binding;GO:0005524:ATP binding;GO:0016462:pyrophosphatase activity;GO:0016787:hydrolase activity;GO:0016817:hydrolase activity, acting on acid anhydrides;GO:0016818:hydrolase activity, acting on ac…	GO:0005622:intracellular;GO:0005623:cell;GO:0005737:cytoplasm;GO:0005856:cytoskeleton;GO:0005858:axonemal dynein complex;GO:0005874:microtubule;GO:0005875:microtubule associated complex;GO:0005929:cilium;GO:0005930:axoneme;GO:0015630:microtubule cytoskeleton;GO:0030286:dynein complex;GO:0032991:macromolecular complex;GO:0042995:cell projection;GO:0043226:organelle;GO:0043228:non-membrane-bounded …
IGFBP3	4.89575e-102	0.0604989	0.877	0.471	1.83982e-98	NA	0.0996576	0.035102	ENSG00000146674	ENSG00000146674	protein_coding	GRCh38.98	chr7	-	45912245	45921874	9630	hsa:3486:IGFBP3, BP-53, IBP3	3486	insulin like growth factor binding protein 3 [Source:HGNC Symbol;Acc:HGNC:5472]	hsa05202:Transcriptional misregulation in cancer;hsa04115:p53 signaling pathway	R-HSA-3700989:Transcriptional Regulation by TP53;R-HSA-392499:Metabolism of proteins;R-HSA-6803211:TP53 Regulates Transcription of Death Receptors and Ligands;R-HSA-381426:Regulation of Insulin-like Growth Factor (IGF) transport and uptake by Insulin-like Growth Factor Binding Proteins (IGFBPs);R-HSA-212436:Generic Transcription Pathway;R-HSA-74160:Gene Expression;R-HSA-5633008:TP53 Regulates Tra…	-	P00059:p53 pathway	-	-	Height;Major depressive disorder;QRS duration;Hypospadias;Insulin-like growth factors;Sitting height ratio;Molybdenum levels	GO:0000165:MAPK cascade;GO:0001503:ossification;GO:0001558:regulation of cell growth;GO:0001649:osteoblast differentiation;GO:0001932:regulation of protein phosphorylation;GO:0001933:negative regulation of protein phosphorylation;GO:0001934:positive regulation of protein phosphorylation;GO:0005975:carbohydrate metabolic process;GO:0005996:monosaccharide metabolic process;GO:0006006:glucose metabo…	GO:0001968:fibronectin binding;GO:0005488:binding;GO:0005515:protein binding;GO:0005520:insulin-like growth factor binding;GO:0008047:enzyme activator activity;GO:0008160:protein tyrosine phosphatase activator activity;GO:0019208:phosphatase regulator activity;GO:0019211:phosphatase activator activity;GO:0019838:growth factor binding;GO:0019888:protein phosphatase regulator activity;GO:0030234:en…	GO:0005576:extracellular region;GO:0005615:extracellular space;GO:0005622:intracellular;GO:0005623:cell;GO:0005634:nucleus;GO:0016942:insulin-like growth factor binding protein complex;GO:0031982:vesicle;GO:0031988:membrane-bounded vesicle;GO:0032991:macromolecular complex;GO:0036454:growth factor complex;GO:0042567:insulin-like growth factor ternary complex;GO:0043226:organelle;GO:0043227:membra…
AC107068.1	6.90661e-102	-0.00530788	0.161	0.363	2.5955e-98	NA	-0.00253145	0.00277707	ENSG00000259959	ENSG00000259959	lncRNA	GRCh38.98	chr4	-	47840122	47844339	4218	-	-	novel transcript	-	-	-	-	-	-	-	-	-	-
AC027279.1	1.17364e-101	0.0447655	0.772	0.35	4.41055e-98	NA	0.0458753	8.86537e-05	ENSG00000260816	ENSG00000260816	lncRNA	GRCh38.98	chr16	+	78895361	78899644	4284	-	-	novel transcript, sense intronic to WWOX	-	-	-	-	-	-	-	-	-	-
GSTO2	2.0215e-101	0.0229184	0.83	0.512	7.59682e-98	NA	0.0273428	0.00406547	ENSG00000065621	ENSG00000065621	protein_coding	GRCh38.98	chr10	+	104268873	104304950	36078	hsa:119391:GSTO2, GSTO_2-2, bA127L20.1	119391	glutathione S-transferase omega 2 [Source:HGNC Symbol;Acc:HGNC:23064]	hsa01524:Platinum drug resistance;hsa00480:Glutathione metabolism;hsa00980:Metabolism of xenobiotics by cytochrome P450;hsa00982:Drug metabolism - cytochrome P450;hsa05204:Chemical carcinogenesis	R-HSA-156590:Glutathione conjugation;R-HSA-211859:Biological oxidations;R-HSA-196836:Vitamin C (ascorbate) metabolism;R-HSA-196849:Metabolism of water-soluble vitamins and cofactors;R-HSA-1430728:Metabolism;R-HSA-196854:Metabolism of vitamins and cofactors;R-HSA-156580:Phase II conjugation	PWY-4061:glutathione-mediated detoxification	-	-	-	-	GO:0006082:organic acid metabolic process;GO:0006518:peptide metabolic process;GO:0006575:cellular modified amino acid metabolic process;GO:0006749:glutathione metabolic process;GO:0006766:vitamin metabolic process;GO:0006767:water-soluble vitamin metabolic process;GO:0006790:sulfur compound metabolic process;GO:0006805:xenobiotic metabolic process;GO:0006807:nitrogen compound metabolic process;G…	GO:0003824:catalytic activity;GO:0004364:glutathione transferase activity;GO:0005488:binding;GO:0005515:protein binding;GO:0015036:disulfide oxidoreductase activity;GO:0015037:peptide disulfide oxidoreductase activity;GO:0015038:glutathione disulfide oxidoreductase activity;GO:0016209:antioxidant activity;GO:0016491:oxidoreductase activity;GO:0016667:oxidoreductase activity, acting on a sulfur gr…	GO:0005576:extracellular region;GO:0005622:intracellular;GO:0005623:cell;GO:0005737:cytoplasm;GO:0005829:cytosol;GO:0031982:vesicle;GO:0031988:membrane-bounded vesicle;GO:0043226:organelle;GO:0043227:membrane-bounded organelle;GO:0043230:extracellular organelle;GO:0044421:extracellular region part;GO:0044424:intracellular part;GO:0044444:cytoplasmic part;GO:0044464:cell part;GO:0070062:extracellu…
UNG	2.44702e-101	0.0749433	0.808	0.441	9.19591e-98	NA	0.120392	0.0394953	ENSG00000076248	ENSG00000076248	protein_coding	GRCh38.98	chr12	+	109097574	109110992	13419	hsa:7374:UNG, DGU, HIGM4, HIGM5, UDG, UNG1, UNG15, UNG2	7374	uracil DNA glycosylase [Source:HGNC Symbol;Acc:HGNC:12572]	hsa05340:Primary immunodeficiency;hsa03410:Base excision repair	-	-	-	608106:Immunodeficiency with hyper IgM, type 5	Immune system diseases;Primary immunodeficiency;H00086:Hyper IgM syndromes, autosomal recessive type	-	GO:0000018:regulation of DNA recombination;GO:0001775:cell activation;GO:0002200:somatic diversification of immune receptors;GO:0002204:somatic recombination of immunoglobulin genes involved in immune response;GO:0002208:somatic diversification of immunoglobulins involved in immune response;GO:0002250:adaptive immune response;GO:0002252:immune effector process;GO:0002263:cell activation involved …	GO:0003676:nucleic acid binding;GO:0003677:DNA binding;GO:0003684:damaged DNA binding;GO:0003824:catalytic activity;GO:0004844:uracil DNA N-glycosylase activity;GO:0005488:binding;GO:0005515:protein binding;GO:0016787:hydrolase activity;GO:0016798:hydrolase activity, acting on glycosyl bonds;GO:0016799:hydrolase activity, hydrolyzing N-glycosyl compounds;GO:0019104:DNA N-glycosylase activity;GO:0…	GO:0005622:intracellular;GO:0005623:cell;GO:0005634:nucleus;GO:0005654:nucleoplasm;GO:0005737:cytoplasm;GO:0005739:mitochondrion;GO:0031974:membrane-enclosed lumen;GO:0031981:nuclear lumen;GO:0043226:organelle;GO:0043227:membrane-bounded organelle;GO:0043229:intracellular organelle;GO:0043231:intracellular membrane-bounded organelle;GO:0043233:organelle lumen;GO:0044422:organelle part;GO:0044424:…
HOPX	5.6598e-101	0.881039	0.905	0.875	2.12695e-97	NA	2.92208	0.62512	ENSG00000171476	ENSG00000171476	protein_coding	GRCh38.98	chr4	-	56647988	56681899	33912	hsa:84525:HOPX, CAMEO, HOD, HOP, LAGY, NECC1, OB1, SMAP31, TOTO	84525	HOP homeobox [Source:HGNC Symbol;Acc:HGNC:24961]	-	-	-	-	-	-	Cadmium levels	GO:0000122:negative regulation of transcription from RNA polymerase II promoter;GO:0001701:in utero embryonic development;GO:0001824:blastocyst development;GO:0001825:blastocyst formation;GO:0001829:trophectodermal cell differentiation;GO:0003008:system process;GO:0003013:circulatory system process;GO:0003015:heart process;GO:0006139:nucleobase-containing compound metabolic process;GO:0006325:chr…	GO:0003676:nucleic acid binding;GO:0003677:DNA binding;GO:0005488:binding;GO:0005515:protein binding;GO:0097159:organic cyclic compound binding;GO:1901363:heterocyclic compound binding	GO:0005622:intracellular;GO:0005623:cell;GO:0005634:nucleus;GO:0005737:cytoplasm;GO:0043226:organelle;GO:0043227:membrane-bounded organelle;GO:0043229:intracellular organelle;GO:0043231:intracellular membrane-bounded organelle;GO:0044424:intracellular part;GO:0044464:cell part
SPON2	9.803e-101	0.908267	0.841	0.514	3.68397e-97	NA	2.82158	0.540948	ENSG00000159674	ENSG00000159674	protein_coding	GRCh38.98	chr4	-	1166932	1208962	42031	hsa:10417:SPON2, DIL-1, DIL1, M-SPONDIN, MINDIN	10417	spondin 2 [Source:HGNC Symbol;Acc:HGNC:11253]	-	R-HSA-5173105:O-linked glycosylation;R-HSA-392499:Metabolism of proteins;R-HSA-597592:Post-translational protein modification;R-HSA-5083635:Defective B3GALTL causes Peters-plus syndrome (PpS);R-HSA-5173214:O-glycosylation of TSR domain-containing proteins;R-HSA-3781865:Diseases of glycosylation;R-HSA-3906995:Diseases associated with O-glycosylation of proteins;R-HSA-1643685:Disease	-	-	-	-	Recombination rate (females);Recombination rate (males)	GO:0000902:cell morphogenesis;GO:0000904:cell morphogenesis involved in differentiation;GO:0001816:cytokine production;GO:0001817:regulation of cytokine production;GO:0001819:positive regulation of cytokine production;GO:0002237:response to molecule of bacterial origin;GO:0002252:immune effector process;GO:0002367:cytokine production involved in immune response;GO:0002376:immune system process;GO…	GO:0001530:lipopolysaccharide binding;GO:0003823:antigen binding;GO:0005488:binding;GO:0005515:protein binding;GO:0008289:lipid binding;GO:0043167:ion binding;GO:0043169:cation binding;GO:0046872:metal ion binding;GO:0097367:carbohydrate derivative binding	GO:0005576:extracellular region;GO:0005578:proteinaceous extracellular matrix;GO:0005615:extracellular space;GO:0031012:extracellular matrix;GO:0031982:vesicle;GO:0031988:membrane-bounded vesicle;GO:0043226:organelle;GO:0043227:membrane-bounded organelle;GO:0043230:extracellular organelle;GO:0044421:extracellular region part;GO:0070062:extracellular exosome;GO:1903561:extracellular vesicle
MDC1-AS1	1.59679e-100	0.0140883	0.842	0.342	6.00073e-97	NA	0.0164488	0.00222921	ENSG00000224328	ENSG00000224328	lncRNA	GRCh38.98	chr6	+	30703067	30713184	10118	-	-	MDC1 antisense RNA 1 [Source:HGNC Symbol;Acc:HGNC:39764]	-	-	-	-	-	-	-	-	-	-
NKG7	2.71796e-100	1.49793	0.919	0.779	1.02141e-96	NA	26.9602	5.25168	ENSG00000105374	ENSG00000105374	protein_coding	GRCh38.98	chr19	-	51371606	51372701	1096	hsa:4818:NKG7, GIG1, GMP-17, p15-TIA-1	4818	natural killer cell granule protein 7 [Source:HGNC Symbol;Acc:HGNC:7830]	-	-	-	-	-	-	-	-	GO:0005488:binding;GO:0005515:protein binding	GO:0005623:cell;GO:0005886:plasma membrane;GO:0005887:integral component of plasma membrane;GO:0016020:membrane;GO:0016021:integral component of membrane;GO:0031224:intrinsic component of membrane;GO:0031226:intrinsic component of plasma membrane;GO:0044425:membrane part;GO:0044459:plasma membrane part;GO:0044464:cell part;GO:0071944:cell periphery
PGBD1	1.17865e-99	-0.00359067	0.144	0.377	4.42937e-96	NA	-0.002021	0.00156886	ENSG00000137338	ENSG00000137338	protein_coding	GRCh38.98	chr6	+	28281572	28302549	20978	hsa:84547:PGBD1, HUCEP-4, SCAND4, dJ874C20.4	84547	piggyBac transposable element derived 1 [Source:HGNC Symbol;Acc:HGNC:19398]	-	-	-	-	-	-	-	GO:0006139:nucleobase-containing compound metabolic process;GO:0006351:transcription, DNA-templated;GO:0006355:regulation of transcription, DNA-templated;GO:0006725:cellular aromatic compound metabolic process;GO:0006807:nitrogen compound metabolic process;GO:0006810:transport;GO:0006897:endocytosis;GO:0006898:receptor-mediated endocytosis;GO:0008152:metabolic process;GO:0009058:biosynthetic proc…	GO:0001071:nucleic acid binding transcription factor activity;GO:0003676:nucleic acid binding;GO:0003677:DNA binding;GO:0003700:transcription factor activity, sequence-specific DNA binding;GO:0004872:receptor activity;GO:0005044:scavenger receptor activity;GO:0005488:binding;GO:0005515:protein binding;GO:0038024:cargo receptor activity;GO:0043565:sequence-specific DNA binding;GO:0060089:molecular…	GO:0005622:intracellular;GO:0005623:cell;GO:0005634:nucleus;GO:0016020:membrane;GO:0043226:organelle;GO:0043227:membrane-bounded organelle;GO:0043229:intracellular organelle;GO:0043231:intracellular membrane-bounded organelle;GO:0044424:intracellular part;GO:0044464:cell part
AC007637.1	1.39149e-99	0.00465377	0.124	0.139	5.22922e-96	NA	0.00447896	-0.000184794	ENSG00000256139	ENSG00000256139	lncRNA	GRCh38.98	chr12	+	109111218	109125594	14377	-	-	novel transcript	-	-	-	-	-	-	-	-	-	-
TRGV9	4.79143e-99	0.304933	0.825	0.537	1.80062e-95	NA	0.380504	0.0176696	ENSG00000211695	ENSG00000211695	TR_V_gene	GRCh38.98	chr7	-	38317017	38318861	1845	-	-	T cell receptor gamma variable 9 [Source:HGNC Symbol;Acc:HGNC:12295]	-	-	-	-	-	-	-	-	-	-
CD3E	6.1974e-99	1.61733	0.887	0.676	2.32898e-95	NA	11.2765	1.43599	ENSG00000198851	ENSG00000198851	protein_coding	GRCh38.98	chr11	+	118304545	118316175	11631	hsa:916:CD3E, IMD18, T3E, TCRE	916	CD3e molecule [Source:HGNC Symbol;Acc:HGNC:1674]	hsa05162:Measles;hsa05166:HTLV-I infection;hsa04640:Hematopoietic cell lineage;hsa05340:Primary immunodeficiency;hsa04660:T cell receptor signaling pathway;hsa05142:Chagas disease (American trypanosomiasis)	R-HSA-202424:Downstream TCR signaling;R-HSA-388841:Costimulation by the CD28 family;R-HSA-168256:Immune System;R-HSA-1280218:Adaptive Immune System;R-HSA-198933:Immunoregulatory interactions between a Lymphoid and a non-Lymphoid cell;R-HSA-389948:PD-1 signaling;R-HSA-202430:Translocation of ZAP-70 to Immunological synapse;R-HSA-202427:Phosphorylation of CD3 and TCR zeta chains;R-HSA-202403:TCR si…	-	P00053:T cell activation	615615:Immunodeficiency 18	Immune system diseases;Primary immunodeficiency;H00091:T-B+ Severe combined immunodeficiencies	-	GO:0001775:cell activation;GO:0001816:cytokine production;GO:0001817:regulation of cytokine production;GO:0001819:positive regulation of cytokine production;GO:0001932:regulation of protein phosphorylation;GO:0001934:positive regulation of protein phosphorylation;GO:0002249:lymphocyte anergy;GO:0002253:activation of immune response;GO:0002376:immune system process;GO:0002429:immune response-activ…	GO:0004871:signal transducer activity;GO:0004872:receptor activity;GO:0004888:transmembrane signaling receptor activity;GO:0005057:receptor signaling protein activity;GO:0005102:receptor binding;GO:0005198:structural molecule activity;GO:0005488:binding;GO:0005515:protein binding;GO:0017124:SH3 domain binding;GO:0019899:enzyme binding;GO:0019900:kinase binding;GO:0019901:protein kinase binding;GO…	GO:0001772:immunological synapse;GO:0005623:cell;GO:0005886:plasma membrane;GO:0005887:integral component of plasma membrane;GO:0005911:cell-cell junction;GO:0009897:external side of plasma membrane;GO:0009986:cell surface;GO:0016020:membrane;GO:0016021:integral component of membrane;GO:0030054:cell junction;GO:0031224:intrinsic component of membrane;GO:0031226:intrinsic component of plasma membr…
PYHIN1	1.50727e-98	0.611068	0.852	0.504	5.6643e-95	NA	1.24615	0.219147	ENSG00000163564	ENSG00000163564	protein_coding	GRCh38.98	chr1	+	158930796	158977059	46264	hsa:149628:PYHIN1, IFIX	149628	pyrin and HIN domain family member 1 [Source:HGNC Symbol;Acc:HGNC:28894]	-	-	-	-	-	-	Asthma;Neutrophil count in HIV-infection	GO:0007049:cell cycle;GO:0009987:cellular process;GO:0044699:single-organism process;GO:0044763:single-organism cellular process	-	GO:0005622:intracellular;GO:0005623:cell;GO:0005634:nucleus;GO:0005654:nucleoplasm;GO:0016604:nuclear body;GO:0016607:nuclear speck;GO:0031974:membrane-enclosed lumen;GO:0031981:nuclear lumen;GO:0043226:organelle;GO:0043227:membrane-bounded organelle;GO:0043229:intracellular organelle;GO:0043231:intracellular membrane-bounded organelle;GO:0043233:organelle lumen;GO:0044422:organelle part;GO:00444…
FGFBP2	2.5512e-98	1.28579	0.896	0.639	9.58742e-95	NA	7.99019	1.48517	ENSG00000137441	ENSG00000137441	protein_coding	GRCh38.98	chr4	-	15960245	15969309	9065	hsa:83888:FGFBP2, HBP17RP, KSP37	83888	fibroblast growth factor binding protein 2 [Source:HGNC Symbol;Acc:HGNC:29451]	-	R-HSA-190236:Signaling by FGFR;R-HSA-162582:Signal Transduction;R-HSA-190241:FGFR2 ligand binding and activation;R-HSA-5654738:Signaling by FGFR2;R-HSA-190377:FGFR2b ligand binding and activation	-	-	-	-	QT interval	-	GO:0005488:binding;GO:0005515:protein binding;GO:0019838:growth factor binding	GO:0005576:extracellular region;GO:0005615:extracellular space;GO:0044421:extracellular region part
C1orf21	2.8672e-98	0.469167	0.835	0.564	1.07749e-94	NA	1.07431	0.297528	ENSG00000116667	ENSG00000116667	protein_coding	GRCh38.98	chr1	+	184387029	184629019	241991	hsa:81563:C1orf21, PIG13	81563	chromosome 1 open reading frame 21 [Source:HGNC Symbol;Acc:HGNC:15494]	-	-	-	-	-	-	-	-	GO:0005488:binding;GO:0005515:protein binding	-
TOP2A	3.08769e-98	0.00575864	0.806	0.346	1.16035e-94	NA	0.025652	0.0197626	ENSG00000131747	ENSG00000131747	protein_coding	GRCh38.98	chr17	-	40388525	40417896	29372	hsa:7153:TOP2A, TOP2, TP2A	7153	DNA topoisomerase II alpha [Source:HGNC Symbol;Acc:HGNC:11989]	hsa01524:Platinum drug resistance	R-HSA-4615885:SUMOylation of DNA replication proteins;R-HSA-392499:Metabolism of proteins;R-HSA-597592:Post-translational protein modification;R-HSA-1640170:Cell Cycle;R-HSA-3108232:SUMO E3 ligases SUMOylate target proteins;R-HSA-1538133:G0 and Early G1;R-HSA-69278:Cell Cycle, Mitotic;R-HSA-2990846:SUMOylation;R-HSA-453279:Mitotic G1-G1/S phases	-	P00017:DNA replication	-	-	-	GO:0000003:reproduction;GO:0000075:cell cycle checkpoint;GO:0000278:mitotic cell cycle;GO:0000280:nuclear division;GO:0000712:resolution of meiotic recombination intermediates;GO:0000819:sister chromatid segregation;GO:0002244:hematopoietic progenitor cell differentiation;GO:0002376:immune system process;GO:0002520:immune system development;GO:0006139:nucleobase-containing compound metabolic proc…	GO:0000166:nucleotide binding;GO:0000287:magnesium ion binding;GO:0001882:nucleoside binding;GO:0001883:purine nucleoside binding;GO:0003676:nucleic acid binding;GO:0003677:DNA binding;GO:0003682:chromatin binding;GO:0003723:RNA binding;GO:0003824:catalytic activity;GO:0003916:DNA topoisomerase activity;GO:0003918:DNA topoisomerase type II (ATP-hydrolyzing) activity;GO:0005080:protein kinase C bi…	GO:0000228:nuclear chromosome;GO:0000793:condensed chromosome;GO:0005622:intracellular;GO:0005623:cell;GO:0005634:nucleus;GO:0005654:nucleoplasm;GO:0005694:chromosome;GO:0005730:nucleolus;GO:0005737:cytoplasm;GO:0005813:centrosome;GO:0005814:centriole;GO:0005815:microtubule organizing center;GO:0005856:cytoskeleton;GO:0009330:DNA topoisomerase complex (ATP-hydrolyzing);GO:0015630:microtubule cyto…
AC069224.1	6.88605e-98	-0.00956744	0.149	0.26	2.58778e-94	NA	-0.00753316	0.00200777	ENSG00000260572	ENSG00000260572	lncRNA	GRCh38.98	chr3	-	160753428	160755142	1715	-	-	novel transcript, antisense to PPM1L	-	-	-	-	-	-	-	-	-	-
AC007405.3	8.4468e-97	0.020187	0.801	0.303	3.17431e-93	NA	0.0171261	-0.00320086	ENSG00000239467	ENSG00000239467	lncRNA	GRCh38.98	chr2	+	170766878	170778729	11852	-	-	glutamate rich 2 [Source:NCBI gene;Acc:285141]	-	-	-	-	-	-	-	-	-	-
EOMES	1.83276e-96	0.158405	0.883	0.629	6.8875e-93	NA	0.238024	0.0566578	ENSG00000163508	ENSG00000163508	protein_coding	GRCh38.98	chr3	-	27715949	27722711	6763	hsa:8320:EOMES, TBR2	8320	eomesodermin [Source:HGNC Symbol;Acc:HGNC:3372]	-	-	-	-	-	Other congenital disorders;Congenital disorders of development;H00271:Polymicrogyria	Rheumatoid arthritis;Multiple sclerosis;Hodgkin's lymphoma	GO:0000003:reproduction;GO:0000122:negative regulation of transcription from RNA polymerase II promoter;GO:0000902:cell morphogenesis;GO:0000904:cell morphogenesis involved in differentiation;GO:0001701:in utero embryonic development;GO:0001704:formation of primary germ layer;GO:0001706:endoderm formation;GO:0001707:mesoderm formation;GO:0001708:cell fate specification;GO:0001711:endodermal cell …	GO:0000975:regulatory region DNA binding;GO:0000976:transcription regulatory region sequence-specific DNA binding;GO:0000977:RNA polymerase II regulatory region sequence-specific DNA binding;GO:0000988:transcription factor activity, protein binding;GO:0000989:transcription factor activity, transcription factor binding;GO:0001012:RNA polymerase II regulatory region DNA binding;GO:0001067:regulator…	GO:0005622:intracellular;GO:0005623:cell;GO:0005634:nucleus;GO:0043226:organelle;GO:0043227:membrane-bounded organelle;GO:0043229:intracellular organelle;GO:0043231:intracellular membrane-bounded organelle;GO:0044424:intracellular part;GO:0044464:cell part
OTUD7B	4.44996e-96	0.0671397	0.791	0.328	1.67229e-92	NA	0.0701119	0.000623711	ENSG00000264522	ENSG00000264522	protein_coding	GRCh38.98	chr1	-	149937812	150010726	72915	hsa:56957:OTUD7B, CEZANNE, ZA20D1	56957	OTU deubiquitinase 7B [Source:HGNC Symbol;Acc:HGNC:16683]	-	R-HSA-75893:TNF signaling;R-HSA-73887:Death Receptor Signalling;R-HSA-5688426:Deubiquitination;R-HSA-392499:Metabolism of proteins;R-HSA-597592:Post-translational protein modification;R-HSA-162582:Signal Transduction;R-HSA-5357956:TNFR1-induced NFkappaB signaling pathway;R-HSA-5689896:Ovarian tumor domain proteases;R-HSA-5357786:TNFR1-induced proapoptotic signaling;R-HSA-5357905:Regulation of TNF…	-	-	-	-	Schizophrenia;Height;Obesity-related traits	GO:0000122:negative regulation of transcription from RNA polymerase II promoter;GO:0001816:cytokine production;GO:0001817:regulation of cytokine production;GO:0001818:negative regulation of cytokine production;GO:0002251:organ or tissue specific immune response;GO:0002376:immune system process;GO:0002385:mucosal immune response;GO:0006139:nucleobase-containing compound metabolic process;GO:000635…	GO:0003676:nucleic acid binding;GO:0003677:DNA binding;GO:0003824:catalytic activity;GO:0004843:thiol-dependent ubiquitin-specific protease activity;GO:0005488:binding;GO:0005515:protein binding;GO:0008233:peptidase activity;GO:0008234:cysteine-type peptidase activity;GO:0008270:zinc ion binding;GO:0016787:hydrolase activity;GO:0019783:ubiquitin-like protein-specific protease activity;GO:0031593:…	GO:0005622:intracellular;GO:0005623:cell;GO:0005634:nucleus;GO:0005737:cytoplasm;GO:0043226:organelle;GO:0043227:membrane-bounded organelle;GO:0043229:intracellular organelle;GO:0043231:intracellular membrane-bounded organelle;GO:0044424:intracellular part;GO:0044464:cell part
AL353708.1	2.25338e-95	0.00618883	0.737	0.227	8.46819e-92	NA	0.00601676	-0.000190073	ENSG00000260360	ENSG00000260360	lncRNA	GRCh38.98	chr1	-	179953184	179954440	1257	-	-	novel transcript	-	-	-	-	-	-	-	-	-	-
CERCAM	3.50475e-95	0.0809016	0.84	0.539	1.31708e-91	NA	0.0964775	0.0112641	ENSG00000167123	ENSG00000167123	protein_coding	GRCh38.98	chr9	+	128411751	128437351	25601	hsa:51148:CERCAM, CEECAM1, GLT25D3	51148	cerebral endothelial cell adhesion molecule [Source:HGNC Symbol;Acc:HGNC:23723]	-	-	-	-	-	-	-	GO:0006928:movement of cell or subcellular component;GO:0007155:cell adhesion;GO:0007159:leukocyte cell-cell adhesion;GO:0009987:cellular process;GO:0016337:single organismal cell-cell adhesion;GO:0022610:biological adhesion;GO:0044699:single-organism process;GO:0044763:single-organism cellular process;GO:0098602:single organism cell adhesion;GO:0098609:cell-cell adhesion	-	GO:0005622:intracellular;GO:0005623:cell;GO:0005737:cytoplasm;GO:0005783:endoplasmic reticulum;GO:0005788:endoplasmic reticulum lumen;GO:0005886:plasma membrane;GO:0012505:endomembrane system;GO:0016020:membrane;GO:0031974:membrane-enclosed lumen;GO:0043226:organelle;GO:0043227:membrane-bounded organelle;GO:0043229:intracellular organelle;GO:0043231:intracellular membrane-bounded organelle;GO:004…
TRAV20	1.32453e-94	0.0969472	0.81	0.455	4.97758e-91	NA	0.118924	0.0155395	ENSG00000211800	ENSG00000211800	TR_V_gene	GRCh38.98	chr14	+	22040594	22041153	560	-	-	T cell receptor alpha variable 20 [Source:HGNC Symbol;Acc:HGNC:12117]	-	-	-	-	-	-	-	-	-	-
CDC20	2.05183e-94	0.00483551	0.773	0.189	7.71076e-91	NA	0.00494339	9.57032e-05	ENSG00000117399	ENSG00000117399	protein_coding	GRCh38.98	chr1	+	43358981	43363203	4223	hsa:991:CDC20, CDC20A, bA276H19.3, p55CDC	991	cell division cycle 20 [Source:HGNC Symbol;Acc:HGNC:1723]	hsa04110:Cell cycle;hsa05166:HTLV-I infection;hsa04120:Ubiquitin mediated proteolysis;hsa04114:Oocyte meiosis;hsa05203:Viral carcinogenesis	R-HSA-174113:SCF-beta-TrCP mediated degradation of Emi1;R-HSA-176407:Conversion from APC/C:Cdc20 to APC/C:Cdh1 in late anaphase;R-HSA-69620:Cell Cycle Checkpoints;R-HSA-194315:Signaling by Rho GTPases;R-HSA-2500257:Resolution of Sister Chromatid Cohesion;R-HSA-5689880:Ub-specific processing proteases;R-HSA-168256:Immune System;R-HSA-1280218:Adaptive Immune System;R-HSA-5688426:Deubiquitination;R-…	-	-	-	-	-	GO:0000003:reproduction;GO:0000278:mitotic cell cycle;GO:0000280:nuclear division;GO:0000819:sister chromatid segregation;GO:0006464:cellular protein modification process;GO:0006508:proteolysis;GO:0006511:ubiquitin-dependent protein catabolic process;GO:0006996:organelle organization;GO:0007049:cell cycle;GO:0007059:chromosome segregation;GO:0007062:sister chromatid cohesion;GO:0007067:mitotic nu…	GO:0005488:binding;GO:0005515:protein binding;GO:0008022:protein C-terminus binding;GO:0010997:anaphase-promoting complex binding;GO:0019899:enzyme binding;GO:0030234:enzyme regulator activity;GO:0032403:protein complex binding;GO:0042826:histone deacetylase binding;GO:0044877:macromolecular complex binding;GO:0055103:ligase regulator activity;GO:0055106:ubiquitin-protein transferase regulator ac…	GO:0000151:ubiquitin ligase complex;GO:0000152:nuclear ubiquitin ligase complex;GO:0000922:spindle pole;GO:0005622:intracellular;GO:0005623:cell;GO:0005634:nucleus;GO:0005654:nucleoplasm;GO:0005680:anaphase-promoting complex;GO:0005737:cytoplasm;GO:0005813:centrosome;GO:0005815:microtubule organizing center;GO:0005819:spindle;GO:0005829:cytosol;GO:0005856:cytoskeleton;GO:0015630:microtubule cytos…
KLRC2	2.2035e-94	0.244044	0.827	0.455	8.28074e-91	NA	0.845409	0.445791	ENSG00000205809	ENSG00000205809	protein_coding	GRCh38.98	chr12	-	10426854	10442300	15447	hsa:3822:KLRC2, CD159c, NKG2-C, NKG2C	3822	killer cell lectin like receptor C2 [Source:HGNC Symbol;Acc:HGNC:6375]	hsa04650:Natural killer cell mediated cytotoxicity;hsa04612:Antigen processing and presentation	R-HSA-2424491:DAP12 signaling;R-HSA-168256:Immune System;R-HSA-2172127:DAP12 interactions;R-HSA-168249:Innate Immune System	-	-	-	-	-	GO:0002228:natural killer cell mediated immunity;GO:0002252:immune effector process;GO:0002376:immune system process;GO:0002443:leukocyte mediated immunity;GO:0002449:lymphocyte mediated immunity;GO:0006950:response to stress;GO:0006952:defense response;GO:0006955:immune response;GO:0006968:cellular defense response;GO:0007154:cell communication;GO:0007165:signal transduction;GO:0009987:cellular …	GO:0003823:antigen binding;GO:0004871:signal transducer activity;GO:0004872:receptor activity;GO:0004888:transmembrane signaling receptor activity;GO:0005488:binding;GO:0005515:protein binding;GO:0023023:MHC protein complex binding;GO:0023024:MHC class I protein complex binding;GO:0030246:carbohydrate binding;GO:0032403:protein complex binding;GO:0038023:signaling receptor activity;GO:0044877:mac…	GO:0005623:cell;GO:0005886:plasma membrane;GO:0005887:integral component of plasma membrane;GO:0016020:membrane;GO:0016021:integral component of membrane;GO:0031224:intrinsic component of membrane;GO:0031226:intrinsic component of plasma membrane;GO:0032991:macromolecular complex;GO:0043234:protein complex;GO:0043235:receptor complex;GO:0044425:membrane part;GO:0044459:plasma membrane part;GO:004…
HIST1H2BL	4.09481e-94	0.00629585	0.795	0.393	1.53883e-90	NA	0.00646492	0.000148267	ENSG00000185130	ENSG00000185130	protein_coding	GRCh38.98	chr6	-	27807444	27807931	488	hsa:8340:HIST1H2BL, H2B/c, H2BFC, dJ97D16.4	8340	histone cluster 1 H2B family member l [Source:HGNC Symbol;Acc:HGNC:4748]	hsa05203:Viral carcinogenesis;hsa05322:Systemic lupus erythematosus;hsa05034:Alcoholism	R-HSA-427389:ERCC6 (CSB) and EHMT2 (G9a) positively regulate rRNA expression;R-HSA-5625886:Activated PKN1 stimulates transcription of AR (androgen receptor) regulated genes KLK2 and KLK3;R-HSA-69473:G2/M DNA damage checkpoint;R-HSA-3214815:HDACs deacetylate histones;R-HSA-912446:Meiotic recombination;R-HSA-69481:G2/M Checkpoints;R-HSA-5693606:DNA Double Strand Break Response;R-HSA-212300:PRC2 met…	-	-	-	-	-	GO:0006323:DNA packaging;GO:0006325:chromatin organization;GO:0006333:chromatin assembly or disassembly;GO:0006334:nucleosome assembly;GO:0006461:protein complex assembly;GO:0006996:organelle organization;GO:0009987:cellular process;GO:0016043:cellular component organization;GO:0022607:cellular component assembly;GO:0031497:chromatin assembly;GO:0034622:cellular macromolecular complex assembly;GO…	GO:0003676:nucleic acid binding;GO:0003677:DNA binding;GO:0005488:binding;GO:0005515:protein binding;GO:0046982:protein heterodimerization activity;GO:0046983:protein dimerization activity;GO:0097159:organic cyclic compound binding;GO:1901363:heterocyclic compound binding	GO:0000228:nuclear chromosome;GO:0000785:chromatin;GO:0000786:nucleosome;GO:0000788:nuclear nucleosome;GO:0000790:nuclear chromatin;GO:0005576:extracellular region;GO:0005622:intracellular;GO:0005623:cell;GO:0005634:nucleus;GO:0005654:nucleoplasm;GO:0005694:chromosome;GO:0005737:cytoplasm;GO:0031974:membrane-enclosed lumen;GO:0031981:nuclear lumen;GO:0031982:vesicle;GO:0031988:membrane-bounded ve…
PCDHGB6	5.2814e-94	0.0174154	0.761	0.238	1.98475e-90	NA	0.0176073	3.87218e-05	ENSG00000253305	ENSG00000253305	protein_coding	GRCh38.98	chr5	+	141408021	141512979	104959	hsa:56100:PCDHGB6, PCDH-GAMMA-B6	56100	protocadherin gamma subfamily B, 6 [Source:HGNC Symbol;Acc:HGNC:8713]	-	-	-	P00057:Wnt signaling pathway;P00012:Cadherin signaling pathway	-	-	-	GO:0007155:cell adhesion;GO:0007156:homophilic cell adhesion via plasma membrane adhesion molecules;GO:0022610:biological adhesion;GO:0098609:cell-cell adhesion;GO:0098742:cell-cell adhesion via plasma-membrane adhesion molecules	GO:0005488:binding;GO:0005509:calcium ion binding;GO:0043167:ion binding;GO:0043169:cation binding;GO:0046872:metal ion binding	GO:0005623:cell;GO:0005886:plasma membrane;GO:0016020:membrane;GO:0016021:integral component of membrane;GO:0031224:intrinsic component of membrane;GO:0044425:membrane part;GO:0044464:cell part;GO:0071944:cell periphery
AP001267.1	1.80019e-93	0.0104648	0.872	0.436	6.76511e-90	NA	0.0320801	0.0213359	ENSG00000254873	ENSG00000254873	lncRNA	GRCh38.98	chr11	-	118397095	118401895	4801	-	-	novel transcript, antisense to ATP5L and UBE4A	-	-	-	-	-	-	-	-	-	-
SPTSSB	2.4516e-93	-0.00339945	0.791	0.416	9.2131e-90	NA	-0.00283509	0.000560496	ENSG00000196542	ENSG00000196542	protein_coding	GRCh38.98	chr3	-	161344792	161372880	28089	hsa:165679:SPTSSB, ADMP, C3orf57, SSSPTB	165679	serine palmitoyltransferase small subunit B [Source:HGNC Symbol;Acc:HGNC:24045]	-	R-HSA-1430728:Metabolism;R-HSA-556833:Metabolism of lipids and lipoproteins;R-HSA-428157:Sphingolipid metabolism;R-HSA-1660661:Sphingolipid de novo biosynthesis	-	-	-	-	-	GO:0006629:lipid metabolic process;GO:0006643:membrane lipid metabolic process;GO:0006665:sphingolipid metabolic process;GO:0006807:nitrogen compound metabolic process;GO:0008152:metabolic process;GO:0008610:lipid biosynthetic process;GO:0009058:biosynthetic process;GO:0009987:cellular process;GO:0030148:sphingolipid biosynthetic process;GO:0044237:cellular metabolic process;GO:0044238:primary me…	GO:0003824:catalytic activity;GO:0004758:serine C-palmitoyltransferase activity;GO:0005488:binding;GO:0005515:protein binding;GO:0016408:C-acyltransferase activity;GO:0016409:palmitoyltransferase activity;GO:0016454:C-palmitoyltransferase activity;GO:0016740:transferase activity;GO:0016746:transferase activity, transferring acyl groups;GO:0016747:transferase activity, transferring acyl groups oth…	GO:0002178:palmitoyltransferase complex;GO:0005622:intracellular;GO:0005623:cell;GO:0005737:cytoplasm;GO:0005783:endoplasmic reticulum;GO:0005789:endoplasmic reticulum membrane;GO:0012505:endomembrane system;GO:0016020:membrane;GO:0016021:integral component of membrane;GO:0017059:serine C-palmitoyltransferase complex;GO:0031211:endoplasmic reticulum palmitoyltransferase complex;GO:0031224:intrins…
DTL	5.40475e-93	-0.0280307	0.099	0.141	2.0311e-89	NA	0.00232138	0.0308147	ENSG00000143476	ENSG00000143476	protein_coding	GRCh38.98	chr1	+	212035553	212107400	71848	hsa:51514:DTL, CDT2, DCAF2, L2DTL, RAMP	51514	denticleless E3 ubiquitin protein ligase homolog [Source:HGNC Symbol;Acc:HGNC:30288]	-	R-HSA-73894:DNA Repair;R-HSA-73893:DNA Damage Bypass;R-HSA-110314:Recognition of DNA damage by PCNA-containing replication complex	-	-	-	-	Height;Nickel levels	GO:0000075:cell cycle checkpoint;GO:0000077:DNA damage checkpoint;GO:0000209:protein polyubiquitination;GO:0000731:DNA synthesis involved in DNA repair;GO:0006139:nucleobase-containing compound metabolic process;GO:0006259:DNA metabolic process;GO:0006260:DNA replication;GO:0006281:DNA repair;GO:0006301:postreplication repair;GO:0006464:cellular protein modification process;GO:0006508:proteolysis…	GO:0003824:catalytic activity;GO:0004842:ubiquitin-protein transferase activity;GO:0005488:binding;GO:0005515:protein binding;GO:0016740:transferase activity;GO:0019787:ubiquitin-like protein transferase activity	GO:0000151:ubiquitin ligase complex;GO:0005622:intracellular;GO:0005623:cell;GO:0005634:nucleus;GO:0005635:nuclear envelope;GO:0005654:nucleoplasm;GO:0005694:chromosome;GO:0005730:nucleolus;GO:0005737:cytoplasm;GO:0005813:centrosome;GO:0005815:microtubule organizing center;GO:0005856:cytoskeleton;GO:0012505:endomembrane system;GO:0015630:microtubule cytoskeleton;GO:0016020:membrane;GO:0031090:org…
SNAI3-AS1	6.37916e-93	0.0161725	0.815	0.32	2.39729e-89	NA	0.0423025	0.0255814	ENSG00000260630	ENSG00000260630	lncRNA	GRCh38.98	chr16	+	88663298	88687278	23981	hsa:197187:SNAI3-AS1	197187	SNAI3 antisense RNA 1 [Source:HGNC Symbol;Acc:HGNC:28327]	-	-	-	-	-	-	-	-	-	-
TGFBR3	4.36878e-92	0.556694	0.794	0.455	1.64179e-88	NA	1.12107	0.215588	ENSG00000069702	ENSG00000069702	protein_coding	GRCh38.98	chr1	-	91680343	91906335	225993	hsa:7049:TGFBR3, BGCAN, betaglycan	7049	transforming growth factor beta receptor 3 [Source:HGNC Symbol;Acc:HGNC:11774]	-	-	-	-	-	-	Type 2 diabetes;Bone mineral density;Optic disc parameters;Vertical cup-disc ratio;Optic disc area	GO:0000902:cell morphogenesis;GO:0000904:cell morphogenesis involved in differentiation;GO:0001666:response to hypoxia;GO:0001837:epithelial to mesenchymal transition;GO:0001889:liver development;GO:0002262:myeloid cell homeostasis;GO:0002376:immune system process;GO:0002520:immune system development;GO:0003007:heart morphogenesis;GO:0003205:cardiac chamber development;GO:0003206:cardiac chamber …	GO:0003824:catalytic activity;GO:0004672:protein kinase activity;GO:0004674:protein serine/threonine kinase activity;GO:0004675:transmembrane receptor protein serine/threonine kinase activity;GO:0004871:signal transducer activity;GO:0004872:receptor activity;GO:0004888:transmembrane signaling receptor activity;GO:0005024:transforming growth factor beta-activated receptor activity;GO:0005102:recep…	GO:0005576:extracellular region;GO:0005578:proteinaceous extracellular matrix;GO:0005615:extracellular space;GO:0005622:intracellular;GO:0005623:cell;GO:0005737:cytoplasm;GO:0005886:plasma membrane;GO:0005887:integral component of plasma membrane;GO:0009897:external side of plasma membrane;GO:0009986:cell surface;GO:0016020:membrane;GO:0016021:integral component of membrane;GO:0031012:extracellul…
CHAF1B	6.30732e-91	-0.00365161	0.796	0.334	2.37029e-87	NA	0.0225842	0.0263251	ENSG00000159259	ENSG00000159259	protein_coding	GRCh38.98	chr21	+	36385392	36419015	33624	hsa:8208:CHAF1B, CAF-1, CAF-IP60, CAF1, CAF1A, CAF1P60, MPHOSPH7, MPP7	8208	chromatin assembly factor 1 subunit B [Source:HGNC Symbol;Acc:HGNC:1911]	-	-	-	-	-	-	Pulmonary function	GO:0000422:mitophagy;GO:0000423:macromitophagy;GO:0002230:positive regulation of defense response to virus by host;GO:0002252:immune effector process;GO:0002376:immune system process;GO:0002682:regulation of immune system process;GO:0002697:regulation of immune effector process;GO:0002831:regulation of response to biotic stimulus;GO:0006139:nucleobase-containing compound metabolic process;GO:0006…	GO:0003682:chromatin binding;GO:0005488:binding;GO:0005515:protein binding;GO:0042393:histone binding;GO:0044877:macromolecular complex binding;GO:0051082:unfolded protein binding	GO:0000228:nuclear chromosome;GO:0000785:chromatin;GO:0000790:nuclear chromatin;GO:0005622:intracellular;GO:0005623:cell;GO:0005634:nucleus;GO:0005654:nucleoplasm;GO:0005694:chromosome;GO:0005737:cytoplasm;GO:0005829:cytosol;GO:0031974:membrane-enclosed lumen;GO:0031981:nuclear lumen;GO:0032991:macromolecular complex;GO:0033186:CAF-1 complex;GO:0043226:organelle;GO:0043227:membrane-bounded organe…
CDC6	6.53721e-91	0.00535214	0.827	0.449	2.45668e-87	NA	0.0371088	0.0315729	ENSG00000094804	ENSG00000094804	protein_coding	GRCh38.98	chr17	+	40287879	40304657	16779	hsa:990:CDC6, CDC18L, HsCDC18, HsCDC6	990	cell division cycle 6 [Source:HGNC Symbol;Acc:HGNC:1744]	hsa04110:Cell cycle	R-HSA-69481:G2/M Checkpoints;R-HSA-68949:Orc1 removal from chromatin;R-HSA-69205:G1/S-Specific Transcription;R-HSA-69620:Cell Cycle Checkpoints;R-HSA-68874:M/G1 Transition;R-HSA-69306:DNA Replication;R-HSA-68689:CDC6 association with the ORC:origin complex;R-HSA-69298:Association of licensing factors with the pre-replicative complex;R-HSA-69300:Removal of licensing factors from origins;R-HSA-1761…	-	-	613805:Meier-Gorlin syndrome 5	-	-	GO:0000070:mitotic sister chromatid segregation;GO:0000075:cell cycle checkpoint;GO:0000076:DNA replication checkpoint;GO:0000079:regulation of cyclin-dependent protein serine/threonine kinase activity;GO:0000082:G1/S transition of mitotic cell cycle;GO:0000083:regulation of transcription involved in G1/S transition of mitotic cell cycle;GO:0000278:mitotic cell cycle;GO:0000280:nuclear division;G…	GO:0000166:nucleotide binding;GO:0001882:nucleoside binding;GO:0001883:purine nucleoside binding;GO:0005488:binding;GO:0005515:protein binding;GO:0005524:ATP binding;GO:0017076:purine nucleotide binding;GO:0019899:enzyme binding;GO:0019900:kinase binding;GO:0030554:adenyl nucleotide binding;GO:0032549:ribonucleoside binding;GO:0032550:purine ribonucleoside binding;GO:0032553:ribonucleotide bindin…	GO:0000922:spindle pole;GO:0005622:intracellular;GO:0005623:cell;GO:0005634:nucleus;GO:0005654:nucleoplasm;GO:0005737:cytoplasm;GO:0005794:Golgi apparatus;GO:0005819:spindle;GO:0005829:cytosol;GO:0005856:cytoskeleton;GO:0012505:endomembrane system;GO:0015630:microtubule cytoskeleton;GO:0031974:membrane-enclosed lumen;GO:0031981:nuclear lumen;GO:0043226:organelle;GO:0043227:membrane-bounded organe…
KLRC3	1.82599e-90	0.239415	0.755	0.223	6.86209e-87	NA	0.426446	0.122738	ENSG00000205810	ENSG00000205810	protein_coding	GRCh38.98	chr12	-	10412312	10420595	8284	hsa:3823:KLRC3, NKG2-E, NKG2E	3823	killer cell lectin like receptor C3 [Source:HGNC Symbol;Acc:HGNC:6376]	hsa04650:Natural killer cell mediated cytotoxicity;hsa04612:Antigen processing and presentation	-	-	-	-	-	-	GO:0006950:response to stress;GO:0006952:defense response;GO:0006968:cellular defense response;GO:0007154:cell communication;GO:0007165:signal transduction;GO:0009987:cellular process;GO:0023052:signaling;GO:0044699:single-organism process;GO:0044700:single organism signaling;GO:0044763:single-organism cellular process;GO:0050789:regulation of biological process;GO:0050794:regulation of cellular …	GO:0004871:signal transducer activity;GO:0004872:receptor activity;GO:0004888:transmembrane signaling receptor activity;GO:0005488:binding;GO:0030246:carbohydrate binding;GO:0038023:signaling receptor activity;GO:0060089:molecular transducer activity	GO:0016020:membrane;GO:0016021:integral component of membrane;GO:0031224:intrinsic component of membrane;GO:0044425:membrane part
GATA3	3.98018e-90	0.450643	0.804	0.568	1.49575e-86	NA	0.888977	0.20369	ENSG00000107485	ENSG00000107485	protein_coding	GRCh38.98	chr10	+	8045378	8075198	29821	hsa:2625:GATA3, HDR, HDRS	2625	GATA binding protein 3 [Source:HGNC Symbol;Acc:HGNC:4172]	hsa05321:Inflammatory bowel disease (IBD)	R-HSA-983231:Factors involved in megakaryocyte development and platelet production;R-HSA-5689880:Ub-specific processing proteases;R-HSA-5688426:Deubiquitination;R-HSA-392499:Metabolism of proteins;R-HSA-597592:Post-translational protein modification;R-HSA-109582:Hemostasis	-	-	146255:Hypoparathyroidism, sensorineural deafness, and renal dysplasia	Immune system diseases;Allergies and autoimmune diseases;H01360:Allergic rhinitis;Other congenital disorders;Congenital disorders of development;H01271:Hypoparathyroidism with sensorineural deafness and renal dysplasia	Colorectal cancer;Rheumatoid arthritis;Stroke;Basal cell carcinoma;Calcium levels;Hodgkin's lymphoma;Self-reported allergy;Acute lymphoblastic leukemia (B-cell precursor);Colorectal cancer (diet interaction);Acute lymphoblastic leukemia (adolescents and young adults);Recalcitrant atopic dermatitis	GO:0000003:reproduction;GO:0000122:negative regulation of transcription from RNA polymerase II promoter;GO:0000902:cell morphogenesis;GO:0000904:cell morphogenesis involved in differentiation;GO:0001654:eye development;GO:0001655:urogenital system development;GO:0001656:metanephros development;GO:0001657:ureteric bud development;GO:0001667:ameboidal-type cell migration;GO:0001701:in utero embryon…
lation of cell motility;GO:2000147:positive regulation of cell motility;GO:2000351:regulation of endothelial cell apoptotic process;GO:2000352:negative regulation of endothelial cell apoptotic process;GO:2000514:regulation of CD4-positive, alpha-beta T cell activation;GO:2000551:regulation of T-helper 2 cell cytokine production;GO:2000553:positive regulation of T-helper 2 cell cytokine production…	GO:0000975:regulatory region DNA binding;GO:0000976:transcription regulatory region sequence-specific DNA binding;GO:0000977:RNA polymerase II regulatory region sequence-specific DNA binding;GO:0000979:RNA polymerase II core promoter sequence-specific DNA binding;GO:0000981:RNA polymerase II transcription factor activity, sequence-specific DNA binding;GO:0000982:transcription factor activity, RNA…	GO:0000228:nuclear chromosome;GO:0000785:chromatin;GO:0000790:nuclear chromatin;GO:0005622:intracellular;GO:0005623:cell;GO:0005634:nucleus;GO:0005654:nucleoplasm;GO:0005667:transcription factor complex;GO:0005694:chromosome;GO:0005730:nucleolus;GO:0031974:membrane-enclosed lumen;GO:0031981:nuclear lumen;GO:0032991:macromolecular complex;GO:0043226:organelle;GO:0043227:membrane-bounded organelle;…
TRBV11-3	4.95538e-90	0.00342546	0.809	0.377	1.86223e-86	NA	0.0237578	0.020257	ENSG00000276597	ENSG00000276597	TR_V_gene	GRCh38.98	chr7	+	142554836	142555318	483	-	-	T cell receptor beta variable 11-3 [Source:HGNC Symbol;Acc:HGNC:12182]	-	-	-	-	-	-	-	-	-	-
HIST3H2A	2.13041e-89	0.173382	0.812	0.453	8.00609e-86	NA	0.224371	0.0294709	ENSG00000181218	ENSG00000181218	protein_coding	GRCh38.98	chr1	-	228456979	228457873	895	hsa:92815:HIST3H2A	92815	histone cluster 3 H2A [Source:HGNC Symbol;Acc:HGNC:20507]	hsa05322:Systemic lupus erythematosus;hsa05034:Alcoholism	R-HSA-5689603:UCH proteinases;R-HSA-3214815:HDACs deacetylate histones;R-HSA-5689880:Ub-specific processing proteases;R-HSA-5688426:Deubiquitination;R-HSA-3214847:HATs acetylate histones;R-HSA-3214858:RMTs methylate histone arginines;R-HSA-392499:Metabolism of proteins;R-HSA-597592:Post-translational protein modification;R-HSA-4839726:Chromatin organization;R-HSA-3247509:Chromatin modifying enzym…	-	-	-	-	-	GO:0006139:nucleobase-containing compound metabolic process;GO:0006259:DNA metabolic process;GO:0006281:DNA repair;GO:0006325:chromatin organization;GO:0006333:chromatin assembly or disassembly;GO:0006337:nucleosome disassembly;GO:0006342:chromatin silencing;GO:0006351:transcription, DNA-templated;GO:0006355:regulation of transcription, DNA-templated;GO:0006725:cellular aromatic compound metaboli…	GO:0003676:nucleic acid binding;GO:0003677:DNA binding;GO:0005488:binding;GO:0005515:protein binding;GO:0046982:protein heterodimerization activity;GO:0046983:protein dimerization activity;GO:0097159:organic cyclic compound binding;GO:1901363:heterocyclic compound binding	GO:0000228:nuclear chromosome;GO:0000785:chromatin;GO:0000786:nucleosome;GO:0000788:nuclear nucleosome;GO:0000790:nuclear chromatin;GO:0005576:extracellular region;GO:0005622:intracellular;GO:0005623:cell;GO:0005634:nucleus;GO:0005694:chromosome;GO:0031974:membrane-enclosed lumen;GO:0031981:nuclear lumen;GO:0031982:vesicle;GO:0031988:membrane-bounded vesicle;GO:0032991:macromolecular complex;GO:0…
RGS18	2.21561e-89	-1.08337	0.339	0.836	8.32626e-86	NA	2.1833	8.40543	ENSG00000150681	ENSG00000150681	protein_coding	GRCh38.98	chr1	+	192158462	192185815	27354	hsa:64407:RGS18, RGS13	64407	regulator of G protein signaling 18 [Source:HGNC Symbol;Acc:HGNC:14261]	-	R-HSA-372790:Signaling by GPCR;R-HSA-388396:GPCR downstream signaling;R-HSA-162582:Signal Transduction;R-HSA-881907:Gastrin-CREB signalling pathway via PKC and MAPK;R-HSA-418594:G alpha (i) signalling events;R-HSA-416476:G alpha (q) signalling events	-	P00026:Heterotrimeric G-protein signaling pathway-Gi alpha and Gs alpha mediated pathway;P00027:Heterotrimeric G-protein signaling pathway-Gq alpha and Go alpha mediated pathway	-	-	-	GO:0007154:cell communication;GO:0007165:signal transduction;GO:0007186:G-protein coupled receptor signaling pathway;GO:0008277:regulation of G-protein coupled receptor protein signaling pathway;GO:0009966:regulation of signal transduction;GO:0009968:negative regulation of signal transduction;GO:0009987:cellular process;GO:0010646:regulation of cell communication;GO:0010648:negative regulation of…	GO:0005096:GTPase activator activity;GO:0008047:enzyme activator activity;GO:0030234:enzyme regulator activity;GO:0030695:GTPase regulator activity;GO:0060589:nucleoside-triphosphatase regulator activity;GO:0098772:molecular function regulator	GO:0005622:intracellular;GO:0005623:cell;GO:0005737:cytoplasm;GO:0005886:plasma membrane;GO:0016020:membrane;GO:0044424:intracellular part;GO:0044464:cell part;GO:0071944:cell periphery
RPL34-AS1	3.92149e-89	0.00659764	0.747	0.264	1.4737e-85	NA	0.00658117	-3.80334e-05	ENSG00000234492	ENSG00000234492	lncRNA	GRCh38.98	chr4	-	108538190	108620460	82271	hsa:285456:RPL34-AS1	285456	RPL34 antisense RNA 1 (head to head) [Source:HGNC Symbol;Acc:HGNC:26749]	-	-	-	-	-	-	-	-	-	-
IQCN	1.84736e-88	0.0179803	0.782	0.359	6.94239e-85	NA	0.0184132	0.000265466	ENSG00000130518	ENSG00000130518	protein_coding	GRCh38.98	chr19	-	18257097	18274509	17413	hsa:80726:	80726	IQ motif containing N [Source:HGNC Symbol;Acc:HGNC:29350]	-	-	-	-	-	-	-	-	GO:0005488:binding;GO:0005515:protein binding	GO:0005622:intracellular;GO:0005623:cell;GO:0005634:nucleus;GO:0005737:cytoplasm;GO:0005739:mitochondrion;GO:0043226:organelle;GO:0043227:membrane-bounded organelle;GO:0043229:intracellular organelle;GO:0043231:intracellular membrane-bounded organelle;GO:0044424:intracellular part;GO:0044444:cytoplasmic part;GO:0044464:cell part
COL4A3	1.8519e-88	0.00411591	0.83	0.18	6.95944e-85	NA	0.0148971	0.0107284	ENSG00000169031	ENSG00000169031	protein_coding	GRCh38.98	chr2	+	227164565	227314792	150228	hsa:1285:COL4A3	1285	collagen type IV alpha 3 chain [Source:HGNC Symbol;Acc:HGNC:2204]	hsa04151:PI3K-Akt signaling pathway;hsa05200:Pathways in cancer;hsa05146:Amoebiasis;hsa04933:AGE-RAGE signaling pathway in diabetic complications;hsa04510:Focal adhesion;hsa05222:Small cell lung cancer;hsa04512:ECM-receptor interaction;hsa04974:Protein digestion and absorption	R-HSA-375165:NCAM signaling for neurite out-growth;R-HSA-1474244:Extracellular matrix organization;R-HSA-1266738:Developmental Biology;R-HSA-3000171:Non-integrin membrane-ECM interactions;R-HSA-186797:Signaling by PDGF;R-HSA-1650814:Collagen biosynthesis and modifying enzymes;R-HSA-422475:Axon guidance;R-HSA-162582:Signal Transduction;R-HSA-2022090:Assembly of collagen fibrils and other multimeri…	-	P00034:Integrin signalling pathway	141200:Hematuria, benign familial;104200:Alport syndrome, autosomal dominant;203780:Alport syndrome, autosomal recessive	Urinary system diseases;Kidney diseases;H00581:Alport syndrome;H00582:Benign familial hematuria	Corneal structure;Metabolite levels (5-HIAA/ MHPG Ratio)	GO:0001525:angiogenesis;GO:0001568:blood vessel development;GO:0001655:urogenital system development;GO:0001822:kidney development;GO:0001944:vasculature development;GO:0003008:system process;GO:0003013:circulatory system process;GO:0006508:proteolysis;GO:0006915:apoptotic process;GO:0006919:activation of cysteine-type endopeptidase activity involved in apoptotic process;GO:0007154:cell communica…	GO:0004857:enzyme inhibitor activity;GO:0004866:endopeptidase inhibitor activity;GO:0005102:receptor binding;GO:0005178:integrin binding;GO:0005198:structural molecule activity;GO:0005201:extracellular matrix structural constituent;GO:0005488:binding;GO:0005515:protein binding;GO:0008191:metalloendopeptidase inhibitor activity;GO:0030234:enzyme regulator activity;GO:0030414:peptidase inhibitor ac…	GO:0005576:extracellular region;GO:0005578:proteinaceous extracellular matrix;GO:0005581:collagen trimer;GO:0005587:collagen type IV trimer;GO:0005604:basement membrane;GO:0005622:intracellular;GO:0005623:cell;GO:0005737:cytoplasm;GO:0005783:endoplasmic reticulum;GO:0005788:endoplasmic reticulum lumen;GO:0012505:endomembrane system;GO:0031012:extracellular matrix;GO:0031974:membrane-enclosed lume…
PRSS57	2.70766e-88	0.10982	0.888	0.58	1.01754e-84	NA	0.174664	0.0524936	ENSG00000185198	ENSG00000185198	protein_coding	GRCh38.98	chr19	-	685546	695498	9953	hsa:400668:PRSS57, NSP4, PRSSL1, UNQ782	400668	serine protease 57 [Source:HGNC Symbol;Acc:HGNC:31397]	-	-	-	-	-	-	-	GO:0006508:proteolysis;GO:0008152:metabolic process;GO:0019538:protein metabolic process;GO:0043170:macromolecule metabolic process;GO:0044238:primary metabolic process;GO:0071704:organic substance metabolic process	GO:0003824:catalytic activity;GO:0004175:endopeptidase activity;GO:0004252:serine-type endopeptidase activity;GO:0008233:peptidase activity;GO:0008236:serine-type peptidase activity;GO:0016787:hydrolase activity;GO:0017171:serine hydrolase activity;GO:0070011:peptidase activity, acting on L-amino acid peptides	GO:0005576:extracellular region
AL512791.2	4.26541e-88	0.00540672	0.797	0.5	1.60294e-84	NA	0.00456602	-0.000850727	ENSG00000275198	ENSG00000275198	lncRNA	GRCh38.98	chr14	+	90383365	90387973	4609	-	-	novel transcript	-	-	-	-	-	-	-	-	-	-
FLT3LG	8.00514e-88	0.589784	0.837	0.473	3.00833e-84	NA	1.14341	0.188408	ENSG00000090554	ENSG00000090554	protein_coding	GRCh38.98	chr19	+	49474207	49486231	12025	hsa:2323:FLT3LG, FL, FLT3L	2323	fms related tyrosine kinase 3 ligand [Source:HGNC Symbol;Acc:HGNC:3766]	hsa04060:Cytokine-cytokine receptor interaction;hsa05200:Pathways in cancer;hsa04640:Hematopoietic cell lineage	R-HSA-168256:Immune System;R-HSA-1280215:Cytokine Signaling in Immune system;R-HSA-449147:Signaling by Interleukins	-	-	-	-	-	GO:0000768:syncytium formation by plasma membrane fusion;GO:0001773:myeloid dendritic cell activation;GO:0001775:cell activation;GO:0001779:natural killer cell differentiation;GO:0001894:tissue homeostasis;GO:0001932:regulation of protein phosphorylation;GO:0001934:positive regulation of protein phosphorylation;GO:0002158:osteoclast proliferation;GO:0002274:myeloid leukocyte activation;GO:0002376…	GO:0005102:receptor binding;GO:0005125:cytokine activity;GO:0005488:binding;GO:0005515:protein binding;GO:0019899:enzyme binding;GO:0019900:kinase binding;GO:0019901:protein kinase binding;GO:0030971:receptor tyrosine kinase binding;GO:0042802:identical protein binding;GO:0042803:protein homodimerization activity;GO:0046983:protein dimerization activity	GO:0005576:extracellular region;GO:0005615:extracellular space;GO:0005623:cell;GO:0005886:plasma membrane;GO:0009897:external side of plasma membrane;GO:0009986:cell surface;GO:0016020:membrane;GO:0016021:integral component of membrane;GO:0031224:intrinsic component of membrane;GO:0031226:intrinsic component of plasma membrane;GO:0031233:intrinsic component of external side of plasma membrane;GO:…
XCL1	2.60734e-87	0.0887732	0.825	0.445	9.79837e-84	NA	0.136057	0.0395525	ENSG00000143184	ENSG00000143184	protein_coding	GRCh38.98	chr1	+	168576605	168582069	5465	hsa:6375:XCL1, ATAC, LPTN, LTN, SCM-1, SCM-1a, SCM1, SCM1A, SCYC1	6375	X-C motif chemokine ligand 1 [Source:HGNC Symbol;Acc:HGNC:10645]	hsa04060:Cytokine-cytokine receptor interaction;hsa04062:Chemokine signaling pathway	R-HSA-373076:Class A/1 (Rhodopsin-like receptors);R-HSA-372790:Signaling by GPCR;R-HSA-375276:Peptide ligand-binding receptors;R-HSA-388396:GPCR downstream signaling;R-HSA-162582:Signal Transduction;R-HSA-881907:Gastrin-CREB signalling pathway via PKC and MAPK;R-HSA-500792:GPCR ligand binding;R-HSA-380108:Chemokine receptors bind chemokines;R-HSA-416476:G alpha (q) signalling events	-	-	-	-	-	GO:0000165:MAPK cascade;GO:0001775:cell activation;GO:0001816:cytokine production;GO:0001817:regulation of cytokine production;GO:0001818:negative regulation of cytokine production;GO:0001819:positive regulation of cytokine production;GO:0001906:cell killing;GO:0001909:leukocyte mediated cytotoxicity;GO:0001910:regulation of leukocyte mediated cytotoxicity;GO:0001912:positive regulation of leukoc…	GO:0001664:G-protein coupled receptor binding;GO:0005102:receptor binding;GO:0005125:cytokine activity;GO:0005126:cytokine receptor binding;GO:0005488:binding;GO:0005515:protein binding;GO:0008009:chemokine activity;GO:0042379:chemokine receptor binding;GO:0042802:identical protein binding;GO:0042803:protein homodimerization activity;GO:0046983:protein dimerization activity;GO:0048020:CCR chemoki…	GO:0005576:extracellular region;GO:0005615:extracellular space;GO:0005622:intracellular;GO:0005623:cell;GO:0044421:extracellular region part;GO:0044464:cell part
DMKN	4.65063e-87	0.0252095	0.787	0.408	1.74771e-83	NA	0.0313221	0.00564797	ENSG00000161249	ENSG00000161249	protein_coding	GRCh38.98	chr19	-	35497220	35513658	16439	hsa:93099:DMKN, UNQ729, ZD52F10	93099	dermokine [Source:HGNC Symbol;Acc:HGNC:25063]	-	-	-	-	-	-	-	-	GO:0005488:binding;GO:0005515:protein binding	GO:0005576:extracellular region;GO:0031982:vesicle;GO:0031988:membrane-bounded vesicle;GO:0043226:organelle;GO:0043227:membrane-bounded organelle;GO:0043230:extracellular organelle;GO:0044421:extracellular region part;GO:0070062:extracellular exosome;GO:1903561:extracellular vesicle
SLC27A2	4.85294e-87	0.00744882	0.737	0.125	1.82373e-83	NA	0.00716846	-0.000305885	ENSG00000140284	ENSG00000140284	protein_coding	GRCh38.98	chr15	+	50182196	50236385	54190	hsa:11001:SLC27A2, ACSVL1, FACVL1, FATP2, HsT17226, VLACS, VLCS, hFACVL1	11001	solute carrier family 27 member 2 [Source:HGNC Symbol;Acc:HGNC:10996]	hsa04146:Peroxisome;hsa04931:Insulin resistance;hsa03320:PPAR signaling pathway	R-HSA-1430728:Metabolism;R-HSA-193368:Synthesis of bile acids and bile salts via 7alpha-hydroxycholesterol;R-HSA-556833:Metabolism of lipids and lipoproteins;R-HSA-194068:Bile acid and bile salt metabolism;R-HSA-192105:Synthesis of bile acids and bile salts;R-HSA-389599:Alpha-oxidation of phytanate;R-HSA-193775:Synthesis of bile acids and bile salts via 24-hydroxycholesterol;R-HSA-390918:Peroxiso…	PWY-5143:fatty acid activation;PWY-5972:stearate biosynthesis;PWY-6000:gamma-linolenate biosynthesis;PWY-6061:bile acid biosynthesis, neutral pathway;PWY66-387:fatty acid alpha-oxidation;PWY66-391:fatty acid beta-oxidation (peroxisome);FAO-PWY:fatty acid beta-oxidation;PWY66-388:fatty acid alpha-oxidation III	-	-	-	Blood metabolite ratios;Verbal declarative memory	GO:0000038:very long-chain fatty acid metabolic process;GO:0001561:fatty acid alpha-oxidation;GO:0001676:long-chain fatty acid metabolic process;GO:0006082:organic acid metabolic process;GO:0006629:lipid metabolic process;GO:0006631:fatty acid metabolic process;GO:0006635:fatty acid beta-oxidation;GO:0006694:steroid biosynthetic process;GO:0006699:bile acid biosynthetic process;GO:0006810:transpo…	GO:0000166:nucleotide binding;GO:0001882:nucleoside binding;GO:0001883:purine nucleoside binding;GO:0003824:catalytic activity;GO:0004467:long-chain fatty acid-CoA ligase activity;GO:0005102:receptor binding;GO:0005215:transporter activity;GO:0005319:lipid transporter activity;GO:0005488:binding;GO:0005515:protein binding;GO:0005524:ATP binding;GO:0015245:fatty acid transporter activity;GO:001564…	GO:0005576:extracellular region;GO:0005622:intracellular;GO:0005623:cell;GO:0005737:cytoplasm;GO:0005739:mitochondrion;GO:0005777:peroxisome;GO:0005778:peroxisomal membrane;GO:0005779:integral component of peroxisomal membrane;GO:0005783:endoplasmic reticulum;GO:0005788:endoplasmic reticulum lumen;GO:0005789:endoplasmic reticulum membrane;GO:0012505:endomembrane system;GO:0016020:membrane;GO:0016…
PANK1	1.73346e-86	-0.00081298	0.826	0.471	6.51434e-83	NA	0.0061419	0.00696021	ENSG00000152782	ENSG00000152782	protein_coding	GRCh38.98	chr10	-	89579497	89645572	66076	hsa:53354:PANK1, PANK	53354	pantothenate kinase 1 [Source:HGNC Symbol;Acc:HGNC:8598]	hsa01100:Metabolic pathways;hsa00770:Pantothenate and CoA biosynthesis	R-HSA-196849:Metabolism of water-soluble vitamins and cofactors;R-HSA-1430728:Metabolism;R-HSA-196783:Coenzyme A biosynthesis;R-HSA-196854:Metabolism of vitamins and cofactors;R-HSA-199220:Vitamin B5 (pantothenate) metabolism	COA-PWY-1:coenzyme A biosynthesis	P02736:Coenzyme A biosynthesis	-	-	Metabolic traits	GO:0006139:nucleobase-containing compound metabolic process;GO:0006163:purine nucleotide metabolic process;GO:0006164:purine nucleotide biosynthetic process;GO:0006725:cellular aromatic compound metabolic process;GO:0006732:coenzyme metabolic process;GO:0006753:nucleoside phosphate metabolic process;GO:0006793:phosphorus metabolic process;GO:0006796:phosphate-containing compound metabolic process…	GO:0000166:nucleotide binding;GO:0001882:nucleoside binding;GO:0001883:purine nucleoside binding;GO:0003824:catalytic activity;GO:0004594:pantothenate kinase activity;GO:0005488:binding;GO:0005524:ATP binding;GO:0016301:kinase activity;GO:0016740:transferase activity;GO:0016772:transferase activity, transferring phosphorus-containing groups;GO:0016773:phosphotransferase activity, alcohol group as…	GO:0005622:intracellular;GO:0005623:cell;GO:0005634:nucleus;GO:0005737:cytoplasm;GO:0005768:endosome;GO:0005773:vacuole;GO:0005829:cytosol;GO:0012505:endomembrane system;GO:0016020:membrane;GO:0030117:membrane coat;GO:0030118:clathrin coat;GO:0032991:macromolecular complex;GO:0043226:organelle;GO:0043227:membrane-bounded organelle;GO:0043229:intracellular organelle;GO:0043231:intracellular membra…
IL32	2.20407e-86	1.59279	0.877	0.643	8.28291e-83	NA	17.424	2.74666	ENSG00000008517	ENSG00000008517	protein_coding	GRCh38.98	chr16	+	3065297	3082192	16896	hsa:9235:IL32, IL-32alpha, IL-32beta, IL-32delta, IL-32gamma, NK4, TAIF, TAIFa, TAIFb, TAIFc, TAIFd	9235	interleukin 32 [Source:HGNC Symbol;Acc:HGNC:16830]	-	R-HSA-168256:Immune System;R-HSA-1280215:Cytokine Signaling in Immune system;R-HSA-449147:Signaling by Interleukins	-	-	-	-	HIV-1 susceptibility	GO:0002376:immune system process;GO:0006950:response to stress;GO:0006952:defense response;GO:0006955:immune response;GO:0007155:cell adhesion;GO:0022610:biological adhesion;GO:0050896:response to stimulus	GO:0005102:receptor binding;GO:0005125:cytokine activity;GO:0005488:binding;GO:0005515:protein binding	GO:0005576:extracellular region;GO:0005615:extracellular space;GO:0005622:intracellular;GO:0005623:cell;GO:0005737:cytoplasm;GO:0005829:cytosol;GO:0016020:membrane;GO:0044421:extracellular region part;GO:0044424:intracellular part;GO:0044444:cytoplasmic part;GO:0044464:cell part
CST7	3.76888e-86	1.48615	0.918	0.701	1.41634e-82	NA	16.154	2.88094	ENSG00000077984	ENSG00000077984	protein_coding	GRCh38.98	chr20	+	24949269	24959928	10660	hsa:8530:CST7, CMAP	8530	cystatin F [Source:HGNC Symbol;Acc:HGNC:2479]	-	-	-	-	-	-	-	GO:0002376:immune system process;GO:0006508:proteolysis;GO:0006955:immune response;GO:0008152:metabolic process;GO:0009892:negative regulation of metabolic process;GO:0009987:cellular process;GO:0010466:negative regulation of peptidase activity;GO:0010605:negative regulation of macromolecule metabolic process;GO:0010951:negative regulation of endopeptidase activity;GO:0019222:regulation of metabo…	GO:0004857:enzyme inhibitor activity;GO:0004866:endopeptidase inhibitor activity;GO:0004869:cysteine-type endopeptidase inhibitor activity;GO:0005488:binding;GO:0005515:protein binding;GO:0030234:enzyme regulator activity;GO:0030414:peptidase inhibitor activity;GO:0061134:peptidase regulator activity;GO:0061135:endopeptidase regulator activity;GO:0098772:molecular function regulator	GO:0005576:extracellular region;GO:0005622:intracellular;GO:0005623:cell;GO:0005737:cytoplasm;GO:0044424:intracellular part;GO:0044464:cell part
AC017002.3	4.31904e-86	-0.00646503	0.193	0.338	1.62309e-82	NA	-0.00288638	0.00358087	ENSG00000240350	ENSG00000240350	lncRNA	GRCh38.98	chr2	+	111491273	111570974	79702	-	-	novel transcript	-	-	-	-	-	-	-	-	-	-
DDIT4-AS1	4.69441e-86	-0.0245223	0.785	0.277	1.76416e-82	NA	0.0715347	0.098136	ENSG00000269926	ENSG00000269926	lncRNA	GRCh38.98	chr10	-	72274915	72275980	1066	-	-	DDIT4 antisense RNA 1 [Source:HGNC Symbol;Acc:HGNC:52379]	-	-	-	-	-	-	-	-	-	-
MT1E	8.27809e-86	0.15675	0.802	0.467	3.11091e-82	NA	0.233847	0.0548376	ENSG00000169715	ENSG00000169715	protein_coding	GRCh38.98	chr16	+	56625475	56627112	1638	hsa:4493:MT1E, MT-1E, MT-IE, MT1, MTD	4493	metallothionein 1E [Source:HGNC Symbol;Acc:HGNC:7397]	hsa04978:Mineral absorption	R-HSA-5660526:Response to metal ions;R-HSA-1430728:Metabolism;R-HSA-5661231:Metallothioneins bind metals	-	-	-	-	-	GO:0009987:cellular process;GO:0010035:response to inorganic substance;GO:0010038:response to metal ion;GO:0010043:response to zinc ion;GO:0040007:growth;GO:0040008:regulation of growth;GO:0042221:response to chemical;GO:0045926:negative regulation of growth;GO:0046686:response to cadmium ion;GO:0048519:negative regulation of biological process;GO:0050789:regulation of biological process;GO:00508…	GO:0005488:binding;GO:0008270:zinc ion binding;GO:0043167:ion binding;GO:0043169:cation binding;GO:0046872:metal ion binding;GO:0046914:transition metal ion binding	GO:0005622:intracellular;GO:0005623:cell;GO:0005634:nucleus;GO:0005737:cytoplasm;GO:0043226:organelle;GO:0043227:membrane-bounded organelle;GO:0043229:intracellular organelle;GO:0043231:intracellular membrane-bounded organelle;GO:0044424:intracellular part;GO:0044444:cytoplasmic part;GO:0044464:cell part;GO:0048471:perinuclear region of cytoplasm
LRRC34	3.35337e-85	0.00328229	0.768	0.186	1.2602e-81	NA	0.00431927	0.0010282	ENSG00000171757	ENSG00000171757	protein_coding	GRCh38.98	chr3	-	169793428	169812986	19559	hsa:151827:LRRC34	151827	leucine rich repeat containing 34 [Source:HGNC Symbol;Acc:HGNC:28408]	-	-	-	-	-	-	Bladder cancer;Interstitial lung disease;Multiple myeloma and monoclonal gammopathy	-	-	-
PRDM1	5.90682e-85	0.352758	0.859	0.504	2.21978e-81	NA	1.30959	0.623059	ENSG00000057657	ENSG00000057657	protein_coding	GRCh38.98	chr6	+	105993463	106109939	116477	hsa:639:PRDM1, BLIMP1, PRDI-BF1	639	PR/SET domain 1 [Source:HGNC Symbol;Acc:HGNC:9346]	-	R-HSA-3700989:Transcriptional Regulation by TP53;R-HSA-6806003:Regulation of TP53 Expression and Degradation;R-HSA-212436:Generic Transcription Pathway;R-HSA-74160:Gene Expression;R-HSA-6804754:Regulation of TP53 Expression;R-HSA-5633007:Regulation of TP53 Activity	-	-	-	-	Systemic lupus erythematosus;Crohn's disease;Adverse response to chemotherapy (neutropenia/leucopenia) (all antimicrotubule drugs);Adverse response to chemotherapy (neutropenia/leucopenia) (paclitaxel)	GO:0000003:reproduction;GO:0000122:negative regulation of transcription from RNA polymerase II promoter;GO:0001568:blood vessel development;GO:0001654:eye development;GO:0001701:in utero embryonic development;GO:0001754:eye photoreceptor cell differentiation;GO:0001763:morphogenesis of a branching structure;GO:0001775:cell activation;GO:0001890:placenta development;GO:0001892:embryonic placenta d…	GO:0000975:regulatory region DNA binding;GO:0000976:transcription regulatory region sequence-specific DNA binding;GO:0000977:RNA polymerase II regulatory region sequence-specific DNA binding;GO:0000978:RNA polymerase II core promoter proximal region sequence-specific DNA binding;GO:0000981:RNA polymerase II transcription factor activity, sequence-specific DNA binding;GO:0000982:transcription fact…	GO:0005622:intracellular;GO:0005623:cell;GO:0005634:nucleus;GO:0005654:nucleoplasm;GO:0005737:cytoplasm;GO:0031974:membrane-enclosed lumen;GO:0031981:nuclear lumen;GO:0043226:organelle;GO:0043227:membrane-bounded organelle;GO:0043229:intracellular organelle;GO:0043231:intracellular membrane-bounded organelle;GO:0043233:organelle lumen;GO:0044422:organelle part;GO:0044424:intracellular part;GO:004…
KIR3DL2	9.17219e-85	0.185515	0.86	0.709	3.44691e-81	NA	0.422571	0.181696	ENSG00000240403	ENSG00000240403	protein_coding	GRCh38.98	chr19	+	54850443	54867207	16765	hsa:3812:KIR3DL2, 3DL2, CD158K, KIR-3DL2, NKAT-4, NKAT4, NKAT4B, p140	3812	killer cell immunoglobulin like receptor, three Ig domains and long cytoplasmic tail 2 [Source:HGNC Symbol;Acc:HGNC:6339]	hsa04650:Natural killer cell mediated cytotoxicity;hsa04612:Antigen processing and presentation;hsa05332:Graft-versus-host disease	R-HSA-168256:Immune System;R-HSA-1280218:Adaptive Immune System;R-HSA-198933:Immunoregulatory interactions between a Lymphoid and a non-Lymphoid cell	-	-	-	-	-	GO:0002376:immune system process;GO:0002682:regulation of immune system process;GO:0006950:response to stress;GO:0006952:defense response;GO:0006955:immune response;GO:0006968:cellular defense response;GO:0048583:regulation of response to stimulus;GO:0050776:regulation of immune response;GO:0050789:regulation of biological process;GO:0050896:response to stimulus;GO:0065007:biological regulation	-	GO:0005623:cell;GO:0005886:plasma membrane;GO:0005887:integral component of plasma membrane;GO:0016020:membrane;GO:0016021:integral component of membrane;GO:0031224:intrinsic component of membrane;GO:0031226:intrinsic component of plasma membrane;GO:0044425:membrane part;GO:0044459:plasma membrane part;GO:0044464:cell part;GO:0071944:cell periphery
AC104699.1	1.79015e-84	-0.0181565	0.114	0.064	6.72737e-81	NA	-0.000151187	0.0181684	ENSG00000224220	ENSG00000224220	lncRNA	GRCh38.98	chr2	+	25421117	25427643	6527	-	-	novel transcript	-	-	-	-	-	-	-	-	-	-
ATP13A4	2.01258e-84	-0.0242239	0.107	0.342	7.56328e-81	NA	0.00268995	0.0272756	ENSG00000127249	ENSG00000127249	protein_coding	GRCh38.98	chr3	-	193398967	193593111	194145	hsa:84239:ATP13A4	84239	ATPase 13A4 [Source:HGNC Symbol;Acc:HGNC:25422]	-	R-HSA-382551:Transmembrane transport of small molecules;R-HSA-983712:Ion channel transport;R-HSA-936837:Ion transport by P-type ATPases	-	-	-	-	-	GO:0006810:transport;GO:0006811:ion transport;GO:0006812:cation transport;GO:0006873:cellular ion homeostasis;GO:0006874:cellular calcium ion homeostasis;GO:0006875:cellular metal ion homeostasis;GO:0009987:cellular process;GO:0019725:cellular homeostasis;GO:0030003:cellular cation homeostasis;GO:0034220:ion transmembrane transport;GO:0042592:homeostatic process;GO:0044699:single-organism process…	GO:0000166:nucleotide binding;GO:0001882:nucleoside binding;GO:0001883:purine nucleoside binding;GO:0003824:catalytic activity;GO:0005215:transporter activity;GO:0005488:binding;GO:0005524:ATP binding;GO:0008324:cation transmembrane transporter activity;GO:0015075:ion transmembrane transporter activity;GO:0015399:primary active transmembrane transporter activity;GO:0015405:P-P-bond-hydrolysis-dri…	GO:0005622:intracellular;GO:0005623:cell;GO:0005886:plasma membrane;GO:0005887:integral component of plasma membrane;GO:0016020:membrane;GO:0016021:integral component of membrane;GO:0031224:intrinsic component of membrane;GO:0031226:intrinsic component of plasma membrane;GO:0043226:organelle;GO:0043227:membrane-bounded organelle;GO:0043229:intracellular organelle;GO:0043231:intracellular membrane…
TRAV21	2.03047e-84	0.104328	0.764	0.414	7.63052e-81	NA	0.14357	0.0302762	ENSG00000211801	ENSG00000211801	TR_V_gene	GRCh38.98	chr14	+	22052514	22053056	543	-	-	T cell receptor alpha variable 21 [Source:HGNC Symbol;Acc:HGNC:12118]	-	-	-	-	-	-	-	-	-	-
F2RL3	3.35916e-84	-0.0220145	0.198	0.477	1.26237e-80	NA	0.0400702	0.0632206	ENSG00000127533	ENSG00000127533	protein_coding	GRCh38.98	chr19	+	16888999	16892606	3608	hsa:9002:F2RL3, PAR4	9002	F2R like thrombin or trypsin receptor 3 [Source:HGNC Symbol;Acc:HGNC:3540]	hsa04080:Neuroactive ligand-receptor interaction;hsa05200:Pathways in cancer;hsa04015:Rap1 signaling pathway;hsa04611:Platelet activation;hsa04610:Complement and coagulation cascades	R-HSA-373076:Class A/1 (Rhodopsin-like receptors);R-HSA-372790:Signaling by GPCR;R-HSA-456926:Thrombin signalling through proteinase activated receptors (PARs);R-HSA-375276:Peptide ligand-binding receptors;R-HSA-388396:GPCR downstream signaling;R-HSA-162582:Signal Transduction;R-HSA-109582:Hemostasis;R-HSA-881907:Gastrin-CREB signalling pathway via PKC and MAPK;R-HSA-500792:GPCR ligand binding;R-…	-	P00011:Blood coagulation	-	-	-	GO:0001775:cell activation;GO:0006810:transport;GO:0006811:ion transport;GO:0006812:cation transport;GO:0006816:calcium ion transport;GO:0006873:cellular ion homeostasis;GO:0006874:cellular calcium ion homeostasis;GO:0006875:cellular metal ion homeostasis;GO:0006950:response to stress;GO:0006996:organelle organization;GO:0007154:cell communication;GO:0007165:signal transduction;GO:0007186:G-prote…	GO:0001653:peptide receptor activity;GO:0004871:signal transducer activity;GO:0004872:receptor activity;GO:0004888:transmembrane signaling receptor activity;GO:0004930:G-protein coupled receptor activity;GO:0008528:G-protein coupled peptide receptor activity;GO:0015057:thrombin receptor activity;GO:0038023:signaling receptor activity;GO:0060089:molecular transducer activity	GO:0005576:extracellular region;GO:0005623:cell;GO:0005886:plasma membrane;GO:0005887:integral component of plasma membrane;GO:0016020:membrane;GO:0016021:integral component of membrane;GO:0031224:intrinsic component of membrane;GO:0031226:intrinsic component of plasma membrane;GO:0044425:membrane part;GO:0044459:plasma membrane part;GO:0044464:cell part;GO:0071944:cell periphery
CCDC184	5.17014e-84	0.0340721	0.84	0.492	1.94294e-80	NA	0.0436439	0.00868379	ENSG00000177875	ENSG00000177875	protein_coding	GRCh38.98	chr12	+	48183644	48185926	2283	hsa:387856:CCDC184, C12orf68	387856	coiled-coil domain containing 184 [Source:HGNC Symbol;Acc:HGNC:33749]	-	-	-	-	-	-	-	-	GO:0005488:binding;GO:0005515:protein binding	GO:0005622:intracellular;GO:0005623:cell;GO:0005737:cytoplasm;GO:0044424:intracellular part;GO:0044464:cell part
LINC01013	6.15979e-84	0.00026758	0.038	0.006	2.31485e-80	NA	-0.00111445	-0.00138169	ENSG00000228495	ENSG00000228495	lncRNA	GRCh38.98	chr6	+	132131888	132169374	37487	-	-	long intergenic non-protein coding RNA 1013 [Source:HGNC Symbol;Acc:HGNC:48987]	-	-	-	-	-	-	-	-	-	-
AP001885.3	9.23484e-84	0.00132308	0.768	0.227	3.47045e-80	NA	0.00144901	0.000124896	ENSG00000287934	ENSG00000287934	lncRNA	GRCh38.98	chr11	-	67252336	67261545	9210	-	-	novel transcript, antisense to KDM2A	-	-	-	-	-	-	-	-	-	-
IGIP	1.18964e-83	0.00517414	0.198	0.352	4.47066e-80	NA	0.00536428	0.00017582	ENSG00000182700	ENSG00000182700	protein_coding	GRCh38.98	chr5	+	140125937	140129392	3456	hsa:492311:IGIP, C5orf53	492311	IgA inducing protein [Source:HGNC Symbol;Acc:HGNC:33847]	-	-	-	-	-	-	-	-	-	GO:0005576:extracellular region
AC010896.1	1.83418e-83	0.0116642	0.714	0.184	6.89286e-80	NA	0.0158204	0.00404054	ENSG00000286707	ENSG00000286707	lncRNA	GRCh38.98	chr2	+	26298570	26306340	7771	-	-	novel transcript	-	-	-	-	-	-	-	-	-	-
CHADL	3.99822e-83	-0.0574283	0.19	0.486	1.50253e-79	NA	0.0146994	0.0746777	ENSG00000100399	ENSG00000100399	protein_coding	GRCh38.98	chr22	-	41229510	41240931	11422	hsa:150356:CHADL, SLRR4B	150356	chondroadherin like [Source:HGNC Symbol;Acc:HGNC:25165]	-	-	-	-	-	-	Schizophrenia;Crohn's disease;Inflammatory bowel disease	GO:0001501:skeletal system development;GO:0002062:chondrocyte differentiation;GO:0007275:multicellular organism development;GO:0009888:tissue development;GO:0009987:cellular process;GO:0016043:cellular component organization;GO:0030154:cell differentiation;GO:0030198:extracellular matrix organization;GO:0030199:collagen fibril organization;GO:0032330:regulation of chondrocyte differentiation;GO:0…	GO:0005488:binding;GO:0005515:protein binding;GO:0005518:collagen binding;GO:0032403:protein complex binding;GO:0044877:macromolecular complex binding;GO:0098633:collagen fibril binding	GO:0005576:extracellular region;GO:0005578:proteinaceous extracellular matrix;GO:0031012:extracellular matrix;GO:0044421:extracellular region part
AC007541.1	4.27247e-83	0.0189705	0.771	0.309	1.60559e-79	NA	0.0211991	0.00200901	ENSG00000260329	ENSG00000260329	lncRNA	GRCh38.98	chr12	-	106954029	106955497	1469	-	-	novel transcript, antisense to C12orf23	-	-	-	-	-	-	-	-	-	-
MANEAL	8.50189e-83	0.0118314	0.733	0.225	3.19501e-79	NA	0.0119798	7.71514e-05	ENSG00000185090	ENSG00000185090	protein_coding	GRCh38.98	chr1	+	37793802	37801137	7336	hsa:149175:MANEAL	149175	mannosidase endo-alpha like [Source:HGNC Symbol;Acc:HGNC:26452]	-	-	-	-	-	-	-	-	GO:0003824:catalytic activity;GO:0016787:hydrolase activity	GO:0000139:Golgi membrane;GO:0005622:intracellular;GO:0005623:cell;GO:0005737:cytoplasm;GO:0005794:Golgi apparatus;GO:0012505:endomembrane system;GO:0016020:membrane;GO:0016021:integral component of membrane;GO:0031090:organelle membrane;GO:0031224:intrinsic component of membrane;GO:0043226:organelle;GO:0043227:membrane-bounded organelle;GO:0043229:intracellular organelle;GO:0043231:intracellular…
PHOSPHO1	1.05207e-82	0.0100334	0.761	0.215	3.95369e-79	NA	0.00778666	-0.00227435	ENSG00000173868	ENSG00000173868	protein_coding	GRCh38.98	chr17	-	49223362	49230766	7405	hsa:162466:PHOSPHO1	162466	phosphoethanolamine/phosphocholine phosphatase [Source:HGNC Symbol;Acc:HGNC:16815]	hsa01100:Metabolic pathways;hsa00564:Glycerophospholipid metabolism	R-HSA-1483213:Synthesis of PE;R-HSA-1483206:Glycerophospholipid biosynthesis;R-HSA-1430728:Metabolism;R-HSA-556833:Metabolism of lipids and lipoproteins;R-HSA-1483191:Synthesis of PC;R-HSA-1483257:Phospholipid metabolism	-	-	-	-	Prostate cancer	GO:0001501:skeletal system development;GO:0001503:ossification;GO:0001958:endochondral ossification;GO:0006629:lipid metabolic process;GO:0006644:phospholipid metabolic process;GO:0006646:phosphatidylethanolamine biosynthetic process;GO:0006650:glycerophospholipid metabolic process;GO:0006656:phosphatidylcholine biosynthetic process;GO:0006793:phosphorus metabolic process;GO:0006796:phosphate-con…	GO:0003824:catalytic activity;GO:0005488:binding;GO:0016462:pyrophosphatase activity;GO:0016787:hydrolase activity;GO:0016788:hydrolase activity, acting on ester bonds;GO:0016791:phosphatase activity;GO:0016817:hydrolase activity, acting on acid anhydrides;GO:0016818:hydrolase activity, acting on acid anhydrides, in phosphorus-containing anhydrides;GO:0042578:phosphoric ester hydrolase activity;G…	GO:0005576:extracellular region;GO:0005578:proteinaceous extracellular matrix;GO:0005622:intracellular;GO:0005623:cell;GO:0005737:cytoplasm;GO:0005829:cytosol;GO:0031012:extracellular matrix;GO:0043226:organelle;GO:0043227:membrane-bounded organelle;GO:0043230:extracellular organelle;GO:0044421:extracellular region part;GO:0044424:intracellular part;GO:0044444:cytoplasmic part;GO:0044464:cell par…
LINC01871	1.86555e-82	0.341551	0.786	0.449	7.01075e-79	NA	0.46587	0.0417464	ENSG00000235576	ENSG00000235576	lncRNA	GRCh38.98	chr2	+	7725801	7730705	4905	-	-	long intergenic non-protein coding RNA 1871 [Source:HGNC Symbol;Acc:HGNC:52690]	-	-	-	-	-	-	-	-	-	-
AF131215.5	2.55074e-82	0.00382928	0.792	0.305	9.5857e-79	NA	0.00463672	0.000797033	ENSG00000255310	ENSG00000255310	lncRNA	GRCh38.98	chr8	-	11107788	11109726	1939	-	-	novel transcript	-	-	-	-	-	-	-	-	-	-
MELTF	4.87289e-82	-0.000828604	0.171	0.35	1.83123e-78	NA	-0.00109267	-0.000264631	ENSG00000163975	ENSG00000163975	protein_coding	GRCh38.98	chr3	-	196988621	197029817	41197	hsa:4241:MELTF, CD228, MAP97, MFI2, MTF1, MTf	4241	melanotransferrin [Source:HGNC Symbol;Acc:HGNC:7037]	-	-	-	-	-	-	-	GO:0000041:transition metal ion transport;GO:0000902:cell morphogenesis;GO:0000904:cell morphogenesis involved in differentiation;GO:0006508:proteolysis;GO:0006810:transport;GO:0006811:ion transport;GO:0006812:cation transport;GO:0006826:iron ion transport;GO:0007155:cell adhesion;GO:0007162:negative regulation of cell adhesion;GO:0008152:metabolic process;GO:0009653:anatomical structure morphoge…	GO:0005488:binding;GO:0005506:iron ion binding;GO:0005515:protein binding;GO:0043167:ion binding;GO:0043169:cation binding;GO:0046872:metal ion binding;GO:0046914:transition metal ion binding	GO:0005576:extracellular region;GO:0005615:extracellular space;GO:0005623:cell;GO:0005886:plasma membrane;GO:0005887:integral component of plasma membrane;GO:0009986:cell surface;GO:0016020:membrane;GO:0016021:integral component of membrane;GO:0031224:intrinsic component of membrane;GO:0031225:anchored component of membrane;GO:0031226:intrinsic component of plasma membrane;GO:0031982:vesicle;GO:0…
LYPD3	5.07835e-82	0.0218798	0.777	0.334	1.90844e-78	NA	0.0363522	0.0139233	ENSG00000124466	ENSG00000124466	protein_coding	GRCh38.98	chr19	-	43460787	43465608	4822	hsa:27076:LYPD3, C4.4A	27076	LY6/PLAUR domain containing 3 [Source:HGNC Symbol;Acc:HGNC:24880]	-	-	-	-	-	-	Cotinine glucuronidation	GO:0007155:cell adhesion;GO:0007160:cell-matrix adhesion;GO:0022610:biological adhesion;GO:0031589:cell-substrate adhesion	GO:0005488:binding;GO:0005515:protein binding;GO:0043236:laminin binding;GO:0050840:extracellular matrix binding	GO:0005576:extracellular region;GO:0005615:extracellular space;GO:0005623:cell;GO:0005886:plasma membrane;GO:0016020:membrane;GO:0016021:integral component of membrane;GO:0031224:intrinsic component of membrane;GO:0031225:anchored component of membrane;GO:0031226:intrinsic component of plasma membrane;GO:0044421:extracellular region part;GO:0044425:membrane part;GO:0044459:plasma membrane part;GO…
KIR2DL4	7.66804e-82	0.055973	0.735	0.436	2.88165e-78	NA	0.0708487	0.0125567	ENSG00000189013	ENSG00000189013	protein_coding	GRCh38.98	chr19	+	54803535	54814517	10983	hsa:3805:KIR2DL4, CD158D, G9P, KIR, KIR-103AS, KIR-2DL4, KIR103, KIR103AS	3805	killer cell immunoglobulin like receptor, two Ig domains and long cytoplasmic tail 4 [Source:HGNC Symbol;Acc:HGNC:6332]	hsa04650:Natural killer cell mediated cytotoxicity;hsa04612:Antigen processing and presentation	R-HSA-168256:Immune System;R-HSA-1280218:Adaptive Immune System;R-HSA-198933:Immunoregulatory interactions between a Lymphoid and a non-Lymphoid cell	-	-	-	-	-	GO:0002376:immune system process;GO:0002682:regulation of immune system process;GO:0006950:response to stress;GO:0006952:defense response;GO:0006955:immune response;GO:0006968:cellular defense response;GO:0007154:cell communication;GO:0007165:signal transduction;GO:0009987:cellular process;GO:0023052:signaling;GO:0044699:single-organism process;GO:0044700:single organism signaling;GO:0044763:sing…	GO:0004871:signal transducer activity;GO:0004872:receptor activity;GO:0004888:transmembrane signaling receptor activity;GO:0005488:binding;GO:0005515:protein binding;GO:0038023:signaling receptor activity;GO:0060089:molecular transducer activity	GO:0005623:cell;GO:0005886:plasma membrane;GO:0005887:integral component of plasma membrane;GO:0016020:membrane;GO:0016021:integral component of membrane;GO:0031224:intrinsic component of membrane;GO:0031226:intrinsic component of plasma membrane;GO:0044425:membrane part;GO:0044459:plasma membrane part;GO:0044464:cell part;GO:0071944:cell periphery
AL109761.1	9.02004e-82	0.00528348	0.743	0.25	3.38973e-78	NA	0.00461016	-0.000683679	ENSG00000244676	ENSG00000244676	lncRNA	GRCh38.98	chr21	+	17793488	17810845	17358	-	-	novel transcript, antisense to C21orf91	-	-	-	-	-	-	-	-	-	-
GNG11	1.34641e-81	-1.37172	0.372	0.848	5.0598e-78	NA	3.67633	17.4346	ENSG00000127920	ENSG00000127920	protein_coding	GRCh38.98	chr7	+	93921735	93928610	6876	hsa:2791:GNG11, GNGT11	2791	G protein subunit gamma 11 [Source:HGNC Symbol;Acc:HGNC:4403]	hsa04151:PI3K-Akt signaling pathway;hsa05200:Pathways in cancer;hsa04014:Ras signaling pathway;hsa04062:Chemokine signaling pathway;hsa04728:Dopaminergic synapse;hsa04713:Circadian entrainment;hsa04723:Retrograde endocannabinoid signaling;hsa04724:Glutamatergic synapse;hsa04725:Cholinergic synapse;hsa04727:GABAergic synapse;hsa05032:Morphine addiction;hsa05034:Alcoholism;hsa04726:Serotonergic syn…	R-HSA-422356:Regulation of insulin secretion;R-HSA-428930:Thromboxane signalling through TP receptor;R-HSA-418346:Platelet homeostasis;R-HSA-400042:Adrenaline,noradrenaline inhibits insulin secretion;R-HSA-392518:Signal amplification;R-HSA-6814122:Cooperation of PDCL (PhLP1) and TRiC/CCT in G-protein beta folding;R-HSA-392451:G beta:gamma signalling through PI3Kgamma;R-HSA-112316:Neuronal System;…	-	P00043:Muscarinic acetylcholine receptor 2 and 4 signaling pathway;P05730:Endogenous cannabinoid signaling;P04374:5HT2 type receptor mediated signaling pathway;P05731:GABA-B receptor II signaling;P04373:5HT1 type receptor mediated signaling pathway;P00042:Muscarinic acetylcholine receptor 1 and 3 signaling pathway;P05912:Dopamine receptor mediated signaling pathway;P05911:Angiotensin II-stimulate…	-	-	Heart rate	GO:0007154:cell communication;GO:0007165:signal transduction;GO:0007186:G-protein coupled receptor signaling pathway;GO:0009719:response to endogenous stimulus;GO:0009725:response to hormone;GO:0009987:cellular process;GO:0010033:response to organic substance;GO:0010243:response to organonitrogen compound;GO:0023052:signaling;GO:0032870:cellular response to hormone stimulus;GO:0033762:response to…	GO:0003824:catalytic activity;GO:0003924:GTPase activity;GO:0004871:signal transducer activity;GO:0016462:pyrophosphatase activity;GO:0016787:hydrolase activity;GO:0016817:hydrolase activity, acting on acid anhydrides;GO:0016818:hydrolase activity, acting on acid anhydrides, in phosphorus-containing anhydrides;GO:0017111:nucleoside-triphosphatase activity	GO:0005622:intracellular;GO:0005623:cell;GO:0005834:heterotrimeric G-protein complex;GO:0005886:plasma membrane;GO:0009898:cytoplasmic side of plasma membrane;GO:0016020:membrane;GO:0019897:extrinsic component of plasma membrane;GO:0019898:extrinsic component of membrane;GO:0031234:extrinsic component of cytoplasmic side of plasma membrane;GO:0032991:macromolecular complex;GO:0043234:protein comp…
POLE2	1.58584e-81	0.0032848	0.803	0.307	5.95958e-78	NA	0.00442478	0.00113086	ENSG00000100479	ENSG00000100479	protein_coding	GRCh38.98	chr14	-	49643555	49688422	44868	hsa:5427:POLE2, DPE2	5427	DNA polymerase epsilon 2, accessory subunit [Source:HGNC Symbol;Acc:HGNC:9178]	hsa00240:Pyrimidine metabolism;hsa01100:Metabolic pathways;hsa05166:HTLV-I infection;hsa00230:Purine metabolism;hsa03410:Base excision repair;hsa03030:DNA replication;hsa03420:Nucleotide excision repair	R-HSA-6782135:Dual incision in TC-NER;R-HSA-5651801:PCNA-Dependent Long Patch Base Excision Repair;R-HSA-68874:M/G1 Transition;R-HSA-69306:DNA Replication;R-HSA-6782210:Gap-filling DNA repair synthesis and ligation in TC-NER;R-HSA-5693567:HDR through Homologous Recombination (HR) or Single Strand Annealing (SSA);R-HSA-5696400:Dual Incision in GG-NER;R-HSA-5696399:Global Genome Nucleotide Excision…	-	-	-	-	-	GO:0000082:G1/S transition of mitotic cell cycle;GO:0000278:mitotic cell cycle;GO:0000722:telomere maintenance via recombination;GO:0000723:telomere maintenance;GO:0000731:DNA synthesis involved in DNA repair;GO:0006139:nucleobase-containing compound metabolic process;GO:0006259:DNA metabolic process;GO:0006260:DNA replication;GO:0006261:DNA-dependent DNA replication;GO:0006270:DNA replication in…	GO:0003676:nucleic acid binding;GO:0003677:DNA binding;GO:0003824:catalytic activity;GO:0003887:DNA-directed DNA polymerase activity;GO:0005488:binding;GO:0005515:protein binding;GO:0016740:transferase activity;GO:0016772:transferase activity, transferring phosphorus-containing groups;GO:0016779:nucleotidyltransferase activity;GO:0034061:DNA polymerase activity;GO:0097159:organic cyclic compound …	GO:0000109:nucleotide-excision repair complex;GO:0000228:nuclear chromosome;GO:0005622:intracellular;GO:0005623:cell;GO:0005634:nucleus;GO:0005654:nucleoplasm;GO:0005657:replication fork;GO:0005694:chromosome;GO:0008622:epsilon DNA polymerase complex;GO:0030894:replisome;GO:0031974:membrane-enclosed lumen;GO:0031981:nuclear lumen;GO:0032991:macromolecular complex;GO:0032993:protein-DNA complex;GO…
LINC01144	3.51284e-81	0.00139001	0.756	0.303	1.32012e-77	NA	0.00366573	0.0022716	ENSG00000281912	ENSG00000281912	lncRNA	GRCh38.98	chr1	+	45303910	45305619	1710	hsa:400752:LINC01144	400752	long intergenic non-protein coding RNA 1144 [Source:HGNC Symbol;Acc:HGNC:49460]	-	-	-	-	-	-	-	-	-	-
NCR1	3.53883e-81	0.228154	0.711	0.234	1.32989e-77	NA	0.292395	0.028748	ENSG00000189430	ENSG00000189430	protein_coding	GRCh38.98	chr19	+	54906148	54916140	9993	hsa:9437:NCR1, CD335, LY94, NK-p46, NKP46	9437	natural cytotoxicity triggering receptor 1 [Source:HGNC Symbol;Acc:HGNC:6731]	hsa04650:Natural killer cell mediated cytotoxicity	R-HSA-168256:Immune System;R-HSA-1280218:Adaptive Immune System;R-HSA-198933:Immunoregulatory interactions between a Lymphoid and a non-Lymphoid cell	-	-	-	-	-	GO:0001775:cell activation;GO:0001906:cell killing;GO:0001909:leukocyte mediated cytotoxicity;GO:0001910:regulation of leukocyte mediated cytotoxicity;GO:0002228:natural killer cell mediated immunity;GO:0002252:immune effector process;GO:0002376:immune system process;GO:0002443:leukocyte mediated immunity;GO:0002449:lymphocyte mediated immunity;GO:0002682:regulation of immune system process;GO:00…	GO:0004871:signal transducer activity;GO:0005057:receptor signaling protein activity	GO:0005622:intracellular;GO:0005623:cell;GO:0005634:nucleus;GO:0005886:plasma membrane;GO:0005887:integral component of plasma membrane;GO:0016020:membrane;GO:0016021:integral component of membrane;GO:0016514:SWI/SNF complex;GO:0031224:intrinsic component of membrane;GO:0031226:intrinsic component of plasma membrane;GO:0032991:macromolecular complex;GO:0043226:organelle;GO:0043227:membrane-bounde…
KCNH8	3.66592e-81	-0.0131549	0.34	0.555	1.37765e-77	NA	0.00040946	0.0136567	ENSG00000183960	ENSG00000183960	protein_coding	GRCh38.98	chr3	+	19148510	19535642	387133	hsa:131096:KCNH8, ELK, ELK1, Kv12.1, elk3	131096	potassium voltage-gated channel subfamily H member 8 [Source:HGNC Symbol;Acc:HGNC:18864]	-	R-HSA-112316:Neuronal System;R-HSA-1296071:Potassium Channels;R-HSA-1296072:Voltage gated Potassium channels	-	-	-	-	Hip geometry	GO:0000160:phosphorelay signal transduction system;GO:0006464:cellular protein modification process;GO:0006468:protein phosphorylation;GO:0006793:phosphorus metabolic process;GO:0006796:phosphate-containing compound metabolic process;GO:0006810:transport;GO:0006811:ion transport;GO:0006812:cation transport;GO:0006813:potassium ion transport;GO:0007154:cell communication;GO:0007165:signal transduc…	GO:0000155:phosphorelay sensor kinase activity;GO:0003824:catalytic activity;GO:0004672:protein kinase activity;GO:0004673:protein histidine kinase activity;GO:0004871:signal transducer activity;GO:0004872:receptor activity;GO:0005215:transporter activity;GO:0005216:ion channel activity;GO:0005244:voltage-gated ion channel activity;GO:0005249:voltage-gated potassium channel activity;GO:0005261:ca…	GO:0005622:intracellular;GO:0005623:cell;GO:0005886:plasma membrane;GO:0005887:integral component of plasma membrane;GO:0016020:membrane;GO:0016021:integral component of membrane;GO:0031224:intrinsic component of membrane;GO:0031226:intrinsic component of plasma membrane;GO:0044425:membrane part;GO:0044459:plasma membrane part;GO:0044464:cell part;GO:0071944:cell periphery
TIE1	4.16183e-81	0.000797227	0.852	0.301	1.56402e-77	NA	0.0018164	0.00101804	ENSG00000066056	ENSG00000066056	protein_coding	GRCh38.98	chr1	+	43300982	43323108	22127	hsa:7075:TIE1, JTK14, TIE	7075	tyrosine kinase with immunoglobulin like and EGF like domains 1 [Source:HGNC Symbol;Acc:HGNC:11809]	-	-	-	-	-	-	-	GO:0001101:response to acid chemical;GO:0001525:angiogenesis;GO:0001568:blood vessel development;GO:0001570:vasculogenesis;GO:0001701:in utero embryonic development;GO:0001944:vasculature development;GO:0006464:cellular protein modification process;GO:0006468:protein phosphorylation;GO:0006793:phosphorus metabolic process;GO:0006796:phosphate-containing compound metabolic process;GO:0006928:movem…	GO:0000166:nucleotide binding;GO:0001882:nucleoside binding;GO:0001883:purine nucleoside binding;GO:0003824:catalytic activity;GO:0004672:protein kinase activity;GO:0004713:protein tyrosine kinase activity;GO:0004714:transmembrane receptor protein tyrosine kinase activity;GO:0004871:signal transducer activity;GO:0004872:receptor activity;GO:0004888:transmembrane signaling receptor activity;GO:000…	GO:0005623:cell;GO:0005886:plasma membrane;GO:0005887:integral component of plasma membrane;GO:0016020:membrane;GO:0016021:integral component of membrane;GO:0031224:intrinsic component of membrane;GO:0031226:intrinsic component of plasma membrane;GO:0044425:membrane part;GO:0044459:plasma membrane part;GO:0044464:cell part;GO:0071944:cell periphery
GZMB	4.41377e-81	1.37556	0.85	0.572	1.65869e-77	NA	9.50821	1.65542	ENSG00000100453	ENSG00000100453	protein_coding	GRCh38.98	chr14	-	24630954	24634267	3314	hsa:3002:GZMB, CCPI, CGL-1, CGL1, CSP-B, CSPB, CTLA1, CTSGL1, HLP, SECT	3002	granzyme B [Source:HGNC Symbol;Acc:HGNC:4709]	hsa05202:Transcriptional misregulation in cancer;hsa04650:Natural killer cell mediated cytotoxicity;hsa05320:Autoimmune thyroid disease;hsa04940:Type I diabetes mellitus;hsa05330:Allograft rejection;hsa05332:Graft-versus-host disease;hsa04210:Apoptosis	R-HSA-75108:Activation, myristolyation of BID and translocation to mitochondria;R-HSA-162582:Signal Transduction;R-HSA-157118:Signaling by NOTCH;R-HSA-109606:Intrinsic Pathway for Apoptosis;R-HSA-2197563:NOTCH2 intracellular domain regulates transcription;R-HSA-1980145:Signaling by NOTCH2;R-HSA-5357801:Programmed Cell Death;R-HSA-109581:Apoptosis	-	P00006:Apoptosis signaling pathway	-	-	Vitiligo	GO:0001844:protein insertion into mitochondrial membrane involved in apoptotic signaling pathway;GO:0001906:cell killing;GO:0001909:leukocyte mediated cytotoxicity;GO:0002228:natural killer cell mediated immunity;GO:0002252:immune effector process;GO:0002376:immune system process;GO:0002443:leukocyte mediated immunity;GO:0002449:lymphocyte mediated immunity;GO:0006508:proteolysis;GO:0006810:trans…	GO:0003824:catalytic activity;GO:0004175:endopeptidase activity;GO:0004252:serine-type endopeptidase activity;GO:0005488:binding;GO:0005515:protein binding;GO:0008233:peptidase activity;GO:0008236:serine-type peptidase activity;GO:0016787:hydrolase activity;GO:0017171:serine hydrolase activity;GO:0070011:peptidase activity, acting on L-amino acid peptides	GO:0001772:immunological synapse;GO:0005622:intracellular;GO:0005623:cell;GO:0005634:nucleus;GO:0005737:cytoplasm;GO:0005739:mitochondrion;GO:0005829:cytosol;GO:0005886:plasma membrane;GO:0016020:membrane;GO:0043226:organelle;GO:0043227:membrane-bounded organelle;GO:0043229:intracellular organelle;GO:0043231:intracellular membrane-bounded organelle;GO:0044424:intracellular part;GO:0044425:membran…
ZNF283	6.19457e-81	0.0236113	0.812	0.58	2.32792e-77	NA	0.0268148	0.00285431	ENSG00000167637	ENSG00000167637	protein_coding	GRCh38.98	chr19	+	43827321	43852017	24697	hsa:284349:ZNF283, HZF19, HZF41	284349	zinc finger protein 283 [Source:HGNC Symbol;Acc:HGNC:13077]	-	-	-	-	-	-	Breast cancer	GO:0006139:nucleobase-containing compound metabolic process;GO:0006351:transcription, DNA-templated;GO:0006355:regulation of transcription, DNA-templated;GO:0006725:cellular aromatic compound metabolic process;GO:0006807:nitrogen compound metabolic process;GO:0008152:metabolic process;GO:0009058:biosynthetic process;GO:0009059:macromolecule biosynthetic process;GO:0009889:regulation of biosynthet…	GO:0001071:nucleic acid binding transcription factor activity;GO:0003676:nucleic acid binding;GO:0003677:DNA binding;GO:0003700:transcription factor activity, sequence-specific DNA binding;GO:0005488:binding;GO:0043167:ion binding;GO:0043169:cation binding;GO:0046872:metal ion binding;GO:0097159:organic cyclic compound binding;GO:1901363:heterocyclic compound binding	GO:0005622:intracellular;GO:0005623:cell;GO:0005634:nucleus;GO:0043226:organelle;GO:0043227:membrane-bounded organelle;GO:0043229:intracellular organelle;GO:0043231:intracellular membrane-bounded organelle;GO:0044424:intracellular part;GO:0044464:cell part
CD3D	6.6864e-81	1.0311	0.827	0.506	2.51275e-77	NA	3.29211	0.530624	ENSG00000167286	ENSG00000167286	protein_coding	GRCh38.98	chr11	-	118338954	118342744	3791	hsa:915:CD3D, CD3-DELTA, IMD19, T3D	915	CD3d molecule [Source:HGNC Symbol;Acc:HGNC:1673]	hsa05162:Measles;hsa05166:HTLV-I infection;hsa04640:Hematopoietic cell lineage;hsa05340:Primary immunodeficiency;hsa04660:T cell receptor signaling pathway;hsa05142:Chagas disease (American trypanosomiasis)	R-HSA-202424:Downstream TCR signaling;R-HSA-388841:Costimulation by the CD28 family;R-HSA-8856828:Clathrin-mediated endocytosis;R-HSA-168256:Immune System;R-HSA-1280218:Adaptive Immune System;R-HSA-5653656:Vesicle-mediated transport;R-HSA-8856825:Cargo recognition for clathrin-mediated endocytosis;R-HSA-198933:Immunoregulatory interactions between a Lymphoid and a non-Lymphoid cell;R-HSA-389948:P…	-	P00053:T cell activation	615617:Immunodeficiency 19	Immune system diseases;Primary immunodeficiency;H00091:T-B+ Severe combined immunodeficiencies	-	GO:0001775:cell activation;GO:0002253:activation of immune response;GO:0002376:immune system process;GO:0002429:immune response-activating cell surface receptor signaling pathway;GO:0002520:immune system development;GO:0002521:leukocyte differentiation;GO:0002682:regulation of immune system process;GO:0002684:positive regulation of immune system process;GO:0002694:regulation of leukocyte activati…	GO:0000988:transcription factor activity, protein binding;GO:0000989:transcription factor activity, transcription factor binding;GO:0003712:transcription cofactor activity;GO:0003713:transcription coactivator activity;GO:0004871:signal transducer activity;GO:0004872:receptor activity;GO:0004888:transmembrane signaling receptor activity;GO:0005488:binding;GO:0005515:protein binding;GO:0038023:sign…	GO:0005622:intracellular;GO:0005623:cell;GO:0005737:cytoplasm;GO:0005886:plasma membrane;GO:0016020:membrane;GO:0016021:integral component of membrane;GO:0031224:intrinsic component of membrane;GO:0032991:macromolecular complex;GO:0042101:T cell receptor complex;GO:0042105:alpha-beta T cell receptor complex;GO:0043234:protein complex;GO:0043235:receptor complex;GO:0044424:intracellular part;GO:00…
GNLY	8.12526e-81	1.28901	0.877	0.682	3.05347e-77	NA	20.5667	4.94256	ENSG00000115523	ENSG00000115523	protein_coding	GRCh38.98	chr2	+	85685175	85698854	13680	hsa:10578:GNLY, D2S69E, LAG-2, LAG2, NKG5, TLA519	10578	granulysin [Source:HGNC Symbol;Acc:HGNC:4414]	-	-	-	-	-	-	-	GO:0001906:cell killing;GO:0006950:response to stress;GO:0006952:defense response;GO:0006968:cellular defense response;GO:0009605:response to external stimulus;GO:0009607:response to biotic stimulus;GO:0009617:response to bacterium;GO:0009620:response to fungus;GO:0031640:killing of cells of other organism;GO:0035821:modification of morphology or physiology of other organism;GO:0042742:defense re…	-	GO:0005576:extracellular region;GO:0005615:extracellular space;GO:0044421:extracellular region part
PDZD7	1.08281e-80	0.000337991	0.142	0.184	4.06922e-77	NA	-0.00512992	-0.00546612	ENSG00000186862	ENSG00000186862	protein_coding	GRCh38.98	chr10	-	101007679	101032295	24617	hsa:79955:PDZD7, PDZK7	79955	PDZ domain containing 7 [Source:HGNC Symbol;Acc:HGNC:26257]	-	-	-	-	276901:Usher syndrome, type 2A;605472:Usher syndrome, type 2C	-	-	GO:0000902:cell morphogenesis;GO:0000904:cell morphogenesis involved in differentiation;GO:0002064:epithelial cell development;GO:0002065:columnar/cuboidal epithelial cell differentiation;GO:0002066:columnar/cuboidal epithelial cell development;GO:0002093:auditory receptor cell morphogenesis;GO:0003008:system process;GO:0007275:multicellular organism development;GO:0007399:nervous system developm…	GO:0005488:binding;GO:0005515:protein binding;GO:0042802:identical protein binding;GO:0042803:protein homodimerization activity;GO:0046982:protein heterodimerization activity;GO:0046983:protein dimerization activity	GO:0002139:stereocilia coupling link;GO:0002141:stereocilia ankle link;GO:0005576:extracellular region;GO:0005615:extracellular space;GO:0005622:intracellular;GO:0005623:cell;GO:0005634:nucleus;GO:0005929:cilium;GO:0032421:stereocilium bundle;GO:0032991:macromolecular complex;GO:0042995:cell projection;GO:0043226:organelle;GO:0043227:membrane-bounded organelle;GO:0043229:intracellular organelle;G…
NRXN2	1.52745e-80	0.0281494	0.761	0.275	5.74016e-77	NA	0.0239708	-0.00445151	ENSG00000110076	ENSG00000110076	protein_coding	GRCh38.98	chr11	-	64606174	64723188	117015	hsa:9379:NRXN2	9379	neurexin 2 [Source:HGNC Symbol;Acc:HGNC:8009]	hsa04514:Cell adhesion molecules (CAMs)	R-HSA-112316:Neuronal System;R-HSA-6794362:Protein-protein interactions at synapses;R-HSA-6794361:Interactions of neurexins and neuroligins at synapses	-	-	-	-	Urate levels;Urate levels in lean individuals;Urate levels in obese individuals;Urate levels in overweight individuals	GO:0001505:regulation of neurotransmitter levels;GO:0001941:postsynaptic membrane organization;GO:0003008:system process;GO:0006810:transport;GO:0006836:neurotransmitter transport;GO:0006996:organelle organization;GO:0007154:cell communication;GO:0007155:cell adhesion;GO:0007158:neuron cell-cell adhesion;GO:0007165:signal transduction;GO:0007267:cell-cell signaling;GO:0007268:chemical synaptic tr…	GO:0004871:signal transducer activity;GO:0004872:receptor activity;GO:0004888:transmembrane signaling receptor activity;GO:0005102:receptor binding;GO:0005246:calcium channel regulator activity;GO:0005488:binding;GO:0005515:protein binding;GO:0016247:channel regulator activity;GO:0038023:signaling receptor activity;GO:0043167:ion binding;GO:0043169:cation binding;GO:0046872:metal ion binding;GO:0…	GO:0005623:cell;GO:0005886:plasma membrane;GO:0016020:membrane;GO:0016021:integral component of membrane;GO:0031224:intrinsic component of membrane;GO:0032991:macromolecular complex;GO:0043234:protein complex;GO:0044425:membrane part;GO:0044456:synapse part;GO:0044464:cell part;GO:0045202:synapse;GO:0071944:cell periphery;GO:0097458:neuron part;GO:0098793:presynapse
RPS18	2.78871e-80	0.895042	0.966	0.848	1.048e-76	NA	42.9505	16.9577	ENSG00000231500	ENSG00000231500	protein_coding	GRCh38.98	chr6	+	33272075	33276511	4437	hsa:6222:RPS18, D6S218E, HKE3, KE-3, KE3, S18	6222	ribosomal protein S18 [Source:HGNC Symbol;Acc:HGNC:10401]	hsa03010:Ribosome	R-HSA-72706:GTP hydrolysis and joining of the 60S ribosomal subunit;R-HSA-72689:Formation of a pool of free 40S subunits;R-HSA-72737:Cap-dependent Translation Initiation;R-HSA-156827:L13a-mediated translational silencing of Ceruloplasmin expression;R-HSA-72764:Eukaryotic Translation Termination;R-HSA-72649:Translation initiation complex formation;R-HSA-2408522:Selenoamino acid metabolism;R-HSA-72…	-	-	-	-	-	GO:0000184:nuclear-transcribed mRNA catabolic process, nonsense-mediated decay;GO:0000956:nuclear-transcribed mRNA catabolic process;GO:0006139:nucleobase-containing compound metabolic process;GO:0006364:rRNA processing;GO:0006396:RNA processing;GO:0006401:RNA catabolic process;GO:0006402:mRNA catabolic process;GO:0006412:translation;GO:0006413:translational initiation;GO:0006518:peptide metaboli…	GO:0003676:nucleic acid binding;GO:0003723:RNA binding;GO:0003735:structural constituent of ribosome;GO:0005198:structural molecule activity;GO:0005488:binding;GO:0005515:protein binding;GO:0019843:rRNA binding;GO:0044822:poly(A) RNA binding;GO:0097159:organic cyclic compound binding;GO:1901363:heterocyclic compound binding	GO:0005576:extracellular region;GO:0005622:intracellular;GO:0005623:cell;GO:0005634:nucleus;GO:0005654:nucleoplasm;GO:0005737:cytoplasm;GO:0005829:cytosol;GO:0005840:ribosome;GO:0005912:adherens junction;GO:0005924:cell-substrate adherens junction;GO:0005925:focal adhesion;GO:0015935:small ribosomal subunit;GO:0016020:membrane;GO:0022626:cytosolic ribosome;GO:0022627:cytosolic small ribosomal sub…
SPARC	5.75844e-80	-1.25051	0.349	0.816	2.16402e-76	NA	2.55233	11.4052	ENSG00000113140	ENSG00000113140	protein_coding	GRCh38.98	chr5	-	151661096	151686975	25880	hsa:6678:SPARC, BM-40, OI17, ON	6678	secreted protein acidic and cysteine rich [Source:HGNC Symbol;Acc:HGNC:11219]	-	R-HSA-1474244:Extracellular matrix organization;R-HSA-5653656:Vesicle-mediated transport;R-HSA-109582:Hemostasis;R-HSA-2173782:Binding and Uptake of Ligands by Scavenger Receptors;R-HSA-3000497:Scavenging by Class H Receptors;R-HSA-3000178:ECM proteoglycans;R-HSA-76005:Response to elevated platelet cytosolic Ca2+;R-HSA-76002:Platelet activation, signaling and aggregation;R-HSA-114608:Platelet deg…	-	-	616507:Osteogenesis imperfecta, type XVII	-	-	GO:0000902:cell morphogenesis;GO:0001101:response to acid chemical;GO:0001501:skeletal system development;GO:0001503:ossification;GO:0001525:angiogenesis;GO:0001568:blood vessel development;GO:0001667:ameboidal-type cell migration;GO:0001935:endothelial cell proliferation;GO:0001936:regulation of endothelial cell proliferation;GO:0001937:negative regulation of endothelial cell proliferation;GO:00…	GO:0005488:binding;GO:0005509:calcium ion binding;GO:0005515:protein binding;GO:0005518:collagen binding;GO:0032403:protein complex binding;GO:0043167:ion binding;GO:0043169:cation binding;GO:0044877:macromolecular complex binding;GO:0046872:metal ion binding;GO:0050840:extracellular matrix binding	GO:0005576:extracellular region;GO:0005578:proteinaceous extracellular matrix;GO:0005604:basement membrane;GO:0005615:extracellular space;GO:0005622:intracellular;GO:0005623:cell;GO:0005634:nucleus;GO:0005737:cytoplasm;GO:0009986:cell surface;GO:0012505:endomembrane system;GO:0012506:vesicle membrane;GO:0016020:membrane;GO:0016023:cytoplasmic, membrane-bounded vesicle;GO:0016363:nuclear matrix;GO…
LINC00861	1.52023e-79	0.698312	0.839	0.631	5.71303e-76	NA	1.67344	0.329834	ENSG00000245164	ENSG00000245164	lncRNA	GRCh38.98	chr8	-	125859721	126292788	433068	hsa:100130231:LINC00861	100130231	long intergenic non-protein coding RNA 861 [Source:HGNC Symbol;Acc:HGNC:45133]	-	-	-	-	-	-	Triglycerides	-	-	-
PIK3IP1	3.2908e-79	0.498167	0.731	0.275	1.23668e-75	NA	1.33651	0.419764	ENSG00000100100	ENSG00000100100	protein_coding	GRCh38.98	chr22	-	31281594	31292534	10941	hsa:113791:PIK3IP1, HGFL, hHGFL(S)	113791	phosphoinositide-3-kinase interacting protein 1 [Source:HGNC Symbol;Acc:HGNC:24942]	-	-	-	-	-	-	-	GO:0006629:lipid metabolic process;GO:0006644:phospholipid metabolic process;GO:0006793:phosphorus metabolic process;GO:0006796:phosphate-containing compound metabolic process;GO:0007154:cell communication;GO:0007165:signal transduction;GO:0008152:metabolic process;GO:0009892:negative regulation of metabolic process;GO:0009966:regulation of signal transduction;GO:0009968:negative regulation of si…	GO:0005488:binding;GO:0005515:protein binding;GO:0019899:enzyme binding;GO:0019900:kinase binding;GO:0036313:phosphatidylinositol 3-kinase catalytic subunit binding;GO:0043548:phosphatidylinositol 3-kinase binding	GO:0005576:extracellular region;GO:0005623:cell;GO:0005886:plasma membrane;GO:0016020:membrane;GO:0016021:integral component of membrane;GO:0031224:intrinsic component of membrane;GO:0031982:vesicle;GO:0031988:membrane-bounded vesicle;GO:0043226:organelle;GO:0043227:membrane-bounded organelle;GO:0043230:extracellular organelle;GO:0044421:extracellular region part;GO:0044425:membrane part;GO:00444…
CENPM	4.12605e-79	0.0544845	0.86	0.412	1.55057e-75	NA	0.0690634	0.0123743	ENSG00000100162	ENSG00000100162	protein_coding	GRCh38.98	chr22	-	41938737	41947152	8416	hsa:79019:CENPM, C22orf18, CENP-M, PANE1	79019	centromere protein M [Source:HGNC Symbol;Acc:HGNC:18352]	-	R-HSA-194315:Signaling by Rho GTPases;R-HSA-2500257:Resolution of Sister Chromatid Cohesion;R-HSA-2555396:Mitotic Metaphase and Anaphase;R-HSA-195258:RHO GTPase Effectors;R-HSA-68877:Mitotic Prometaphase;R-HSA-1640170:Cell Cycle;R-HSA-162582:Signal Transduction;R-HSA-2467813:Separation of Sister Chromatids;R-HSA-68886:M Phase;R-HSA-5663220:RHO GTPases Activate Formins;R-HSA-69278:Cell Cycle, Mito…	-	-	-	-	Schizophrenia;Birth weight	GO:0000819:sister chromatid segregation;GO:0006323:DNA packaging;GO:0006325:chromatin organization;GO:0006333:chromatin assembly or disassembly;GO:0006334:nucleosome assembly;GO:0006336:DNA replication-independent nucleosome assembly;GO:0006338:chromatin remodeling;GO:0006461:protein complex assembly;GO:0006996:organelle organization;GO:0007049:cell cycle;GO:0007059:chromosome segregation;GO:0007…	-	GO:0000775:chromosome, centromeric region;GO:0000776:kinetochore;GO:0000777:condensed chromosome kinetochore;GO:0000779:condensed chromosome, centromeric region;GO:0000793:condensed chromosome;GO:0005622:intracellular;GO:0005623:cell;GO:0005634:nucleus;GO:0005654:nucleoplasm;GO:0005694:chromosome;GO:0005737:cytoplasm;GO:0005829:cytosol;GO:0031974:membrane-enclosed lumen;GO:0031981:nuclear lumen;G…
AC087645.2	7.87558e-79	0.0130617	0.799	0.436	2.95964e-75	NA	0.0151126	0.00193968	ENSG00000267737	ENSG00000267737	lncRNA	GRCh38.98	chr17	+	78315729	78347798	32070	-	-	novel transcript	-	-	-	-	-	-	-	-	-	-
PCDH1	1.7879e-78	0.0120572	0.752	0.279	6.71891e-75	NA	0.0119978	-0.000130818	ENSG00000156453	ENSG00000156453	protein_coding	GRCh38.98	chr5	-	141853111	141879246	26136	hsa:5097:PCDH1, PC42, PCDH42	5097	protocadherin 1 [Source:HGNC Symbol;Acc:HGNC:8655]	-	-	-	P00057:Wnt signaling pathway;P00012:Cadherin signaling pathway	-	-	Major depressive disorder;Myopia (pathological)	GO:0007154:cell communication;GO:0007155:cell adhesion;GO:0007156:homophilic cell adhesion via plasma membrane adhesion molecules;GO:0007267:cell-cell signaling;GO:0007275:multicellular organism development;GO:0007399:nervous system development;GO:0009987:cellular process;GO:0022610:biological adhesion;GO:0023052:signaling;GO:0032501:multicellular organismal process;GO:0032502:developmental proce…	GO:0005488:binding;GO:0005509:calcium ion binding;GO:0043167:ion binding;GO:0043169:cation binding;GO:0046872:metal ion binding	GO:0005623:cell;GO:0005886:plasma membrane;GO:0005887:integral component of plasma membrane;GO:0005911:cell-cell junction;GO:0016020:membrane;GO:0016021:integral component of membrane;GO:0030054:cell junction;GO:0031224:intrinsic component of membrane;GO:0031226:intrinsic component of plasma membrane;GO:0044425:membrane part;GO:0044459:plasma membrane part;GO:0044464:cell part;GO:0071944:cell per…
SLAMF1	2.17844e-78	0.0373372	0.744	0.242	8.18658e-75	NA	0.129486	0.0880918	ENSG00000117090	ENSG00000117090	protein_coding	GRCh38.98	chr1	-	160608106	160647295	39190	hsa:6504:SLAMF1, CD150, CDw150, SLAM	6504	signaling lymphocytic activation molecule family member 1 [Source:HGNC Symbol;Acc:HGNC:10903]	hsa05162:Measles	-	-	-	-	-	Inflammatory bowel disease;Schizophrenia (treatment resistant)	GO:0000165:MAPK cascade;GO:0001773:myeloid dendritic cell activation;GO:0001775:cell activation;GO:0001779:natural killer cell differentiation;GO:0001787:natural killer cell proliferation;GO:0001816:cytokine production;GO:0001817:regulation of cytokine production;GO:0001818:negative regulation of cytokine production;GO:0001819:positive regulation of cytokine production;GO:0001932:regulation of pr…	GO:0001618:virus receptor activity;GO:0003823:antigen binding;GO:0004871:signal transducer activity;GO:0004872:receptor activity;GO:0004888:transmembrane signaling receptor activity;GO:0005488:binding;GO:0005515:protein binding;GO:0038023:signaling receptor activity;GO:0060089:molecular transducer activity	GO:0005576:extracellular region;GO:0005622:intracellular;GO:0005623:cell;GO:0005737:cytoplasm;GO:0005886:plasma membrane;GO:0009897:external side of plasma membrane;GO:0009986:cell surface;GO:0016020:membrane;GO:0016021:integral component of membrane;GO:0016023:cytoplasmic, membrane-bounded vesicle;GO:0030139:endocytic vesicle;GO:0031224:intrinsic component of membrane;GO:0031410:cytoplasmic vesi…
KIR2DL3	2.23695e-78	0.312035	0.783	0.582	8.40644e-75	NA	0.418633	0.0383764	ENSG00000243772	ENSG00000243772	protein_coding	GRCh38.98	chr19	+	54738513	54753052	14540	hsa:3804:KIR2DL3, CD158B2, CD158b, GL183, KIR-023GB, KIR-K7b, KIR-K7c, KIR2DS5, KIRCL23, NKAT, NKAT2, NKAT2A, NKAT2B, p58	3804	killer cell immunoglobulin like receptor, two Ig domains and long cytoplasmic tail 3 [Source:HGNC Symbol;Acc:HGNC:6331]	hsa04650:Natural killer cell mediated cytotoxicity;hsa04612:Antigen processing and presentation;hsa05332:Graft-versus-host disease	R-HSA-168256:Immune System;R-HSA-1280218:Adaptive Immune System;R-HSA-198933:Immunoregulatory interactions between a Lymphoid and a non-Lymphoid cell	-	-	-	-	-	GO:0002376:immune system process;GO:0002682:regulation of immune system process;GO:0006955:immune response;GO:0048583:regulation of response to stimulus;GO:0050776:regulation of immune response;GO:0050789:regulation of biological process;GO:0050896:response to stimulus;GO:0065007:biological regulation	GO:0003823:antigen binding;GO:0004872:receptor activity;GO:0005488:binding;GO:0005515:protein binding;GO:0060089:molecular transducer activity	GO:0005623:cell;GO:0005886:plasma membrane;GO:0005887:integral component of plasma membrane;GO:0016020:membrane;GO:0016021:integral component of membrane;GO:0031224:intrinsic component of membrane;GO:0031226:intrinsic component of plasma membrane;GO:0044425:membrane part;GO:0044459:plasma membrane part;GO:0044464:cell part;GO:0071944:cell periphery
MAGEH1	2.60922e-78	0.0943894	0.792	0.406	9.80544e-75	NA	0.130783	0.0289313	ENSG00000187601	ENSG00000187601	protein_coding	GRCh38.98	chrX	+	55452127	55453566	1440	hsa:28986:MAGEH1, APR-1, APR1, MAGEH	28986	MAGE family member H1 [Source:HGNC Symbol;Acc:HGNC:24092]	-	-	-	-	-	-	Smoking initiation	GO:0006915:apoptotic process;GO:0008219:cell death;GO:0009987:cellular process;GO:0012501:programmed cell death;GO:0044699:single-organism process;GO:0044763:single-organism cellular process	GO:0005488:binding;GO:0005515:protein binding	GO:0005622:intracellular;GO:0005623:cell;GO:0005737:cytoplasm;GO:0044424:intracellular part;GO:0044464:cell part
FCGR2A	4.73332e-78	-0.214987	0.451	0.857	1.77878e-74	NA	0.829192	1.26792	ENSG00000143226	ENSG00000143226	protein_coding	GRCh38.98	chr1	+	161505430	161524013	18584	hsa:2212:FCGR2A, CD32, CD32A, CDw32, FCG2, FCGR2, FCGR2A1, FcGR, IGFR2	2212	Fc fragment of IgG receptor IIa [Source:HGNC Symbol;Acc:HGNC:3616]	hsa05152:Tuberculosis;hsa04145:Phagosome;hsa04666:Fc gamma R-mediated phagocytosis;hsa05140:Leishmaniasis;hsa05150:Staphylococcus aureus infection;hsa05322:Systemic lupus erythematosus;hsa04380:Osteoclast differentiation;hsa04611:Platelet activation	R-HSA-168256:Immune System;R-HSA-2029485:Role of phospholipids in phagocytosis;R-HSA-2029480:Fcgamma receptor (FCGR) dependent phagocytosis;R-HSA-2029482:Regulation of actin dynamics for phagocytic cup formation;R-HSA-168249:Innate Immune System;R-HSA-2029481:FCGR activation	-	-	611162:Malaria, resistance to;219700:Cystic fibrosis;152700:Lupus nephritis, susceptibility to	Immune system diseases;Allergies and autoimmune diseases;H00080:Systemic lupus erythematosus;H01360:Allergic rhinitis	Systemic lupus erythematosus;Rheumatoid arthritis;Inflammatory bowel disease;Ulcerative colitis;Kawasaki disease;Lipid metabolism phenotypes;Functional impairment in major depressive disorder, bipolar disorder and schizophrenia;Helicobacter pylori serologic status	GO:0002252:immune effector process;GO:0002253:activation of immune response;GO:0002376:immune system process;GO:0002429:immune response-activating cell surface receptor signaling pathway;GO:0002431:Fc receptor mediated stimulatory signaling pathway;GO:0002433:immune response-regulating cell surface receptor signaling pathway involved in phagocytosis;GO:0002682:regulation of immune system process;…	GO:0005488:binding;GO:0005515:protein binding;GO:0019864:IgG binding;GO:0019865:immunoglobulin binding;GO:0032403:protein complex binding;GO:0044877:macromolecular complex binding	GO:0005576:extracellular region;GO:0005623:cell;GO:0005886:plasma membrane;GO:0016020:membrane;GO:0016021:integral component of membrane;GO:0031224:intrinsic component of membrane;GO:0031982:vesicle;GO:0031988:membrane-bounded vesicle;GO:0043226:organelle;GO:0043227:membrane-bounded organelle;GO:0043230:extracellular organelle;GO:0044421:extracellular region part;GO:0044425:membrane part;GO:00444…
AC244197.2	5.87654e-78	0.0161194	0.809	0.264	2.2084e-74	NA	0.0193402	0.00304077	ENSG00000238039	ENSG00000238039	lncRNA	GRCh38.98	chrX	-	149511509	149526264	14756	-	-	novel transcript	-	-	-	-	-	-	-	-	-	-
SLC1A4	9.94974e-78	0.0733951	0.795	0.383	3.73911e-74	NA	0.122106	0.0426988	ENSG00000115902	ENSG00000115902	protein_coding	GRCh38.98	chr2	+	64988477	65023865	35389	hsa:6509:SLC1A4, ASCT1, SATT, SPATCCM	6509	solute carrier family 1 member 4 [Source:HGNC Symbol;Acc:HGNC:10942]	-	R-HSA-382551:Transmembrane transport of small molecules;R-HSA-425407:SLC-mediated transmembrane transport;R-HSA-425393:Transport of inorganic cations/anions and amino acids/oligopeptides;R-HSA-352230:Amino acid transport across the plasma membrane	-	-	616657:Spastic tetraplegia, thin corpus callosum, and progressive microcephaly	-	Metabolite levels;Blood metabolite levels	GO:0000101:sulfur amino acid transport;GO:0000422:mitophagy;GO:0000423:macromitophagy;GO:0003008:system process;GO:0003333:amino acid transmembrane transport;GO:0006810:transport;GO:0006811:ion transport;GO:0006820:anion transport;GO:0006821:chloride transport;GO:0006865:amino acid transport;GO:0006868:glutamine transport;GO:0006914:autophagy;GO:0006950:response to stress;GO:0006996:organelle org…	GO:0000099:sulfur amino acid transmembrane transporter activity;GO:0005215:transporter activity;GO:0005216:ion channel activity;GO:0005253:anion channel activity;GO:0005254:chloride channel activity;GO:0005342:organic acid transmembrane transporter activity;GO:0008509:anion transmembrane transporter activity;GO:0015075:ion transmembrane transporter activity;GO:0015103:inorganic anion transmembran…	GO:0005576:extracellular region;GO:0005622:intracellular;GO:0005623:cell;GO:0005737:cytoplasm;GO:0005813:centrosome;GO:0005815:microtubule organizing center;GO:0005856:cytoskeleton;GO:0005882:intermediate filament;GO:0005886:plasma membrane;GO:0005887:integral component of plasma membrane;GO:0009986:cell surface;GO:0015630:microtubule cytoskeleton;GO:0016020:membrane;GO:0016021:integral component…
ZNF433	1.27265e-77	0.00752915	0.812	0.307	4.78264e-74	NA	0.00908781	0.00151876	ENSG00000197647	ENSG00000197647	protein_coding	GRCh38.98	chr19	-	12014732	12035741	21010	hsa:163059:ZNF433	163059	zinc finger protein 433 [Source:HGNC Symbol;Acc:HGNC:20811]	-	R-HSA-212436:Generic Transcription Pathway;R-HSA-74160:Gene Expression	-	-	-	-	Multiple sclerosis	GO:0006139:nucleobase-containing compound metabolic process;GO:0006351:transcription, DNA-templated;GO:0006355:regulation of transcription, DNA-templated;GO:0006725:cellular aromatic compound metabolic process;GO:0006807:nitrogen compound metabolic process;GO:0008152:metabolic process;GO:0009058:biosynthetic process;GO:0009059:macromolecule biosynthetic process;GO:0009889:regulation of biosynthet…	GO:0003676:nucleic acid binding;GO:0003677:DNA binding;GO:0005488:binding;GO:0005515:protein binding;GO:0043167:ion binding;GO:0043169:cation binding;GO:0046872:metal ion binding;GO:0097159:organic cyclic compound binding;GO:1901363:heterocyclic compound binding	GO:0005622:intracellular;GO:0005623:cell;GO:0005634:nucleus;GO:0043226:organelle;GO:0043227:membrane-bounded organelle;GO:0043229:intracellular organelle;GO:0043231:intracellular membrane-bounded organelle;GO:0044424:intracellular part;GO:0044464:cell part
SASH1	3.68111e-77	0.00676345	0.177	0.463	1.38336e-73	NA	0.00464438	-0.00212755	ENSG00000111961	ENSG00000111961	protein_coding	GRCh38.98	chr6	+	148272304	148552048	279745	hsa:23328:SASH1, SH3D6A, dJ323M4, dJ323M4.1	23328	SAM and SH3 domain containing 1 [Source:HGNC Symbol;Acc:HGNC:19182]	-	-	-	-	-	-	Type 2 diabetes nephropathy;Protein quantitative trait loci;Alzheimer's disease;Thyroid hormone levels;Rotator cuff tears	GO:0000165:MAPK cascade;GO:0000209:protein polyubiquitination;GO:0001525:angiogenesis;GO:0001568:blood vessel development;GO:0001667:ameboidal-type cell migration;GO:0001932:regulation of protein phosphorylation;GO:0001934:positive regulation of protein phosphorylation;GO:0001944:vasculature development;GO:0002237:response to molecule of bacterial origin;GO:0002831:regulation of response to bioti…	GO:0005198:structural molecule activity;GO:0005488:binding;GO:0005515:protein binding;GO:0008022:protein C-terminus binding;GO:0019899:enzyme binding;GO:0019900:kinase binding;GO:0019901:protein kinase binding;GO:0031435:mitogen-activated protein kinase kinase kinase binding;GO:0032947:protein complex scaffold	GO:0032991:macromolecular complex;GO:0043234:protein complex
ASCL2	3.78252e-77	0.199039	0.891	0.564	1.42147e-73	NA	0.46083	0.197176	ENSG00000183734	ENSG00000183734	protein_coding	GRCh38.98	chr11	-	2268495	2270952	2458	hsa:430:ASCL2, ASH2, HASH2, MASH2, bHLHa45	430	achaete-scute family bHLH transcription factor 2 [Source:HGNC Symbol;Acc:HGNC:739]	-	-	-	-	-	-	Type 2 diabetes;Celiac disease	GO:0000003:reproduction;GO:0000122:negative regulation of transcription from RNA polymerase II promoter;GO:0001666:response to hypoxia;GO:0001701:in utero embryonic development;GO:0001890:placenta development;GO:0001892:embryonic placenta development;GO:0003006:developmental process involved in reproduction;GO:0006139:nucleobase-containing compound metabolic process;GO:0006351:transcription, DNA-…	GO:0000975:regulatory region DNA binding;GO:0000976:transcription regulatory region sequence-specific DNA binding;GO:0000977:RNA polymerase II regulatory region sequence-specific DNA binding;GO:0000978:RNA polymerase II core promoter proximal region sequence-specific DNA binding;GO:0000981:RNA polymerase II transcription factor activity, sequence-specific DNA binding;GO:0000982:transcription fact…	GO:0005622:intracellular;GO:0005623:cell;GO:0005634:nucleus;GO:0005667:transcription factor complex;GO:0005737:cytoplasm;GO:0032991:macromolecular complex;GO:0043226:organelle;GO:0043227:membrane-bounded organelle;GO:0043229:intracellular organelle;GO:0043231:intracellular membrane-bounded organelle;GO:0043234:protein complex;GO:0044422:organelle part;GO:0044424:intracellular part;GO:0044428:nucl…
IFITM1	4.31206e-77	1.48136	0.928	0.758	1.62047e-73	ISG	24.2225	4.7338	ENSG00000185885	ENSG00000185885	protein_coding	GRCh38.98	chr11	+	313506	315272	1767	hsa:8519:IFITM1, 9-27, CD225, DSPA2a, IFI17, LEU13	8519	interferon induced transmembrane protein 1 [Source:HGNC Symbol;Acc:HGNC:5412]	hsa04662:B cell receptor signaling pathway	R-HSA-168256:Immune System;R-HSA-1280218:Adaptive Immune System;R-HSA-909733:Interferon alpha/beta signaling;R-HSA-913531:Interferon Signaling;R-HSA-198933:Immunoregulatory interactions between a Lymphoid and a non-Lymphoid cell;R-HSA-1280215:Cytokine Signaling in Immune system	-	-	-	-	-	GO:0001503:ossification;GO:0001649:osteoblast differentiation;GO:0002252:immune effector process;GO:0002376:immune system process;GO:0002682:regulation of immune system process;GO:0006928:movement of cell or subcellular component;GO:0006950:response to stress;GO:0006952:defense response;GO:0006955:immune response;GO:0007154:cell communication;GO:0007165:signal transduction;GO:0007166:cell surface…	GO:0004871:signal transducer activity;GO:0005057:receptor signaling protein activity;GO:0005488:binding;GO:0005515:protein binding	GO:0005623:cell;GO:0005886:plasma membrane;GO:0016020:membrane;GO:0016021:integral component of membrane;GO:0031224:intrinsic component of membrane;GO:0044425:membrane part;GO:0044464:cell part;GO:0071944:cell periphery
RLN1	8.63222e-77	0.0160813	0.788	0.412	3.24399e-73	NA	0.0196247	0.00335896	ENSG00000107018	ENSG00000107018	protein_coding	GRCh38.98	chr9	-	5334930	5339876	4947	hsa:6013:RLN1, H1, H1RLX, RLXH1, bA12D24.3.1, bA12D24.3.2	6013	relaxin 1 [Source:HGNC Symbol;Acc:HGNC:10026]	-	-	-	-	-	-	-	GO:0000003:reproduction;GO:0007154:cell communication;GO:0007165:signal transduction;GO:0007565:female pregnancy;GO:0009987:cellular process;GO:0022414:reproductive process;GO:0023052:signaling;GO:0032501:multicellular organismal process;GO:0044699:single-organism process;GO:0044700:single organism signaling;GO:0044703:multi-organism reproductive process;GO:0044706:multi-multicellular organism pr…	GO:0005102:receptor binding;GO:0005179:hormone activity;GO:0005488:binding;GO:0005515:protein binding	GO:0005576:extracellular region
PLEKHF1	1.46532e-76	0.255608	0.795	0.57	5.50666e-73	NA	0.338193	0.0363579	ENSG00000166289	ENSG00000166289	protein_coding	GRCh38.98	chr19	+	29665459	29675477	10019	hsa:79156:PLEKHF1, APPD, LAPF, PHAFIN1, ZFYVE15	79156	pleckstrin homology and FYVE domain containing 1 [Source:HGNC Symbol;Acc:HGNC:20764]	-	-	-	-	-	-	-	GO:0006914:autophagy;GO:0006915:apoptotic process;GO:0006996:organelle organization;GO:0007009:plasma membrane organization;GO:0007032:endosome organization;GO:0007033:vacuole organization;GO:0007154:cell communication;GO:0007165:signal transduction;GO:0008104:protein localization;GO:0008219:cell death;GO:0009966:regulation of signal transduction;GO:0009967:positive regulation of signal transduct…	GO:0005488:binding;GO:0005515:protein binding;GO:0005543:phospholipid binding;GO:0008289:lipid binding;GO:0010314:phosphatidylinositol-5-phosphate binding;GO:0032266:phosphatidylinositol-3-phosphate binding;GO:0035091:phosphatidylinositol binding;GO:0043167:ion binding;GO:0043169:cation binding;GO:0046872:metal ion binding;GO:0070273:phosphatidylinositol-4-phosphate binding;GO:1901981:phosphatidy…	GO:0000323:lytic vacuole;GO:0005622:intracellular;GO:0005623:cell;GO:0005634:nucleus;GO:0005737:cytoplasm;GO:0005764:lysosome;GO:0005765:lysosomal membrane;GO:0005768:endosome;GO:0005773:vacuole;GO:0005774:vacuolar membrane;GO:0010008:endosome membrane;GO:0012505:endomembrane system;GO:0016020:membrane;GO:0031090:organelle membrane;GO:0043226:organelle;GO:0043227:membrane-bounded organelle;GO:004…
RPS6	4.49292e-76	0.969116	0.963	0.828	1.68844e-72	NA	36.7346	13.3172	ENSG00000137154	ENSG00000137154	protein_coding	GRCh38.98	chr9	-	19375715	19380236	4522	hsa:6194:RPS6, S6	6194	ribosomal protein S6 [Source:HGNC Symbol;Acc:HGNC:10429]	hsa04151:PI3K-Akt signaling pathway;hsa04150:mTOR signaling pathway;hsa05205:Proteoglycans in cancer;hsa04910:Insulin signaling pathway;hsa04066:HIF-1 signaling pathway;hsa03010:Ribosome;hsa01521:EGFR tyrosine kinase inhibitor resistance	R-HSA-72706:GTP hydrolysis and joining of the 60S ribosomal subunit;R-HSA-72689:Formation of a pool of free 40S subunits;R-HSA-72737:Cap-dependent Translation Initiation;R-HSA-156827:L13a-mediated translational silencing of Ceruloplasmin expression;R-HSA-72764:Eukaryotic Translation Termination;R-HSA-72649:Translation initiation complex formation;R-HSA-2408522:Selenoamino acid metabolism;R-HSA-11…	-	P06959:CCKR signaling map	-	-	-	GO:0000003:reproduction;GO:0000075:cell cycle checkpoint;GO:0000082:G1/S transition of mitotic cell cycle;GO:0000184:nuclear-transcribed mRNA catabolic process, nonsense-mediated decay;GO:0000278:mitotic cell cycle;GO:0000280:nuclear division;GO:0000956:nuclear-transcribed mRNA catabolic process;GO:0001775:cell activation;GO:0001776:leukocyte homeostasis;GO:0001890:placenta development;GO:0002252…	GO:0003676:nucleic acid binding;GO:0003723:RNA binding;GO:0003735:structural constituent of ribosome;GO:0005198:structural molecule activity;GO:0005488:binding;GO:0005515:protein binding;GO:0019899:enzyme binding;GO:0019900:kinase binding;GO:0019901:protein kinase binding;GO:0044822:poly(A) RNA binding;GO:0097159:organic cyclic compound binding;GO:1901363:heterocyclic compound binding	GO:0005622:intracellular;GO:0005623:cell;GO:0005634:nucleus;GO:0005654:nucleoplasm;GO:0005730:nucleolus;GO:0005737:cytoplasm;GO:0005829:cytosol;GO:0005840:ribosome;GO:0005844:polysome;GO:0015935:small ribosomal subunit;GO:0016020:membrane;GO:0022626:cytosolic ribosome;GO:0022627:cytosolic small ribosomal subunit;GO:0030425:dendrite;GO:0030529:intracellular ribonucleoprotein complex;GO:0031974:mem…
SPAG5	2.3934e-75	0.00474974	0.169	0.287	8.9944e-72	NA	0.00456019	-0.000199895	ENSG00000076382	ENSG00000076382	protein_coding	GRCh38.98	chr17	-	28577565	28599025	21461	hsa:10615:SPAG5, DEEPEST, MAP126, hMAP126	10615	sperm associated antigen 5 [Source:HGNC Symbol;Acc:HGNC:13452]	-	-	-	-	-	-	-	GO:0000070:mitotic sister chromatid segregation;GO:0000226:microtubule cytoskeleton organization;GO:0000278:mitotic cell cycle;GO:0000280:nuclear division;GO:0000819:sister chromatid segregation;GO:0006996:organelle organization;GO:0007010:cytoskeleton organization;GO:0007017:microtubule-based process;GO:0007049:cell cycle;GO:0007051:spindle organization;GO:0007059:chromosome segregation;GO:00070…	GO:0005488:binding;GO:0005515:protein binding	GO:0000775:chromosome, centromeric region;GO:0000776:kinetochore;GO:0000777:condensed chromosome kinetochore;GO:0000779:condensed chromosome, centromeric region;GO:0000793:condensed chromosome;GO:0000922:spindle pole;GO:0005622:intracellular;GO:0005623:cell;GO:0005634:nucleus;GO:0005654:nucleoplasm;GO:0005694:chromosome;GO:0005737:cytoplasm;GO:0005813:centrosome;GO:0005815:microtubule organizing …
TUBB1	2.6049e-75	-1.56002	0.302	0.699	9.78921e-72	NA	5.27767	28.8748	ENSG00000101162	ENSG00000101162	protein_coding	GRCh38.98	chr20	+	59019254	59026654	7401	hsa:81027:TUBB1	81027	tubulin beta 1 class VI [Source:HGNC Symbol;Acc:HGNC:16257]	hsa04145:Phagosome;hsa04540:Gap junction;hsa05130:Pathogenic Escherichia coli infection	R-HSA-190872:Transport of connexons to the plasma membrane;R-HSA-6811434:COPI-dependent Golgi-to-ER retrograde traffic;R-HSA-380287:Centrosome maturation;R-HSA-446203:Asparagine N-linked glycosylation;R-HSA-6807878:COPI-mediated anterograde transport;R-HSA-983231:Factors involved in megakaryocyte development and platelet production;R-HSA-380270:Recruitment of mitotic centrosome proteins and compl…	-	P00029:Huntington disease;P00016:Cytoskeletal regulation by Rho GTPase	613112:Macrothrombocytopenia, autosomal dominant, TUBB1-related	-	Mean platelet volume	GO:0000226:microtubule cytoskeleton organization;GO:0006996:organelle organization;GO:0007010:cytoskeleton organization;GO:0007017:microtubule-based process;GO:0007049:cell cycle;GO:0007051:spindle organization;GO:0009987:cellular process;GO:0016043:cellular component organization;GO:0022402:cell cycle process;GO:0022607:cellular component assembly;GO:0044085:cellular component biogenesis;GO:0044…	GO:0000166:nucleotide binding;GO:0001882:nucleoside binding;GO:0001883:purine nucleoside binding;GO:0003824:catalytic activity;GO:0003924:GTPase activity;GO:0005198:structural molecule activity;GO:0005200:structural constituent of cytoskeleton;GO:0005488:binding;GO:0005525:GTP binding;GO:0016462:pyrophosphatase activity;GO:0016787:hydrolase activity;GO:0016817:hydrolase activity, acting on acid a…	GO:0005576:extracellular region;GO:0005622:intracellular;GO:0005623:cell;GO:0005737:cytoplasm;GO:0005856:cytoskeleton;GO:0005874:microtubule;GO:0015630:microtubule cytoskeleton;GO:0031982:vesicle;GO:0031988:membrane-bounded vesicle;GO:0043226:organelle;GO:0043227:membrane-bounded organelle;GO:0043228:non-membrane-bounded organelle;GO:0043229:intracellular organelle;GO:0043230:extracellular organe…
CDCA3	1.04753e-74	0.0060613	0.694	0.1	3.93661e-71	NA	0.00604603	-3.34722e-05	ENSG00000111665	ENSG00000111665	protein_coding	GRCh38.98	chr12	-	6844793	6852066	7274	hsa:83461:CDCA3, GRCC8, TOME-1	83461	cell division cycle associated 3 [Source:HGNC Symbol;Acc:HGNC:14624]	-	-	-	-	-	-	-	GO:0000278:mitotic cell cycle;GO:0000280:nuclear division;GO:0006464:cellular protein modification process;GO:0006996:organelle organization;GO:0007049:cell cycle;GO:0007067:mitotic nuclear division;GO:0008152:metabolic process;GO:0009987:cellular process;GO:0016043:cellular component organization;GO:0016567:protein ubiquitination;GO:0019538:protein metabolic process;GO:0022402:cell cycle process…	GO:0005488:binding;GO:0005515:protein binding	GO:0005622:intracellular;GO:0005623:cell;GO:0005737:cytoplasm;GO:0005829:cytosol;GO:0044424:intracellular part;GO:0044444:cytoplasmic part;GO:0044464:cell part
KCTD1	1.17241e-74	-0.00378957	0.211	0.361	4.40592e-71	NA	-0.00342169	0.000362085	ENSG00000134504	ENSG00000134504	protein_coding	GRCh38.98	chr18	-	26454910	26657401	202492	hsa:284252:KCTD1, C18orf5, SENS	284252	potassium channel tetramerization domain containing 1 [Source:HGNC Symbol;Acc:HGNC:18249]	-	R-HSA-212436:Generic Transcription Pathway;R-HSA-8864260:Transcriptional regulation by the AP-2 (TFAP2) family of transcription factors;R-HSA-74160:Gene Expression;R-HSA-8866904:Negative regulation of activity of TFAP2 (AP-2) family transcription factors	-	-	181270:Scalp-ear-nipple syndrome	-	Sudden cardiac arrest	GO:0006139:nucleobase-containing compound metabolic process;GO:0006351:transcription, DNA-templated;GO:0006355:regulation of transcription, DNA-templated;GO:0006461:protein complex assembly;GO:0006725:cellular aromatic compound metabolic process;GO:0006807:nitrogen compound metabolic process;GO:0008152:metabolic process;GO:0009058:biosynthetic process;GO:0009059:macromolecule biosynthetic process…	GO:0000988:transcription factor activity, protein binding;GO:0000989:transcription factor activity, transcription factor binding;GO:0003712:transcription cofactor activity;GO:0003714:transcription corepressor activity;GO:0005488:binding;GO:0005515:protein binding;GO:0008134:transcription factor binding	GO:0005622:intracellular;GO:0005623:cell;GO:0005634:nucleus;GO:0043226:organelle;GO:0043227:membrane-bounded organelle;GO:0043229:intracellular organelle;GO:0043231:intracellular membrane-bounded organelle;GO:0044424:intracellular part;GO:0044464:cell part
AC098487.1	2.10917e-74	-0.00329862	0.861	0.404	7.92626e-71	NA	0.010985	0.0143253	ENSG00000248161	ENSG00000248161	lncRNA	GRCh38.98	chr4	-	102418602	102450010	31409	-	-	novel transcript	-	-	-	-	-	-	-	-	-	-
CX3CR1	2.52623e-74	0.449971	0.861	0.625	9.49357e-71	NA	1.22213	0.416931	ENSG00000168329	ENSG00000168329	protein_coding	GRCh38.98	chr3	-	39263494	39281735	18242	hsa:1524:CX3CR1, CCRL1, CMKBRL1, CMKDR1, GPR13, GPRV28, V28	1524	C-X3-C motif chemokine receptor 1 [Source:HGNC Symbol;Acc:HGNC:2558]	hsa04060:Cytokine-cytokine receptor interaction;hsa04062:Chemokine signaling pathway	R-HSA-373076:Class A/1 (Rhodopsin-like receptors);R-HSA-372790:Signaling by GPCR;R-HSA-375276:Peptide ligand-binding receptors;R-HSA-162582:Signal Transduction;R-HSA-500792:GPCR ligand binding;R-HSA-380108:Chemokine receptors bind chemokines	-	P00031:Inflammation mediated by chemokine and cytokine signaling pathway	607339:Coronary artery disease, resistance to;613784:Macular degeneration, age-related, 12;609423:AIDS, resistance to	Nervous system diseases;Other nervous and sensory system diseases;H00821:Macular degeneration	Amyotrophic lateral sclerosis (sporadic)	GO:0001525:angiogenesis;GO:0001568:blood vessel development;GO:0001774:microglial cell activation;GO:0001775:cell activation;GO:0001944:vasculature development;GO:0002052:positive regulation of neuroblast proliferation;GO:0002237:response to molecule of bacterial origin;GO:0002252:immune effector process;GO:0002263:cell activation involved in immune response;GO:0002274:myeloid leukocyte activatio…	GO:0001637:G-protein coupled chemoattractant receptor activity;GO:0001653:peptide receptor activity;GO:0004871:signal transducer activity;GO:0004872:receptor activity;GO:0004888:transmembrane signaling receptor activity;GO:0004896:cytokine receptor activity;GO:0004930:G-protein coupled receptor activity;GO:0004950:chemokine receptor activity;GO:0005488:binding;GO:0005515:protein binding;GO:000852…	GO:0005622:intracellular;GO:0005623:cell;GO:0005737:cytoplasm;GO:0005886:plasma membrane;GO:0005887:integral component of plasma membrane;GO:0016020:membrane;GO:0016021:integral component of membrane;GO:0031224:intrinsic component of membrane;GO:0031226:intrinsic component of plasma membrane;GO:0032809:neuronal cell body membrane;GO:0036477:somatodendritic compartment;GO:0042995:cell projection;G…
LAIR2	4.78416e-74	0.244249	0.767	0.453	1.79789e-70	NA	0.425132	0.116295	ENSG00000167618	ENSG00000167618	protein_coding	GRCh38.98	chr19	+	54497879	54510687	12809	hsa:3904:LAIR2, CD306	3904	leukocyte associated immunoglobulin like receptor 2 [Source:HGNC Symbol;Acc:HGNC:6478]	-	R-HSA-168256:Immune System;R-HSA-1280218:Adaptive Immune System;R-HSA-198933:Immunoregulatory interactions between a Lymphoid and a non-Lymphoid cell	-	-	-	-	-	GO:0002376:immune system process;GO:0002682:regulation of immune system process;GO:0006955:immune response;GO:0048583:regulation of response to stimulus;GO:0050776:regulation of immune response;GO:0050789:regulation of biological process;GO:0050896:response to stimulus;GO:0065007:biological regulation	GO:0005488:binding;GO:0005515:protein binding	GO:0005576:extracellular region
ZC3H12A	6.75015e-74	0.0931502	0.702	0.193	2.53671e-70	NA	0.283707	0.16953	ENSG00000163874	ENSG00000163874	protein_coding	GRCh38.98	chr1	+	37474580	37484377	9798	hsa:80149:ZC3H12A, MCPIP, MCPIP1, dJ423B22.1	80149	zinc finger CCCH-type containing 12A [Source:HGNC Symbol;Acc:HGNC:26259]	-	-	-	-	-	-	-	GO:0000165:MAPK cascade;GO:0000294:nuclear-transcribed mRNA catabolic process, endonucleolytic cleavage-dependent decay;GO:0000956:nuclear-transcribed mRNA catabolic process;GO:0001101:response to acid chemical;GO:0001525:angiogenesis;GO:0001568:blood vessel development;GO:0001667:ameboidal-type cell migration;GO:0001775:cell activation;GO:0001816:cytokine production;GO:0001817:regulation of cyto…	GO:0003676:nucleic acid binding;GO:0003677:DNA binding;GO:0003682:chromatin binding;GO:0003723:RNA binding;GO:0003729:mRNA binding;GO:0003730:mRNA 3'-UTR binding;GO:0003824:catalytic activity;GO:0004518:nuclease activity;GO:0004519:endonuclease activity;GO:0004521:endoribonuclease activity;GO:0004527:exonuclease activity;GO:0004532:exoribonuclease activity;GO:0004540:ribonuclease activity;GO:0005…	GO:0000932:cytoplasmic mRNA processing body;GO:0005622:intracellular;GO:0005623:cell;GO:0005634:nucleus;GO:0005654:nucleoplasm;GO:0005737:cytoplasm;GO:0005783:endoplasmic reticulum;GO:0005789:endoplasmic reticulum membrane;GO:0005791:rough endoplasmic reticulum;GO:0005856:cytoskeleton;GO:0005886:plasma membrane;GO:0012505:endomembrane system;GO:0016020:membrane;GO:0019898:extrinsic component of m…
IL4I1	8.50337e-74	-0.00157733	0.866	0.424	3.19557e-70	NA	0.0221091	0.0237225	ENSG00000104951	ENSG00000104951	protein_coding	GRCh38.98	chr19	-	49889654	49929539	39886	hsa:259307:IL4I1, FIG1, LAAO, LAO	259307	interleukin 4 induced 1 [Source:HGNC Symbol;Acc:HGNC:19094]	hsa01100:Metabolic pathways;hsa00350:Tyrosine metabolism;hsa00360:Phenylalanine metabolism;hsa00250:Alanine, aspartate and glutamate metabolism;hsa00380:Tryptophan metabolism;hsa00270:Cysteine and methionine metabolism;hsa00280:Valine, leucine and isoleucine degradation;hsa00400:Phenylalanine, tyrosine and tryptophan biosynthesis	R-HSA-6788656:Histidine, lysine, phenylalanine, tyrosine, proline and tryptophan catabolism;R-HSA-71182:Phenylalanine and tyrosine catabolism;R-HSA-1430728:Metabolism;R-HSA-71291:Metabolism of amino acids and derivatives	-	P04372:5-Hydroxytryptamine degredation	-	-	-	GO:0006082:organic acid metabolic process;GO:0006520:cellular amino acid metabolic process;GO:0006558:L-phenylalanine metabolic process;GO:0006559:L-phenylalanine catabolic process;GO:0006807:nitrogen compound metabolic process;GO:0008152:metabolic process;GO:0009056:catabolic process;GO:0009063:cellular amino acid catabolic process;GO:0009987:cellular process;GO:0016054:organic acid catabolic pr…	GO:0001716:L-amino-acid oxidase activity;GO:0003824:catalytic activity;GO:0016491:oxidoreductase activity;GO:0016638:oxidoreductase activity, acting on the CH-NH2 group of donors;GO:0016641:oxidoreductase activity, acting on the CH-NH2 group of donors, oxygen as acceptor	GO:0000323:lytic vacuole;GO:0005576:extracellular region;GO:0005622:intracellular;GO:0005623:cell;GO:0005737:cytoplasm;GO:0005764:lysosome;GO:0005773:vacuole;GO:0043226:organelle;GO:0043227:membrane-bounded organelle;GO:0043229:intracellular organelle;GO:0043231:intracellular membrane-bounded organelle;GO:0044424:intracellular part;GO:0044444:cytoplasmic part;GO:0044464:cell part
CCL4	1.32504e-73	0.591529	0.788	0.473	4.97949e-70	chemokines	2.49349	0.93358	ENSG00000275302	ENSG00000275302	protein_coding	GRCh38.98	chr17	+	36103827	36105621	1795	hsa:6351:CCL4, ACT2, AT744.1, G-26, HC21, LAG-1, LAG1, MIP-1-beta, MIP1B, MIP1B1, SCYA2, SCYA4	6351	C-C motif chemokine ligand 4 [Source:HGNC Symbol;Acc:HGNC:10630]	hsa04060:Cytokine-cytokine receptor interaction;hsa04620:Toll-like receptor signaling pathway;hsa04623:Cytosolic DNA-sensing pathway;hsa04062:Chemokine signaling pathway;hsa04064:NF-kappa B signaling pathway;hsa05132:Salmonella infection	R-HSA-373076:Class A/1 (Rhodopsin-like receptors);R-HSA-372790:Signaling by GPCR;R-HSA-375276:Peptide ligand-binding receptors;R-HSA-162582:Signal Transduction;R-HSA-500792:GPCR ligand binding;R-HSA-380108:Chemokine receptors bind chemokines	-	P00031:Inflammation mediated by chemokine and cytokine signaling pathway	-	-	-	GO:0000165:MAPK cascade;GO:0001932:regulation of protein phosphorylation;GO:0001934:positive regulation of protein phosphorylation;GO:0002376:immune system process;GO:0002548:monocyte chemotaxis;GO:0002682:regulation of immune system process;GO:0002684:positive regulation of immune system process;GO:0002685:regulation of leukocyte migration;GO:0002687:positive regulation of leukocyte migration;GO…	GO:0001664:G-protein coupled receptor binding;GO:0005102:receptor binding;GO:0005125:cytokine activity;GO:0005126:cytokine receptor binding;GO:0005488:binding;GO:0005515:protein binding;GO:0008009:chemokine activity;GO:0031726:CCR1 chemokine receptor binding;GO:0031730:CCR5 chemokine receptor binding;GO:0042379:chemokine receptor binding;GO:0042802:identical protein binding;GO:0048020:CCR chemoki…	GO:0005576:extracellular region;GO:0005615:extracellular space;GO:0044421:extracellular region part
LINC00685	2.02226e-73	0.0160109	0.816	0.576	7.59964e-70	NA	0.0172766	0.00111873	ENSG00000226179	ENSG00000226179	lncRNA	GRCh38.98	chrX	+	320990	321851	862	-	-	long intergenic non-protein coding RNA 685 [Source:HGNC Symbol;Acc:HGNC:27560]	-	-	-	-	-	-	-	-	-	-
SLC1A7	2.92974e-73	0.0762123	0.845	0.514	1.101e-69	NA	0.112656	0.0310085	ENSG00000162383	ENSG00000162383	protein_coding	GRCh38.98	chr1	-	53087179	53142632	55454	hsa:6512:SLC1A7, AAAT, EAAT5	6512	solute carrier family 1 member 7 [Source:HGNC Symbol;Acc:HGNC:10945]	hsa04724:Glutamatergic synapse	R-HSA-112316:Neuronal System;R-HSA-382551:Transmembrane transport of small molecules;R-HSA-210500:Glutamate Neurotransmitter Release Cycle;R-HSA-112310:Neurotransmitter Release Cycle;R-HSA-112315:Transmission across Chemical Synapses;R-HSA-425407:SLC-mediated transmembrane transport;R-HSA-425393:Transport of inorganic cations/anions and amino acids/oligopeptides	-	P00039:Metabotropic glutamate receptor group III pathway;P00037:Ionotropic glutamate receptor pathway	-	-	Systemic lupus erythematosus;Hippocampal atrophy	GO:0006810:transport;GO:0006811:ion transport;GO:0006820:anion transport;GO:0006835:dicarboxylic acid transport;GO:0006865:amino acid transport;GO:0009987:cellular process;GO:0014047:glutamate secretion;GO:0015711:organic anion transport;GO:0015800:acidic amino acid transport;GO:0015807:L-amino acid transport;GO:0015813:L-glutamate transport;GO:0032940:secretion by cell;GO:0034220:ion transmembra…	GO:0005215:transporter activity;GO:0005313:L-glutamate transmembrane transporter activity;GO:0005314:high-affinity glutamate transmembrane transporter activity;GO:0005342:organic acid transmembrane transporter activity;GO:0008324:cation transmembrane transporter activity;GO:0008509:anion transmembrane transporter activity;GO:0008514:organic anion transmembrane transporter activity;GO:0015075:ion …	GO:0005623:cell;GO:0005886:plasma membrane;GO:0016020:membrane;GO:0016021:integral component of membrane;GO:0031224:intrinsic component of membrane;GO:0044425:membrane part;GO:0044464:cell part;GO:0071944:cell periphery
SOX5	4.02007e-73	0.00573706	0.815	0.266	1.51074e-69	NA	0.0102407	0.00446145	ENSG00000134532	ENSG00000134532	protein_coding	GRCh38.98	chr12	-	23529504	24562544	1033041	hsa:6660:SOX5, L-SOX5, L-SOX5B, L-SOX5F, LAMSHF	6660	SRY-box transcription factor 5 [Source:HGNC Symbol;Acc:HGNC:11201]	-	-	-	-	616803:Lamb-Shaffer syndrome	-	Body mass index;Response to statin therapy;Response to antipsychotic treatment;AIDS;PR interval;Systemic sclerosis;Non-obstructive azoospermia;LDL peak particle diameter (total fat intake interaction);Oppositional defiant disorder in attention-deficit hyperactivity disorder	GO:0001501:skeletal system development;GO:0002062:chondrocyte differentiation;GO:0006139:nucleobase-containing compound metabolic process;GO:0006351:transcription, DNA-templated;GO:0006355:regulation of transcription, DNA-templated;GO:0006366:transcription from RNA polymerase II promoter;GO:0006725:cellular aromatic compound metabolic process;GO:0006807:nitrogen compound metabolic process;GO:0007…	GO:0001071:nucleic acid binding transcription factor activity;GO:0003676:nucleic acid binding;GO:0003677:DNA binding;GO:0003700:transcription factor activity, sequence-specific DNA binding;GO:0005488:binding;GO:0005515:protein binding;GO:0097159:organic cyclic compound binding;GO:1901363:heterocyclic compound binding	GO:0005622:intracellular;GO:0005623:cell;GO:0005634:nucleus;GO:0043226:organelle;GO:0043227:membrane-bounded organelle;GO:0043229:intracellular organelle;GO:0043231:intracellular membrane-bounded organelle;GO:0044424:intracellular part;GO:0044464:cell part
TUBB2A	5.62988e-73	0.0429335	0.73	0.326	2.11571e-69	NA	0.101628	0.0553321	ENSG00000137267	ENSG00000137267	protein_coding	GRCh38.98	chr6	-	3153666	3157544	3879	hsa:7280:TUBB2A, CDCBM5, TUBB, TUBB2	7280	tubulin beta 2A class IIa [Source:HGNC Symbol;Acc:HGNC:12412]	hsa04145:Phagosome;hsa04540:Gap junction;hsa05130:Pathogenic Escherichia coli infection	R-HSA-190872:Transport of connexons to the plasma membrane;R-HSA-6811434:COPI-dependent Golgi-to-ER retrograde traffic;R-HSA-380287:Centrosome maturation;R-HSA-446203:Asparagine N-linked glycosylation;R-HSA-6807878:COPI-mediated anterograde transport;R-HSA-983231:Factors involved in megakaryocyte development and platelet production;R-HSA-380270:Recruitment of mitotic centrosome proteins and compl…	-	P00029:Huntington disease;P00016:Cytoskeletal regulation by Rho GTPase	615763:Cortical dysplasia, complex, with other brain malformations 5	-	-	GO:0007017:microtubule-based process;GO:0009987:cellular process;GO:0044699:single-organism process;GO:0044763:single-organism cellular process	GO:0000166:nucleotide binding;GO:0001882:nucleoside binding;GO:0001883:purine nucleoside binding;GO:0003824:catalytic activity;GO:0003924:GTPase activity;GO:0005198:structural molecule activity;GO:0005200:structural constituent of cytoskeleton;GO:0005488:binding;GO:0005515:protein binding;GO:0005525:GTP binding;GO:0016462:pyrophosphatase activity;GO:0016787:hydrolase activity;GO:0016817:hydrolase…	GO:0005576:extracellular region;GO:0005622:intracellular;GO:0005623:cell;GO:0005634:nucleus;GO:0005737:cytoplasm;GO:0005856:cytoskeleton;GO:0005874:microtubule;GO:0015630:microtubule cytoskeleton;GO:0031982:vesicle;GO:0031988:membrane-bounded vesicle;GO:0043226:organelle;GO:0043227:membrane-bounded organelle;GO:0043228:non-membrane-bounded organelle;GO:0043229:intracellular organelle;GO:0043230:e…
ZFR2	5.93331e-73	0.00762873	0.76	0.281	2.22974e-69	NA	0.00804003	0.000379225	ENSG00000105278	ENSG00000105278	protein_coding	GRCh38.98	chr19	-	3804024	3869038	65015	hsa:23217:ZFR2, KIAA1086	23217	zinc finger RNA binding protein 2 [Source:HGNC Symbol;Acc:HGNC:29189]	-	-	-	-	-	-	-	-	GO:0003676:nucleic acid binding;GO:0005488:binding;GO:0008270:zinc ion binding;GO:0043167:ion binding;GO:0043169:cation binding;GO:0046872:metal ion binding;GO:0046914:transition metal ion binding;GO:0097159:organic cyclic compound binding;GO:1901363:heterocyclic compound binding	-
DAPP1	7.58349e-73	-0.727683	0.475	0.859	2.84987e-69	NA	0.6825	2.48324	ENSG00000070190	ENSG00000070190	protein_coding	GRCh38.98	chr4	+	99816827	99870190	53364	hsa:27071:DAPP1, BAM32	27071	dual adaptor of phosphotyrosine and 3-phosphoinositides 1 [Source:HGNC Symbol;Acc:HGNC:16500]	hsa04662:B cell receptor signaling pathway	R-HSA-983705:Signaling by the B Cell Receptor (BCR);R-HSA-983695:Antigen activates B Cell Receptor (BCR) leading to generation of second messengers;R-HSA-168256:Immune System;R-HSA-1280218:Adaptive Immune System	-	-	-	-	-	GO:0006464:cellular protein modification process;GO:0006470:protein dephosphorylation;GO:0006793:phosphorus metabolic process;GO:0006796:phosphate-containing compound metabolic process;GO:0007154:cell communication;GO:0007165:signal transduction;GO:0008152:metabolic process;GO:0009987:cellular process;GO:0016311:dephosphorylation;GO:0019538:protein metabolic process;GO:0023052:signaling;GO:003621…	GO:0005488:binding;GO:0005515:protein binding;GO:0005543:phospholipid binding;GO:0005547:phosphatidylinositol-3,4,5-trisphosphate binding;GO:0008289:lipid binding;GO:0035091:phosphatidylinositol binding;GO:0043167:ion binding;GO:0043168:anion binding;GO:0043325:phosphatidylinositol-3,4-bisphosphate binding;GO:1901981:phosphatidylinositol phosphate binding	GO:0005622:intracellular;GO:0005623:cell;GO:0005737:cytoplasm;GO:0005829:cytosol;GO:0005886:plasma membrane;GO:0016020:membrane;GO:0044424:intracellular part;GO:0044444:cytoplasmic part;GO:0044464:cell part;GO:0071944:cell periphery
ASPM	8.27225e-73	0.0128605	0.759	0.254	3.10871e-69	NA	0.0127271	-0.000213686	ENSG00000066279	ENSG00000066279	protein_coding	GRCh38.98	chr1	-	197084127	197146694	62568	hsa:259266:ASPM, ASP, Calmbp1, MCPH5	259266	abnormal spindle microtubule assembly [Source:HGNC Symbol;Acc:HGNC:19048]	-	-	-	-	608716:Microcephaly 5, primary, autosomal recessive	Other congenital disorders;Congenital disorders of development;H00269:Primary microcephaly	Age-related macular degeneration;Lupus nephritis in systemic lupus erythematosus	GO:0000003:reproduction;GO:0000226:microtubule cytoskeleton organization;GO:0000278:mitotic cell cycle;GO:0000280:nuclear division;GO:0001764:neuron migration;GO:0002052:positive regulation of neuroblast proliferation;GO:0003006:developmental process involved in reproduction;GO:0006928:movement of cell or subcellular component;GO:0006996:organelle organization;GO:0007010:cytoskeleton organization…	GO:0005488:binding;GO:0005515:protein binding;GO:0005516:calmodulin binding	GO:0000922:spindle pole;GO:0005622:intracellular;GO:0005623:cell;GO:0005634:nucleus;GO:0005737:cytoplasm;GO:0005819:spindle;GO:0005856:cytoskeleton;GO:0005874:microtubule;GO:0015630:microtubule cytoskeleton;GO:0030496:midbody;GO:0036449:microtubule minus-end;GO:0043226:organelle;GO:0043227:membrane-bounded organelle;GO:0043228:non-membrane-bounded organelle;GO:0043229:intracellular organelle;GO:0…
NCAM1	1.09045e-72	0.122862	0.803	0.459	4.09791e-69	NA	0.231681	0.0892803	ENSG00000149294	ENSG00000149294	protein_coding	GRCh38.98	chr11	+	112961247	113278436	317190	hsa:4684:NCAM1, CD56, MSK39, NCAM	4684	neural cell adhesion molecule 1 [Source:HGNC Symbol;Acc:HGNC:7656]	hsa04514:Cell adhesion molecules (CAMs);hsa05020:Prion diseases	R-HSA-2424491:DAP12 signaling;R-HSA-375165:NCAM signaling for neurite out-growth;R-HSA-5654741:Signaling by FGFR3;R-HSA-187037:NGF signalling via TRKA from the plasma membrane;R-HSA-190236:Signaling by FGFR;R-HSA-1474244:Extracellular matrix organization;R-HSA-5673001:RAF/MAP kinase cascade;R-HSA-112399:IRS-mediated signalling;R-HSA-1266738:Developmental Biology;R-HSA-74752:Signaling by Insulin r…	-	-	-	-	Body mass index;Cardiac muscle measurement;Suicide attempts in depression or bipolar disorder;Entorhinal cortical thickness	GO:0000165:MAPK cascade;GO:0000902:cell morphogenesis;GO:0000904:cell morphogenesis involved in differentiation;GO:0002376:immune system process;GO:0006464:cellular protein modification process;GO:0006468:protein phosphorylation;GO:0006793:phosphorus metabolic process;GO:0006796:phosphate-containing compound metabolic process;GO:0006928:movement of cell or subcellular component;GO:0006935:chemota…	GO:0001618:virus receptor activity;GO:0004872:receptor activity;GO:0005085:guanyl-nucleotide exchange factor activity;GO:0005088:Ras guanyl-nucleotide exchange factor activity;GO:0005488:binding;GO:0005515:protein binding;GO:0042802:identical protein binding;GO:0060089:molecular transducer activity;GO:0098772:molecular function regulator	GO:0000139:Golgi membrane;GO:0005576:extracellular region;GO:0005622:intracellular;GO:0005623:cell;GO:0005737:cytoplasm;GO:0005794:Golgi apparatus;GO:0005886:plasma membrane;GO:0009897:external side of plasma membrane;GO:0009986:cell surface;GO:0012505:endomembrane system;GO:0016020:membrane;GO:0016021:integral component of membrane;GO:0031090:organelle membrane;GO:0031224:intrinsic component of …
ZBTB8A	2.10636e-72	-0.00137812	0.216	0.414	7.91568e-69	NA	0.00128374	0.00266457	ENSG00000160062	ENSG00000160062	protein_coding	GRCh38.98	chr1	+	32539427	32605941	66515	hsa:653121:ZBTB8A, BOZF1, ZBTB8, ZNF916A	653121	zinc finger and BTB domain containing 8A [Source:HGNC Symbol;Acc:HGNC:24172]	-	-	-	-	-	-	-	GO:0006139:nucleobase-containing compound metabolic process;GO:0006351:transcription, DNA-templated;GO:0006355:regulation of transcription, DNA-templated;GO:0006725:cellular aromatic compound metabolic process;GO:0006807:nitrogen compound metabolic process;GO:0008152:metabolic process;GO:0009058:biosynthetic process;GO:0009059:macromolecule biosynthetic process;GO:0009889:regulation of biosynthet…	GO:0003676:nucleic acid binding;GO:0003677:DNA binding;GO:0005488:binding;GO:0005515:protein binding;GO:0043167:ion binding;GO:0043169:cation binding;GO:0046872:metal ion binding;GO:0097159:organic cyclic compound binding;GO:1901363:heterocyclic compound binding	GO:0005622:intracellular;GO:0005623:cell;GO:0005634:nucleus;GO:0043226:organelle;GO:0043227:membrane-bounded organelle;GO:0043229:intracellular organelle;GO:0043231:intracellular membrane-bounded organelle;GO:0044424:intracellular part;GO:0044464:cell part
NEFL	2.41087e-72	0.0340988	0.808	0.463	9.06006e-69	NA	0.0380767	0.00327626	ENSG00000277586	ENSG00000277586	protein_coding	GRCh38.98	chr8	-	24950955	24957110	6156	hsa:4747:NEFL, CMT1F, CMT2E, NF-L, NF68, NFL, PPP1R110	4747	neurofilament light [Source:HGNC Symbol;Acc:HGNC:7739]	hsa05014:Amyotrophic lateral sclerosis (ALS)	R-HSA-2424491:DAP12 signaling;R-HSA-375165:NCAM signaling for neurite out-growth;R-HSA-5654741:Signaling by FGFR3;R-HSA-187037:NGF signalling via TRKA from the plasma membrane;R-HSA-190236:Signaling by FGFR;R-HSA-5673001:RAF/MAP kinase cascade;R-HSA-112399:IRS-mediated signalling;R-HSA-1266738:Developmental Biology;R-HSA-74752:Signaling by Insulin receptor;R-HSA-1433557:Signaling by SCF-KIT;R-HSA…	-	-	607734:Charcot-Marie-Tooth disease, type 1F;607684:Charcot-Marie-Tooth disease, type 2E	Nervous system diseases;Neurodegenerative diseases;H00264:Charcot-Marie-Tooth disease (CMT)	Response to anti-retroviral therapy (ddI/d4T) in HIV-1 infection (Grade 2 peripheral neuropathy);Response to anti-retroviral therapy (ddI/d4T) in HIV-1 infection (Grade 3 peripheral neuropathy)	GO:0000165:MAPK cascade;GO:0000226:microtubule cytoskeleton organization;GO:0000902:cell morphogenesis;GO:0000904:cell morphogenesis involved in differentiation;GO:0003008:system process;GO:0006461:protein complex assembly;GO:0006464:cellular protein modification process;GO:0006468:protein phosphorylation;GO:0006793:phosphorus metabolic process;GO:0006796:phosphate-containing compound metabolic p…	GO:0005085:guanyl-nucleotide exchange factor activity;GO:0005088:Ras guanyl-nucleotide exchange factor activity;GO:0005198:structural molecule activity;GO:0005200:structural constituent of cytoskeleton;GO:0005488:binding;GO:0005515:protein binding;GO:0008022:protein C-terminus binding;GO:0019899:enzyme binding;GO:0019904:protein domain specific binding;GO:0030674:protein binding, bridging;GO:0042…	GO:0005622:intracellular;GO:0005623:cell;GO:0005737:cytoplasm;GO:0005829:cytosol;GO:0005856:cytoskeleton;GO:0005882:intermediate filament;GO:0005883:neurofilament;GO:0030424:axon;GO:0030426:growth cone;GO:0030427:site of polarized growth;GO:0032838:cell projection cytoplasm;GO:0032991:macromolecular complex;GO:0033267:axon part;GO:0033596:TSC1-TSC2 complex;GO:0042995:cell projection;GO:0043005:ne…
AC083862.2	5.06543e-72	-0.0303544	0.742	0.266	1.90359e-68	NA	0.0134368	0.0446707	ENSG00000272941	ENSG00000272941	lncRNA	GRCh38.98	chr7	+	135168403	135169547	1145	-	-	novel transcript, antisense to C7orf49	-	-	-	-	-	-	-	-	-	-
PIK3CD-AS2	8.18893e-72	0.01027	0.792	0.318	3.0774e-68	NA	0.0113842	0.00105044	ENSG00000231789	ENSG00000231789	lncRNA	GRCh38.98	chr1	-	9672426	9687555	15130	hsa:101929074:PIK3CD-AS2	101929074	PIK3CD antisense RNA 2 [Source:HGNC Symbol;Acc:HGNC:51334]	-	-	-	-	-	-	-	-	-	-
GRTP1	9.22119e-72	-0.0176993	0.743	0.164	3.46532e-68	NA	0.00967941	0.0277092	ENSG00000139835	ENSG00000139835	protein_coding	GRCh38.98	chr13	-	113324163	113364148	39986	hsa:79774:GRTP1, TBC1D6	79774	growth hormone regulated TBC protein 1 [Source:HGNC Symbol;Acc:HGNC:20310]	-	-	-	-	-	-	Mean platelet volume	GO:0006810:transport;GO:0006886:intracellular protein transport;GO:0006906:vesicle fusion;GO:0006996:organelle organization;GO:0008104:protein localization;GO:0009987:cellular process;GO:0015031:protein transport;GO:0016043:cellular component organization;GO:0016050:vesicle organization;GO:0016192:vesicle-mediated transport;GO:0031338:regulation of vesicle fusion;GO:0032879:regulation of localiza…	GO:0005096:GTPase activator activity;GO:0005488:binding;GO:0005515:protein binding;GO:0008047:enzyme activator activity;GO:0017016:Ras GTPase binding;GO:0017137:Rab GTPase binding;GO:0019899:enzyme binding;GO:0030234:enzyme regulator activity;GO:0030695:GTPase regulator activity;GO:0031267:small GTPase binding;GO:0051020:GTPase binding;GO:0060589:nucleoside-triphosphatase regulator activity;GO:00…	GO:0005622:intracellular;GO:0005623:cell;GO:0012505:endomembrane system;GO:0044464:cell part
GIMAP5	9.3025e-72	0.512042	0.818	0.523	3.49588e-68	NA	0.957332	0.172971	ENSG00000196329	ENSG00000196329	protein_coding	GRCh38.98	chr7	+	150722253	150750033	27781	-	-	GTPase, IMAP family member 5 [Source:HGNC Symbol;Acc:HGNC:18005]	-	-	-	-	-	-	-	-	-	-
C3orf52	1.62286e-71	0.00208003	0.773	0.219	6.09871e-68	NA	0.00347763	0.00139254	ENSG00000114529	ENSG00000114529	protein_coding	GRCh38.98	chr3	+	112086335	112131004	44670	hsa:79669:C3orf52, TTMP	79669	chromosome 3 open reading frame 52 [Source:HGNC Symbol;Acc:HGNC:26255]	-	-	-	-	-	-	-	-	GO:0005488:binding;GO:0005515:protein binding	GO:0005622:intracellular;GO:0005623:cell;GO:0005737:cytoplasm;GO:0005783:endoplasmic reticulum;GO:0005789:endoplasmic reticulum membrane;GO:0012505:endomembrane system;GO:0016020:membrane;GO:0016021:integral component of membrane;GO:0031224:intrinsic component of membrane;GO:0042175:nuclear outer membrane-endoplasmic reticulum membrane network;GO:0043226:organelle;GO:0043227:membrane-bounded orga…
KIR3DL1	1.97277e-71	0.261231	0.791	0.557	7.41366e-68	NA	0.47749	0.13782	ENSG00000167633	ENSG00000167633	protein_coding	GRCh38.98	chr19	+	54816468	54830778	14311	hsa:3811:KIR3DL1, CD158E1, KIR, KIR3DL1/S1, KIR3DL2, NKAT-3, NKAT3, NKB1, NKB1B	3811	killer cell immunoglobulin like receptor, three Ig domains and long cytoplasmic tail 1 [Source:HGNC Symbol;Acc:HGNC:6338]	hsa04650:Natural killer cell mediated cytotoxicity;hsa04612:Antigen processing and presentation;hsa05332:Graft-versus-host disease	R-HSA-168256:Immune System;R-HSA-1280218:Adaptive Immune System;R-HSA-198933:Immunoregulatory interactions between a Lymphoid and a non-Lymphoid cell	-	-	609423:AIDS, resistance to	-	-	GO:0001906:cell killing;GO:0001909:leukocyte mediated cytotoxicity;GO:0002228:natural killer cell mediated immunity;GO:0002252:immune effector process;GO:0002376:immune system process;GO:0002443:leukocyte mediated immunity;GO:0002449:lymphocyte mediated immunity;GO:0002682:regulation of immune system process;GO:0006950:response to stress;GO:0006952:defense response;GO:0006955:immune response;GO:0…	GO:0004871:signal transducer activity;GO:0004872:receptor activity;GO:0004888:transmembrane signaling receptor activity;GO:0030109:HLA-B specific inhibitory MHC class I receptor activity;GO:0032393:MHC class I receptor activity;GO:0032396:inhibitory MHC class I receptor activity;GO:0038023:signaling receptor activity;GO:0060089:molecular transducer activity	GO:0005623:cell;GO:0005886:plasma membrane;GO:0005887:integral component of plasma membrane;GO:0016020:membrane;GO:0016021:integral component of membrane;GO:0031224:intrinsic component of membrane;GO:0031226:intrinsic component of plasma membrane;GO:0044425:membrane part;GO:0044459:plasma membrane part;GO:0044464:cell part;GO:0071944:cell periphery
C1QB	2.79086e-71	-0.0653884	0.143	0.4	1.04881e-67	NA	0.0384501	0.108622	ENSG00000173369	ENSG00000173369	protein_coding	GRCh38.98	chr1	+	22652762	22661637	8876	hsa:713:C1QB	713	complement C1q B chain [Source:HGNC Symbol;Acc:HGNC:1242]	hsa05150:Staphylococcus aureus infection;hsa05322:Systemic lupus erythematosus;hsa05133:Pertussis;hsa05142:Chagas disease (American trypanosomiasis);hsa05020:Prion diseases;hsa04610:Complement and coagulation cascades	R-HSA-173623:Classical antibody-mediated complement activation;R-HSA-168256:Immune System;R-HSA-166786:Creation of C4 and C2 activators;R-HSA-166658:Complement cascade;R-HSA-166663:Initial triggering of complement;R-HSA-168249:Innate Immune System	-	-	613652:C1q deficiency	Immune system diseases;Primary immunodeficiency;H00102:Classic complement pathway component defects	-	GO:0002250:adaptive immune response;GO:0002252:immune effector process;GO:0002253:activation of immune response;GO:0002376:immune system process;GO:0002443:leukocyte mediated immunity;GO:0002449:lymphocyte mediated immunity;GO:0002455:humoral immune response mediated by circulating immunoglobulin;GO:0002460:adaptive immune response based on somatic recombination of immune receptors built from imm…	GO:0003824:catalytic activity;GO:0004175:endopeptidase activity;GO:0004252:serine-type endopeptidase activity;GO:0005488:binding;GO:0005515:protein binding;GO:0008233:peptidase activity;GO:0008236:serine-type peptidase activity;GO:0016787:hydrolase activity;GO:0017171:serine hydrolase activity;GO:0042802:identical protein binding;GO:0042803:protein homodimerization activity;GO:0046983:protein dim…	GO:0005576:extracellular region;GO:0005581:collagen trimer;GO:0005602:complement component C1 complex;GO:0005615:extracellular space;GO:0031982:vesicle;GO:0031988:membrane-bounded vesicle;GO:0032991:macromolecular complex;GO:0043226:organelle;GO:0043227:membrane-bounded organelle;GO:0043230:extracellular organelle;GO:0043234:protein complex;GO:0044421:extracellular region part;GO:0070062:extracel…
LYAR	6.46738e-71	0.537698	0.753	0.363	2.43044e-67	NA	1.11777	0.236969	ENSG00000145220	ENSG00000145220	protein_coding	GRCh38.98	chr4	-	4267701	4290154	22454	hsa:55646:LYAR, ZC2HC2, ZLYAR	55646	Ly1 antibody reactive [Source:HGNC Symbol;Acc:HGNC:26021]	-	-	-	-	-	-	-	-	GO:0003676:nucleic acid binding;GO:0003723:RNA binding;GO:0005488:binding;GO:0005515:protein binding;GO:0043167:ion binding;GO:0043169:cation binding;GO:0044822:poly(A) RNA binding;GO:0046872:metal ion binding;GO:0097159:organic cyclic compound binding;GO:1901363:heterocyclic compound binding	GO:0005622:intracellular;GO:0005623:cell;GO:0005634:nucleus;GO:0005730:nucleolus;GO:0031974:membrane-enclosed lumen;GO:0031981:nuclear lumen;GO:0043226:organelle;GO:0043227:membrane-bounded organelle;GO:0043228:non-membrane-bounded organelle;GO:0043229:intracellular organelle;GO:0043231:intracellular membrane-bounded organelle;GO:0043232:intracellular non-membrane-bounded organelle;GO:0043233:org…
NLRP6	6.87994e-71	0.0098429	0.705	0.225	2.58548e-67	NA	0.00991174	2.00335e-05	ENSG00000174885	ENSG00000174885	protein_coding	GRCh38.98	chr11	+	278365	285359	6995	hsa:171389:NLRP6, AVR, CLR11.4, NALP6, NAVR, NAVR/AVR, PAN3, PYPAF5	171389	NLR family pyrin domain containing 6 [Source:HGNC Symbol;Acc:HGNC:22944]	-	-	-	-	-	-	Mean platelet volume;Platelet count	GO:0000165:MAPK cascade;GO:0001932:regulation of protein phosphorylation;GO:0001933:negative regulation of protein phosphorylation;GO:0002218:activation of innate immune response;GO:0002221:pattern recognition receptor signaling pathway;GO:0002224:toll-like receptor signaling pathway;GO:0002253:activation of immune response;GO:0002376:immune system process;GO:0002437:inflammatory response to anti…	GO:0000166:nucleotide binding;GO:0001653:peptide receptor activity;GO:0001882:nucleoside binding;GO:0001883:purine nucleoside binding;GO:0004871:signal transducer activity;GO:0004872:receptor activity;GO:0004888:transmembrane signaling receptor activity;GO:0004930:G-protein coupled receptor activity;GO:0005000:vasopressin receptor activity;GO:0005488:binding;GO:0005524:ATP binding;GO:0008528:G-pr…	GO:0005622:intracellular;GO:0005623:cell;GO:0005634:nucleus;GO:0005635:nuclear envelope;GO:0005737:cytoplasm;GO:0005829:cytosol;GO:0005886:plasma membrane;GO:0012505:endomembrane system;GO:0016020:membrane;GO:0031090:organelle membrane;GO:0031965:nuclear membrane;GO:0031967:organelle envelope;GO:0031975:envelope;GO:0032991:macromolecular complex;GO:0043226:organelle;GO:0043227:membrane-bounded or…
AC106897.1	7.42029e-71	0.00418816	0.799	0.199	2.78854e-67	NA	0.00642678	0.00222053	ENSG00000249679	ENSG00000249679	lncRNA	GRCh38.98	chr4	+	185471461	185507055	35595	-	-	novel transcript, antisense to CCDC110	-	-	-	-	-	-	-	-	-	-
AL358472.5	1.62923e-70	0.00810946	0.664	0.096	6.12265e-67	NA	0.00739425	-0.00074214	ENSG00000284738	ENSG00000284738	lncRNA	GRCh38.98	chr1	+	153923337	153935240	11904	-	-	novel transcript, antisense to DENND4B	-	-	-	-	-	-	-	-	-	-
ANKRD16	1.83846e-70	0.0171555	0.837	0.422	6.90892e-67	NA	0.0149735	-0.00229043	ENSG00000134461	ENSG00000134461	protein_coding	GRCh38.98	chr10	-	5861616	5889906	28291	hsa:54522:ANKRD16	54522	ankyrin repeat domain 16 [Source:HGNC Symbol;Acc:HGNC:23471]	-	-	-	-	-	-	Breast cancer;Obesity-related traits	-	-	-
LIME1	2.20071e-70	0.684226	0.847	0.59	8.27026e-67	NA	2.65546	0.84411	ENSG00000203896	ENSG00000203896	protein_coding	GRCh38.98	chr20	+	63736283	63739103	2821	hsa:54923:LIME1, LIME, dJ583P15.4	54923	Lck interacting transmembrane adaptor 1 [Source:HGNC Symbol;Acc:HGNC:26016]	-	-	-	-	-	-	Prostate cancer;Inflammatory bowel disease	GO:0002250:adaptive immune response;GO:0002253:activation of immune response;GO:0002376:immune system process;GO:0002429:immune response-activating cell surface receptor signaling pathway;GO:0002682:regulation of immune system process;GO:0002684:positive regulation of immune system process;GO:0002757:immune response-activating signal transduction;GO:0002764:immune response-regulating signaling pa…	-	GO:0005576:extracellular region;GO:0005615:extracellular space;GO:0005623:cell;GO:0005886:plasma membrane;GO:0016020:membrane;GO:0016021:integral component of membrane;GO:0031224:intrinsic component of membrane;GO:0044421:extracellular region part;GO:0044425:membrane part;GO:0044464:cell part;GO:0071944:cell periphery
TRGV4	2.23508e-70	0.0598436	0.852	0.496	8.39942e-67	NA	0.088357	0.0251363	ENSG00000211698	ENSG00000211698	TR_V_gene	GRCh38.98	chr7	-	38353715	38354517	803	-	-	T cell receptor gamma variable 4 [Source:HGNC Symbol;Acc:HGNC:12289]	-	-	-	-	-	-	-	-	-	-
CD8B	2.67118e-70	0.84417	0.698	0.236	1.00383e-66	NA	1.59111	0.113953	ENSG00000172116	ENSG00000172116	protein_coding	GRCh38.98	chr2	-	86815339	86861924	46586	hsa:926:CD8B, CD8B1, LEU2, LY3, LYT3, P37	926	CD8b molecule [Source:HGNC Symbol;Acc:HGNC:1707]	hsa04514:Cell adhesion molecules (CAMs);hsa04612:Antigen processing and presentation;hsa04640:Hematopoietic cell lineage;hsa05340:Primary immunodeficiency;hsa04660:T cell receptor signaling pathway	R-HSA-182218:Nef Mediated CD8 Down-regulation;R-HSA-162909:Host Interactions of HIV factors;R-HSA-168256:Immune System;R-HSA-1280218:Adaptive Immune System;R-HSA-164938:Nef-mediates down modulation of cell surface receptors by recruiting them to clathrin adapters;R-HSA-198933:Immunoregulatory interactions between a Lymphoid and a non-Lymphoid cell;R-HSA-162906:HIV Infection;R-HSA-164952:The role …	-	-	-	-	Progressive supranuclear palsy	GO:0001775:cell activation;GO:0002250:adaptive immune response;GO:0002252:immune effector process;GO:0002376:immune system process;GO:0002682:regulation of immune system process;GO:0002697:regulation of immune effector process;GO:0002831:regulation of response to biotic stimulus;GO:0006950:response to stress;GO:0006952:defense response;GO:0006955:immune response;GO:0007154:cell communication;GO:0…	GO:0004871:signal transducer activity;GO:0004872:receptor activity;GO:0005102:receptor binding;GO:0005488:binding;GO:0005515:protein binding;GO:0015026:coreceptor activity;GO:0038023:signaling receptor activity;GO:0042287:MHC protein binding;GO:0042288:MHC class I protein binding;GO:0060089:molecular transducer activity	GO:0005576:extracellular region;GO:0005622:intracellular;GO:0005623:cell;GO:0005737:cytoplasm;GO:0005768:endosome;GO:0005769:early endosome;GO:0005773:vacuole;GO:0005774:vacuolar membrane;GO:0005886:plasma membrane;GO:0005887:integral component of plasma membrane;GO:0009897:external side of plasma membrane;GO:0009986:cell surface;GO:0010008:endosome membrane;GO:0012505:endomembrane system;GO:0016…
CLU	3.8619e-70	-1.27255	0.314	0.73	1.4513e-66	NA	3.09899	13.6332	ENSG00000120885	ENSG00000120885	protein_coding	GRCh38.98	chr8	-	27596917	27614700	17784	hsa:1191:CLU, AAG4, APO-J, APOJ, CLI, CLU1, CLU2, KUB1, NA1/NA2, SGP-2, SGP2, SP-40, TRPM-2, TRPM2	1191	clusterin [Source:HGNC Symbol;Acc:HGNC:2095]	hsa04610:Complement and coagulation cascades	R-HSA-168256:Immune System;R-HSA-166658:Complement cascade;R-HSA-109582:Hemostasis;R-HSA-76005:Response to elevated platelet cytosolic Ca2+;R-HSA-76002:Platelet activation, signaling and aggregation;R-HSA-114608:Platelet degranulation ;R-HSA-168249:Innate Immune System;R-HSA-166665:Terminal pathway of complement	-	P06959:CCKR signaling map	-	-	Schizophrenia;Alzheimer's disease (late onset);Alzheimer's disease;Panic disorder;Alzheimer's disease in APOE e4- carriers;Alzheimer's disease in APOE e4+ carriers	GO:0000003:reproduction;GO:0000902:cell morphogenesis;GO:0001774:microglial cell activation;GO:0001775:cell activation;GO:0001816:cytokine production;GO:0001817:regulation of cytokine production;GO:0001819:positive regulation of cytokine production;GO:0001836:release of cytochrome c from mitochondria;GO:0001932:regulation of protein phosphorylation;GO:0001934:positive regulation of protein phosph…	GO:0005488:binding;GO:0005515:protein binding;GO:0019899:enzyme binding;GO:0031625:ubiquitin protein ligase binding;GO:0044389:ubiquitin-like protein ligase binding;GO:0047485:protein N-terminus binding;GO:0051087:chaperone binding;GO:0051787:misfolded protein binding	GO:0005576:extracellular region;GO:0005615:extracellular space;GO:0005622:intracellular;GO:0005623:cell;GO:0005634:nucleus;GO:0005737:cytoplasm;GO:0005739:mitochondrion;GO:0005740:mitochondrial envelope;GO:0005783:endoplasmic reticulum;GO:0005794:Golgi apparatus;GO:0005829:cytosol;GO:0009986:cell surface;GO:0012505:endomembrane system;GO:0016020:membrane;GO:0016023:cytoplasmic, membrane-bounded v…
CSF1	5.00284e-70	0.0146956	0.834	0.404	1.88007e-66	ISG	0.0192698	0.00440049	ENSG00000184371	ENSG00000184371	protein_coding	GRCh38.98	chr1	+	109910242	109930992	20751	hsa:1435:CSF1, CSF-1, MCSF	1435	colony stimulating factor 1 [Source:HGNC Symbol;Acc:HGNC:2432]	hsa04060:Cytokine-cytokine receptor interaction;hsa04151:PI3K-Akt signaling pathway;hsa04014:Ras signaling pathway;hsa04015:Rap1 signaling pathway;hsa04640:Hematopoietic cell lineage;hsa05323:Rheumatoid arthritis;hsa04380:Osteoclast differentiation;hsa04668:TNF signaling pathway	-	-	-	-	-	Obesity-related traits;Paget's disease;Sensory disturbances after bilateral sagittal split ramus osteotomy	GO:0000003:reproduction;GO:0001503:ossification;GO:0001763:morphogenesis of a branching structure;GO:0001775:cell activation;GO:0001894:tissue homeostasis;GO:0001932:regulation of protein phosphorylation;GO:0001934:positive regulation of protein phosphorylation;GO:0001952:regulation of cell-matrix adhesion;GO:0001954:positive regulation of cell-matrix adhesion;GO:0001959:regulation of cytokine-me…	GO:0005102:receptor binding;GO:0005125:cytokine activity;GO:0005126:cytokine receptor binding;GO:0005157:macrophage colony-stimulating factor receptor binding;GO:0005488:binding;GO:0005515:protein binding;GO:0008083:growth factor activity;GO:0042802:identical protein binding;GO:0042803:protein homodimerization activity;GO:0046983:protein dimerization activity	GO:0005576:extracellular region;GO:0005615:extracellular space;GO:0005622:intracellular;GO:0005623:cell;GO:0005737:cytoplasm;GO:0005886:plasma membrane;GO:0016020:membrane;GO:0016021:integral component of membrane;GO:0031224:intrinsic component of membrane;GO:0031982:vesicle;GO:0031988:membrane-bounded vesicle;GO:0032991:macromolecular complex;GO:0043226:organelle;GO:0043227:membrane-bounded orga…
MRPS30-DT	5.52606e-70	0.00853631	0.759	0.385	2.07669e-66	NA	0.00867855	0.000104802	ENSG00000251141	ENSG00000251141	lncRNA	GRCh38.98	chr5	-	44742420	44808777	66358	-	-	MRPS30 divergent transcript [Source:HGNC Symbol;Acc:HGNC:53420]	-	-	-	-	-	-	-	-	-	-
LINC02446	1.05398e-69	0.669813	0.764	0.48	3.96086e-66	NA	1.2697	0.161641	ENSG00000256039	ENSG00000256039	lncRNA	GRCh38.98	chr12	+	10553362	10572688	19327	-	-	long intergenic non-protein coding RNA 2446 [Source:HGNC Symbol;Acc:HGNC:53378]	-	-	-	-	-	-	-	-	-	-
CRTAM	1.11785e-69	0.103318	0.809	0.451	4.20088e-66	NA	0.144659	0.0322998	ENSG00000109943	ENSG00000109943	protein_coding	GRCh38.98	chr11	+	122838500	122872643	34144	hsa:56253:CRTAM, CD355	56253	cytotoxic and regulatory T cell molecule [Source:HGNC Symbol;Acc:HGNC:24313]	-	R-HSA-168256:Immune System;R-HSA-1280218:Adaptive Immune System;R-HSA-198933:Immunoregulatory interactions between a Lymphoid and a non-Lymphoid cell	-	-	-	-	-	GO:0001816:cytokine production;GO:0001817:regulation of cytokine production;GO:0001819:positive regulation of cytokine production;GO:0001906:cell killing;GO:0001909:leukocyte mediated cytotoxicity;GO:0001910:regulation of leukocyte mediated cytotoxicity;GO:0001912:positive regulation of leukocyte mediated cytotoxicity;GO:0002228:natural killer cell mediated immunity;GO:0002252:immune effector pro…	GO:0004872:receptor activity;GO:0005102:receptor binding;GO:0005488:binding;GO:0005515:protein binding;GO:0042802:identical protein binding;GO:0042803:protein homodimerization activity;GO:0046983:protein dimerization activity;GO:0050839:cell adhesion molecule binding;GO:0060089:molecular transducer activity	GO:0005623:cell;GO:0005886:plasma membrane;GO:0005887:integral component of plasma membrane;GO:0005911:cell-cell junction;GO:0005912:adherens junction;GO:0005913:cell-cell adherens junction;GO:0016020:membrane;GO:0016021:integral component of membrane;GO:0030054:cell junction;GO:0031224:intrinsic component of membrane;GO:0031226:intrinsic component of plasma membrane;GO:0044425:membrane part;GO:0…
SMIM24	1.3005e-69	0.00591578	0.22	0.51	4.88727e-66	NA	0.00236074	-0.00355151	ENSG00000095932	ENSG00000095932	protein_coding	GRCh38.98	chr19	-	3473986	3480525	6540	hsa:284422:SMIM24, C19orf77, HSPC323	284422	small integral membrane protein 24 [Source:HGNC Symbol;Acc:HGNC:37244]	-	-	-	-	-	-	-	-	-	GO:0005576:extracellular region;GO:0016020:membrane;GO:0016021:integral component of membrane;GO:0031224:intrinsic component of membrane;GO:0031982:vesicle;GO:0031988:membrane-bounded vesicle;GO:0043226:organelle;GO:0043227:membrane-bounded organelle;GO:0043230:extracellular organelle;GO:0044421:extracellular region part;GO:0044425:membrane part;GO:0070062:extracellular exosome;GO:1903561:extrace…
FBXL19-AS1	1.42519e-69	0.00161042	0.765	0.258	5.35587e-66	NA	0.00861262	0.00698963	ENSG00000260852	ENSG00000260852	lncRNA	GRCh38.98	chr16	-	30919319	30923269	3951	hsa:283932:FBXL19-AS1, NCRNA00095	283932	FBXL19 antisense RNA 1 [Source:HGNC Symbol;Acc:HGNC:27557]	-	-	-	-	-	-	-	-	-	-
CDKN2B	1.62162e-69	-0.0107186	0.213	0.658	6.09404e-66	NA	0.016346	0.0272983	ENSG00000147883	ENSG00000147883	protein_coding	GRCh38.98	chr9	-	22002903	22009305	6403	hsa:1030:CDKN2B, CDK4I, INK4B, MTS2, P15, TP15, p15INK4b	1030	cyclin dependent kinase inhibitor 2B [Source:HGNC Symbol;Acc:HGNC:1788]	hsa04110:Cell cycle;hsa05166:HTLV-I infection;hsa05200:Pathways in cancer;hsa04068:FoxO signaling pathway;hsa05203:Viral carcinogenesis;hsa05222:Small cell lung cancer;hsa04350:TGF-beta signaling pathway	R-HSA-170834:Signaling by TGF-beta Receptor Complex;R-HSA-69231:Cyclin D associated events in G1;R-HSA-69236:G1 Phase;R-HSA-2173796:SMAD2/SMAD3:SMAD4 heterotrimer regulates transcription;R-HSA-2559582:Senescence-Associated Secretory Phenotype (SASP);R-HSA-1640170:Cell Cycle;R-HSA-162582:Signal Transduction;R-HSA-2173793:Transcriptional activity of SMAD2/SMAD3:SMAD4 heterotrimer;R-HSA-2262752:Cell…	-	P00059:p53 pathway	-	Cancers;Cancers of eye, brain, and central nervous system;H01556:Meningioma;Cancers of haematopoietic and lymphoid tissues;H01463:Mycosis fungoides;Cancers of soft tissues and bone;H00036:Osteosarcoma;Skin cancers;Cancers of the lung and pleura;H00015:Malignant pleural mesothelioma;Endocrine and metabolic diseases;Diabetes;H00409:Type II diabetes mellitus	Type 2 diabetes;Breast cancer;Fasting plasma glucose;Coronary artery calcification;Coronary heart disease;Myocardial infarction;Chronic lymphocytic leukemia;Basal cell carcinoma;Intracranial aneurysm;Myocardial infarction (early onset);Nasopharyngeal carcinoma;Glioma;Vertical cup-disc ratio;Endometriosis;Glaucoma (primary open-angle);Coronary artery disease;Glaucoma;Ankle-brachial index;Fasting g…	GO:0000075:cell cycle checkpoint;GO:0000079:regulation of cyclin-dependent protein serine/threonine kinase activity;GO:0000082:G1/S transition of mitotic cell cycle;GO:0000086:G2/M transition of mitotic cell cycle;GO:0000278:mitotic cell cycle;GO:0001932:regulation of protein phosphorylation;GO:0001933:negative regulation of protein phosphorylation;GO:0002376:immune system process;GO:0002520:immu…	GO:0004857:enzyme inhibitor activity;GO:0004860:protein kinase inhibitor activity;GO:0004861:cyclin-dependent protein serine/threonine kinase inhibitor activity;GO:0005488:binding;GO:0005515:protein binding;GO:0016538:cyclin-dependent protein serine/threonine kinase regulator activity;GO:0019207:kinase regulator activity;GO:0019210:kinase inhibitor activity;GO:0019887:protein kinase regulator act…	GO:0005622:intracellular;GO:0005623:cell;GO:0005634:nucleus;GO:0005654:nucleoplasm;GO:0005737:cytoplasm;GO:0005829:cytosol;GO:0031974:membrane-enclosed lumen;GO:0031981:nuclear lumen;GO:0043226:organelle;GO:0043227:membrane-bounded organelle;GO:0043229:intracellular organelle;GO:0043231:intracellular membrane-bounded organelle;GO:0043233:organelle lumen;GO:0044422:organelle part;GO:0044424:intrac…
MAP1A	1.84045e-69	-0.286384	0.147	0.41	6.91642e-66	NA	0.144642	0.524209	ENSG00000166963	ENSG00000166963	protein_coding	GRCh38.98	chr15	+	43510958	43531620	20663	hsa:4130:MAP1A, MAP1L, MTAP1A	4130	microtubule associated protein 1A [Source:HGNC Symbol;Acc:HGNC:6835]	-	-	-	-	-	-	-	GO:0000226:microtubule cytoskeleton organization;GO:0000422:mitophagy;GO:0000423:macromitophagy;GO:0002230:positive regulation of defense response to virus by host;GO:0002252:immune effector process;GO:0002376:immune system process;GO:0002682:regulation of immune system process;GO:0002697:regulation of immune effector process;GO:0002831:regulation of response to biotic stimulus;GO:0006914:autopha…	GO:0003779:actin binding;GO:0005198:structural molecule activity;GO:0005488:binding;GO:0005515:protein binding;GO:0005518:collagen binding;GO:0008017:microtubule binding;GO:0008092:cytoskeletal protein binding;GO:0015631:tubulin binding;GO:0032403:protein complex binding;GO:0044877:macromolecular complex binding	GO:0005622:intracellular;GO:0005623:cell;GO:0005737:cytoplasm;GO:0005856:cytoskeleton;GO:0005874:microtubule;GO:0005875:microtubule associated complex;GO:0015630:microtubule cytoskeleton;GO:0032991:macromolecular complex;GO:0043226:organelle;GO:0043228:non-membrane-bounded organelle;GO:0043229:intracellular organelle;GO:0043232:intracellular non-membrane-bounded organelle;GO:0043234:protein compl…
CCND1	3.58238e-69	0.0108519	0.798	0.404	1.34626e-65	NA	0.0060097	-0.00484843	ENSG00000110092	ENSG00000110092	protein_coding	GRCh38.98	chr11	+	69641087	69654474	13388	hsa:595:CCND1, BCL1, D11S287E, PRAD1, U21B31	595	cyclin D1 [Source:HGNC Symbol;Acc:HGNC:1582]	hsa04110:Cell cycle;hsa04115:p53 signaling pathway;hsa04151:PI3K-Akt signaling pathway;hsa04630:Jak-STAT signaling pathway;hsa05161:Hepatitis B;hsa05162:Measles;hsa04310:Wnt signaling pathway;hsa04390:Hippo signaling pathway;hsa05166:HTLV-I infection;hsa05200:Pathways in cancer;hsa05205:Proteoglycans in cancer;hsa04068:FoxO signaling pathway;hsa04152:AMPK signaling pathway;hsa05218:Melanoma;hsa05…	R-HSA-69231:Cyclin D associated events in G1;R-HSA-69229:Ubiquitin-dependent degradation of Cyclin D1;R-HSA-69236:G1 Phase;R-HSA-1912422:Pre-NOTCH Expression and Processing;R-HSA-8849470:PTK6 Regulates Cell Cycle;R-HSA-3214858:RMTs methylate histone arginines;R-HSA-69206:G1/S Transition;R-HSA-69656:Cyclin A:Cdk2-associated events at S phase entry;R-HSA-1640170:Cell Cycle;R-HSA-162582:Signal Trans…	-	P00057:Wnt signaling pathway;P00048:PI3 kinase pathway;P06959:CCKR signaling map	193300:von Hippel-Lindau syndrome;114500:Colorectal cancer;254500:Multiple myeloma, resistance to	Cancers;Cancers of the digestive system;H00017:Esophageal cancer;Cancers of haematopoietic and lymphoid tissues;H00006:Hairy-cell leukemia;H01464:Mantle cell lymphoma;H00010:Multiple myeloma;Cancers of the breast and female genital organs;H00031:Breast cancer;Head and neck cancers;H00055:Laryngeal cancer;H00016:Oral cancer;Other congenital disorders;Congenital disorders of development;H00559:von …	Breast cancer;Height;Breast size;Breast cancer (early onset);Multiple myeloma (IgH translocation);Cutaneous malignant melanoma	GO:0000003:reproduction;GO:0000075:cell cycle checkpoint;GO:0000077:DNA damage checkpoint;GO:0000079:regulation of cyclin-dependent protein serine/threonine kinase activity;GO:0000082:G1/S transition of mitotic cell cycle;GO:0000086:G2/M transition of mitotic cell cycle;GO:0000122:negative regulation of transcription from RNA polymerase II promoter;GO:0000278:mitotic cell cycle;GO:0000320:re-entr…	GO:0000988:transcription factor activity, protein binding;GO:0000989:transcription factor activity, transcription factor binding;GO:0003712:transcription cofactor activity;GO:0003714:transcription corepressor activity;GO:0003824:catalytic activity;GO:0004672:protein kinase activity;GO:0005488:binding;GO:0005515:protein binding;GO:0008134:transcription factor binding;GO:0016301:kinase activity;GO:…	GO:0000307:cyclin-dependent protein kinase holoenzyme complex;GO:0005622:intracellular;GO:0005623:cell;GO:0005634:nucleus;GO:0005654:nucleoplasm;GO:0005737:cytoplasm;GO:0005829:cytosol;GO:0005911:cell-cell junction;GO:0005923:bicellular tight junction;GO:0016020:membrane;GO:0017053:transcriptional repressor complex;GO:0030054:cell junction;GO:0031974:membrane-enclosed lumen;GO:0031981:nuclear lum…
PTOV1-AS1	4.87743e-69	0.0128919	0.723	0.318	1.83294e-65	NA	0.0127583	-0.000214277	ENSG00000268006	ENSG00000268006	lncRNA	GRCh38.98	chr19	-	49838639	49851676	13038	hsa:100506033:PTOV1-AS1	100506033	PTOV1 antisense RNA 1 [Source:HGNC Symbol;Acc:HGNC:44174]	-	-	-	-	-	-	-	-	-	-
BRWD1-AS2	6.97147e-69	-0.00194841	0.197	0.402	2.61988e-65	NA	-0.00103786	0.000910422	ENSG00000255568	ENSG00000255568	lncRNA	GRCh38.98	chr21	+	39313935	39314962	1028	hsa:103091865:BRWD1-IT2, BRWD1-AS2, C21orf87, NCRNA00257	103091865	BRWD1 antisense RNA 2 [Source:HGNC Symbol;Acc:HGNC:16423]	-	-	-	-	-	-	-	-	-	-
MAF	8.56235e-69	0.202163	0.754	0.418	3.21773e-65	NA	0.261411	0.0305241	ENSG00000178573	ENSG00000178573	protein_coding	GRCh38.98	chr16	-	79585843	79600737	14895	hsa:4094:MAF, AYGRP, CCA4, CTRCT21, c-MAF	4094	MAF bZIP transcription factor [Source:HGNC Symbol;Acc:HGNC:6776]	hsa05202:Transcriptional misregulation in cancer;hsa05321:Inflammatory bowel disease (IBD)	-	-	-	610202:Cataract 21, multiple types;601088:Ayme-Gripp syndrome	Cancers;Cancers of haematopoietic and lymphoid tissues;H00010:Multiple myeloma;Nervous system diseases;Other nervous and sensory system diseases;H01202:Cataract	Urate levels;Height;Multiple sclerosis;Obesity;Thyroid volume;Thyroid function;Renal function-related traits (urea);Serum thyroid-stimulating hormone levels;Thyroid hormone levels;Depressive symptoms (SSRI exposure interaction)	GO:0000122:negative regulation of transcription from RNA polymerase II promoter;GO:0001501:skeletal system development;GO:0001654:eye development;GO:0001816:cytokine production;GO:0002062:chondrocyte differentiation;GO:0002088:lens development in camera-type eye;GO:0006139:nucleobase-containing compound metabolic process;GO:0006351:transcription, DNA-templated;GO:0006355:regulation of transcripti…	GO:0000981:RNA polymerase II transcription factor activity, sequence-specific DNA binding;GO:0001071:nucleic acid binding transcription factor activity;GO:0001228:transcriptional activator activity, RNA polymerase II transcription regulatory region sequence-specific binding;GO:0003676:nucleic acid binding;GO:0003677:DNA binding;GO:0003700:transcription factor activity, sequence-specific DNA bindi…	GO:0000785:chromatin;GO:0005622:intracellular;GO:0005623:cell;GO:0005634:nucleus;GO:0005694:chromosome;GO:0005737:cytoplasm;GO:0032991:macromolecular complex;GO:0043226:organelle;GO:0043227:membrane-bounded organelle;GO:0043228:non-membrane-bounded organelle;GO:0043229:intracellular organelle;GO:0043231:intracellular membrane-bounded organelle;GO:0043232:intracellular non-membrane-bounded organel…
CD7	1.06466e-68	1.07348	0.853	0.695	4.00101e-65	NA	4.67592	0.94012	ENSG00000173762	ENSG00000173762	protein_coding	GRCh38.98	chr17	-	82314868	82317608	2741	hsa:924:CD7, GP40, LEU-9, TP41, Tp40	924	CD7 molecule [Source:HGNC Symbol;Acc:HGNC:1695]	hsa04640:Hematopoietic cell lineage	-	-	-	-	-	-	GO:0001775:cell activation;GO:0001894:tissue homeostasis;GO:0002250:adaptive immune response;GO:0002376:immune system process;GO:0006955:immune response;GO:0007154:cell communication;GO:0007155:cell adhesion;GO:0007159:leukocyte cell-cell adhesion;GO:0007165:signal transduction;GO:0007166:cell surface receptor signaling pathway;GO:0007167:enzyme linked receptor protein signaling pathway;GO:000716…	GO:0004872:receptor activity;GO:0060089:molecular transducer activity	GO:0005576:extracellular region;GO:0005623:cell;GO:0005886:plasma membrane;GO:0016020:membrane;GO:0016021:integral component of membrane;GO:0031224:intrinsic component of membrane;GO:0031982:vesicle;GO:0031988:membrane-bounded vesicle;GO:0043226:organelle;GO:0043227:membrane-bounded organelle;GO:0043230:extracellular organelle;GO:0044421:extracellular region part;GO:0044425:membrane part;GO:00444…
HEXD-IT1	1.12343e-68	0.00171476	0.142	0.201	4.22184e-65	NA	-0.00149634	-0.00320707	ENSG00000279066	ENSG00000279066	lncRNA	GRCh38.98	chr17	+	82425498	82427310	1813	-	-	HEXD intronic transcript 1 [Source:HGNC Symbol;Acc:HGNC:43650]	-	-	-	-	-	-	-	-	-	-
LTA	1.5862e-68	0.0425028	0.814	0.518	5.96093e-65	NA	0.0770465	0.0322282	ENSG00000226979	ENSG00000226979	protein_coding	GRCh38.98	chr6	+	31572054	31574324	2271	hsa:4049:LTA, LT, TNFB, TNFSF1, TNLG1E	4049	lymphotoxin alpha [Source:HGNC Symbol;Acc:HGNC:6709]	hsa04060:Cytokine-cytokine receptor interaction;hsa05168:Herpes simplex infection;hsa05166:HTLV-I infection;hsa04940:Type I diabetes mellitus;hsa04064:NF-kappa B signaling pathway;hsa04668:TNF signaling pathway	R-HSA-168256:Immune System;R-HSA-1280215:Cytokine Signaling in Immune system;R-HSA-5668541:TNFR2 non-canonical NF-kB pathway;R-HSA-5669034:TNFs bind their physiological receptors;R-HSA-5676594:TNF receptor superfamily (TNFSF) members mediating non-canonical NF-kB pathway	-	P00006:Apoptosis signaling pathway	607507:Psoriatic arthritis, susceptibility to;608446:Myocardial infarction, susceptibility to;610988:Leprosy, susceptibility to, 4	-	Crohn's disease;Neonatal lupus;Type 1 diabetes and autoimmune thyroid diseases	GO:0001666:response to hypoxia;GO:0001816:cytokine production;GO:0001817:regulation of cytokine production;GO:0001819:positive regulation of cytokine production;GO:0002237:response to molecule of bacterial origin;GO:0002250:adaptive immune response;GO:0002252:immune effector process;GO:0002376:immune system process;GO:0002437:inflammatory response to antigenic stimulus;GO:0002439:chronic inflamma…	GO:0005102:receptor binding;GO:0005125:cytokine activity;GO:0005126:cytokine receptor binding;GO:0005164:tumor necrosis factor receptor binding;GO:0005488:binding;GO:0005515:protein binding;GO:0032813:tumor necrosis factor receptor superfamily binding	GO:0005576:extracellular region;GO:0005615:extracellular space;GO:0005623:cell;GO:0005886:plasma membrane;GO:0016020:membrane;GO:0044421:extracellular region part;GO:0044464:cell part;GO:0071944:cell periphery
LINC02362	2.18718e-68	-0.00376016	0.859	0.469	8.21941e-65	NA	0.0356949	0.0395966	ENSG00000249096	ENSG00000249096	lncRNA	GRCh38.98	chr4	-	184365180	184382416	17237	hsa:102723766:	102723766	long intergenic non-protein coding RNA 2362 [Source:HGNC Symbol;Acc:HGNC:53284]	-	-	-	-	-	-	-	-	-	-
NUCB2	6.48615e-68	0.293402	0.824	0.539	2.4375e-64	NA	1.05131	0.529707	ENSG00000070081	ENSG00000070081	protein_coding	GRCh38.98	chr11	+	17208153	17349980	141828	hsa:4925:NUCB2, HEL-S-109, NEFA	4925	nucleobindin 2 [Source:HGNC Symbol;Acc:HGNC:8044]	-	-	-	-	-	-	Height	GO:0002790:peptide secretion;GO:0002791:regulation of peptide secretion;GO:0002792:negative regulation of peptide secretion;GO:0006082:organic acid metabolic process;GO:0006139:nucleobase-containing compound metabolic process;GO:0006140:regulation of nucleotide metabolic process;GO:0006163:purine nucleotide metabolic process;GO:0006164:purine nucleotide biosynthetic process;GO:0006171:cAMP biosyn…	GO:0003676:nucleic acid binding;GO:0003677:DNA binding;GO:0005102:receptor binding;GO:0005126:cytokine receptor binding;GO:0005164:tumor necrosis factor receptor binding;GO:0005488:binding;GO:0005509:calcium ion binding;GO:0005515:protein binding;GO:0032813:tumor necrosis factor receptor superfamily binding;GO:0043167:ion binding;GO:0043169:cation binding;GO:0046872:metal ion binding;GO:0097159:o…	GO:0005576:extracellular region;GO:0005615:extracellular space;GO:0005622:intracellular;GO:0005623:cell;GO:0005634:nucleus;GO:0005635:nuclear envelope;GO:0005640:nuclear outer membrane;GO:0005737:cytoplasm;GO:0005783:endoplasmic reticulum;GO:0005793:endoplasmic reticulum-Golgi intermediate compartment;GO:0005794:Golgi apparatus;GO:0005795:Golgi stack;GO:0005797:Golgi medial cisterna;GO:0005829:cy…
CST3	7.41454e-68	-1.12954	0.725	0.92	2.78638e-64	NA	14.483	46.9083	ENSG00000101439	ENSG00000101439	protein_coding	GRCh38.98	chr20	-	23626706	23638473	11768	hsa:1471:CST3, ARMD11, HEL-S-2	1471	cystatin C [Source:HGNC Symbol;Acc:HGNC:2475]	hsa04970:Salivary secretion	R-HSA-977225:Amyloid fiber formation;R-HSA-392499:Metabolism of proteins	-	-	611953:Macular degeneration, age-related, 11;105150:Cerebral amyloid angiopathy	Nervous system diseases;Neurodegenerative diseases;H01185:Cerebral amyloid angiopathy (CAA);Other nervous and sensory system diseases;H00821:Macular degeneration	Cystatin C;Chronic kidney disease;Plasma cystastin c levels in acute coronary syndrome	GO:0001974:blood vessel remodeling;GO:0006508:proteolysis;GO:0006516:glycoprotein catabolic process;GO:0006950:response to stress;GO:0006952:defense response;GO:0008152:metabolic process;GO:0009056:catabolic process;GO:0009057:macromolecule catabolic process;GO:0009100:glycoprotein metabolic process;GO:0009653:anatomical structure morphogenesis;GO:0009892:negative regulation of metabolic process;…	GO:0001540:beta-amyloid binding;GO:0002020:protease binding;GO:0004857:enzyme inhibitor activity;GO:0004866:endopeptidase inhibitor activity;GO:0004869:cysteine-type endopeptidase inhibitor activity;GO:0005488:binding;GO:0005515:protein binding;GO:0019899:enzyme binding;GO:0030234:enzyme regulator activity;GO:0030414:peptidase inhibitor activity;GO:0033218:amide binding;GO:0042277:peptide binding…	GO:0005576:extracellular region;GO:0005615:extracellular space;GO:0031012:extracellular matrix;GO:0031982:vesicle;GO:0031988:membrane-bounded vesicle;GO:0043226:organelle;GO:0043227:membrane-bounded organelle;GO:0043230:extracellular organelle;GO:0044421:extracellular region part;GO:0070062:extracellular exosome;GO:1903561:extracellular vesicle
LINC00239	8.13496e-68	0.0191599	0.773	0.355	3.05712e-64	NA	0.0229554	0.00354222	ENSG00000258512	ENSG00000258512	lncRNA	GRCh38.98	chr14	+	101730437	101732522	2086	hsa:145200:LINC00239, C14orf72, NCRNA00239	145200	long intergenic non-protein coding RNA 239 [Source:HGNC Symbol;Acc:HGNC:20119]	-	-	-	-	-	-	-	-	-	-
PRRT1	1.8787e-67	0.0102403	0.755	0.273	7.06017e-64	NA	0.0105916	0.000295652	ENSG00000204314	ENSG00000204314	protein_coding	GRCh38.98	chr6	-	32148359	32153083	4725	-	-	proline rich transmembrane protein 1 [Source:HGNC Symbol;Acc:HGNC:13943]	-	-	-	-	-	-	-	-	-	-
SEPTIN5	1.52383e-66	-0.884623	0.238	0.566	5.72654e-63	NA	0.846113	3.47142	ENSG00000184702	ENSG00000184702	protein_coding	GRCh38.98	chr22	+	19714503	19724224	9722	-	-	septin 5 [Source:HGNC Symbol;Acc:HGNC:9164]	-	-	-	-	-	-	-	-	-	-
LAYN	2.22891e-66	0.0121485	0.721	0.367	8.37626e-63	NA	0.0120167	-0.000203415	ENSG00000204381	ENSG00000204381	protein_coding	GRCh38.98	chr11	+	111540280	111561745	21466	hsa:143903:LAYN	143903	layilin [Source:HGNC Symbol;Acc:HGNC:29471]	-	-	-	-	-	-	Obesity-related traits	-	GO:0005488:binding;GO:0005539:glycosaminoglycan binding;GO:0005540:hyaluronic acid binding;GO:0030246:carbohydrate binding;GO:0097367:carbohydrate derivative binding	GO:0001726:ruffle;GO:0005623:cell;GO:0005912:adherens junction;GO:0005924:cell-substrate adherens junction;GO:0005925:focal adhesion;GO:0009986:cell surface;GO:0016020:membrane;GO:0016021:integral component of membrane;GO:0030054:cell junction;GO:0030055:cell-substrate junction;GO:0031224:intrinsic component of membrane;GO:0031252:cell leading edge;GO:0042995:cell projection;GO:0044425:membrane p…
AC005842.1	2.32529e-66	0.0426215	0.752	0.32	8.73843e-63	NA	0.0471657	0.00347167	ENSG00000256862	ENSG00000256862	lncRNA	GRCh38.98	chr12	+	3871579	3910382	38804	-	-	novel transcript, antisense to PARP11	-	-	-	-	-	-	-	-	-	-
RGPD1	2.42291e-66	0.00609033	0.805	0.453	9.10528e-63	NA	0.00648147	0.000370293	ENSG00000187627	ENSG00000187627	protein_coding	GRCh38.98	chr2	+	86907953	87013976	106024	hsa:400966:RGPD1, RGP1, RGPD2, RanBP2L2	400966	RANBP2 like and GRIP domain containing 1 [Source:HGNC Symbol;Acc:HGNC:32414]	hsa03013:RNA transport	-	-	-	-	-	-	GO:0000042:protein targeting to Golgi;GO:0000301:retrograde transport, vesicle recycling within Golgi;GO:0006605:protein targeting;GO:0006810:transport;GO:0006886:intracellular protein transport;GO:0006891:intra-Golgi vesicle-mediated transport;GO:0008104:protein localization;GO:0015031:protein transport;GO:0016192:vesicle-mediated transport;GO:0033036:macromolecule localization;GO:0033365:protei…	-	GO:0005622:intracellular;GO:0005623:cell;GO:0044464:cell part
STAM-AS1	2.78964e-66	0.00872977	0.738	0.398	1.04835e-62	NA	0.00946375	0.000689717	ENSG00000260589	ENSG00000260589	lncRNA	GRCh38.98	chr10	-	17641284	17643878	2595	hsa:102723166:STAM-AS1, locus3182	102723166	STAM antisense RNA 1 (head to head) [Source:HGNC Symbol;Acc:HGNC:49568]	-	-	-	-	-	-	-	-	-	-
ITGA7	6.92228e-66	0.00723201	0.752	0.289	2.60139e-62	NA	0.00709087	-0.000166148	ENSG00000135424	ENSG00000135424	protein_coding	GRCh38.98	chr12	-	55684568	55716043	31476	hsa:3679:ITGA7	3679	integrin subunit alpha 7 [Source:HGNC Symbol;Acc:HGNC:6143]	hsa04151:PI3K-Akt signaling pathway;hsa04810:Regulation of actin cytoskeleton;hsa05414:Dilated cardiomyopathy;hsa04510:Focal adhesion;hsa05410:Hypertrophic cardiomyopathy (HCM);hsa04512:ECM-receptor interaction;hsa05412:Arrhythmogenic right ventricular cardiomyopathy (ARVC)	R-HSA-1474244:Extracellular matrix organization;R-HSA-216083:Integrin cell surface interactions;R-HSA-3000178:ECM proteoglycans;R-HSA-3000157:Laminin interactions	-	P00034:Integrin signalling pathway	613204:Muscular dystrophy, congenital, due to ITGA7 deficiency	Musculoskeletal diseases;Muscular diseases;H00590:Congenital muscular dystrophies (CMD/MDC)	-	GO:0000902:cell morphogenesis;GO:0001704:formation of primary germ layer;GO:0001706:endoderm formation;GO:0007154:cell communication;GO:0007155:cell adhesion;GO:0007160:cell-matrix adhesion;GO:0007165:signal transduction;GO:0007166:cell surface receptor signaling pathway;GO:0007229:integrin-mediated signaling pathway;GO:0007275:multicellular organism development;GO:0007369:gastrulation;GO:0007492…	GO:0005488:binding;GO:0005515:protein binding;GO:0043167:ion binding;GO:0043169:cation binding;GO:0046872:metal ion binding	GO:0005623:cell;GO:0005886:plasma membrane;GO:0005887:integral component of plasma membrane;GO:0008305:integrin complex;GO:0009986:cell surface;GO:0016020:membrane;GO:0016021:integral component of membrane;GO:0031224:intrinsic component of membrane;GO:0031226:intrinsic component of plasma membrane;GO:0032991:macromolecular complex;GO:0043234:protein complex;GO:0043235:receptor complex;GO:0044425:…
TLCD3A	8.31978e-66	-0.0272114	0.891	0.555	3.12657e-62	NA	0.00234336	0.029993	ENSG00000167695	ENSG00000167695	protein_coding	GRCh38.98	chr17	+	732412	742968	10557	hsa:79850:FAM57A, CT120	79850	TLC domain containing 3A [Source:HGNC Symbol;Acc:HGNC:29646]	-	-	-	-	-	-	Prostate cancer	-	-	GO:0005623:cell;GO:0005886:plasma membrane;GO:0016020:membrane;GO:0016021:integral component of membrane;GO:0031224:intrinsic component of membrane;GO:0044425:membrane part;GO:0044464:cell part;GO:0071944:cell periphery
CD69	2.05719e-65	1.01099	0.872	0.582	7.73091e-62	NA	7.15535	1.9674	ENSG00000110848	ENSG00000110848	protein_coding	GRCh38.98	chr12	-	9752486	9760901	8416	hsa:969:CD69, AIM, BL-AC/P26, CLEC2C, EA1, GP32/28, MLR-3	969	CD69 molecule [Source:HGNC Symbol;Acc:HGNC:1694]	-	-	-	-	-	-	Type 1 diabetes	GO:0007154:cell communication;GO:0007165:signal transduction;GO:0009987:cellular process;GO:0023052:signaling;GO:0035690:cellular response to drug;GO:0042221:response to chemical;GO:0042493:response to drug;GO:0044699:single-organism process;GO:0044700:single organism signaling;GO:0044763:single-organism cellular process;GO:0050789:regulation of biological process;GO:0050794:regulation of cellula…	GO:0004871:signal transducer activity;GO:0004872:receptor activity;GO:0004888:transmembrane signaling receptor activity;GO:0005488:binding;GO:0005509:calcium ion binding;GO:0005515:protein binding;GO:0030246:carbohydrate binding;GO:0038023:signaling receptor activity;GO:0043167:ion binding;GO:0043169:cation binding;GO:0046872:metal ion binding;GO:0060089:molecular transducer activity	GO:0005623:cell;GO:0005886:plasma membrane;GO:0005887:integral component of plasma membrane;GO:0009897:external side of plasma membrane;GO:0009986:cell surface;GO:0016020:membrane;GO:0016021:integral component of membrane;GO:0031224:intrinsic component of membrane;GO:0031226:intrinsic component of plasma membrane;GO:0044425:membrane part;GO:0044459:plasma membrane part;GO:0044464:cell part;GO:007…
NPDC1	2.13403e-65	0.072599	0.795	0.422	8.01968e-62	NA	0.122346	0.0437525	ENSG00000107281	ENSG00000107281	protein_coding	GRCh38.98	chr9	-	137039463	137046179	6717	hsa:56654:NPDC1, CAB, CAB-, CAB-1, CAB1, NPDC-1	56654	neural proliferation, differentiation and control 1 [Source:HGNC Symbol;Acc:HGNC:7899]	-	-	-	-	-	-	-	-	GO:0005488:binding;GO:0005515:protein binding	GO:0016020:membrane;GO:0016021:integral component of membrane;GO:0031224:intrinsic component of membrane;GO:0044425:membrane part
XCL2	3.78072e-65	0.149237	0.74	0.389	1.42079e-61	NA	0.370295	0.180324	ENSG00000143185	ENSG00000143185	protein_coding	GRCh38.98	chr1	-	168540768	168543997	3230	hsa:6846:XCL2, SCM-1b, SCM1B, SCYC2	6846	X-C motif chemokine ligand 2 [Source:HGNC Symbol;Acc:HGNC:10646]	hsa04060:Cytokine-cytokine receptor interaction;hsa04062:Chemokine signaling pathway	R-HSA-373076:Class A/1 (Rhodopsin-like receptors);R-HSA-372790:Signaling by GPCR;R-HSA-375276:Peptide ligand-binding receptors;R-HSA-388396:GPCR downstream signaling;R-HSA-162582:Signal Transduction;R-HSA-881907:Gastrin-CREB signalling pathway via PKC and MAPK;R-HSA-500792:GPCR ligand binding;R-HSA-380108:Chemokine receptors bind chemokines;R-HSA-416476:G alpha (q) signalling events	-	-	-	-	Emphysema imaging phenotypes	GO:0000165:MAPK cascade;GO:0001932:regulation of protein phosphorylation;GO:0001934:positive regulation of protein phosphorylation;GO:0002376:immune system process;GO:0002548:monocyte chemotaxis;GO:0003008:system process;GO:0003013:circulatory system process;GO:0006464:cellular protein modification process;GO:0006468:protein phosphorylation;GO:0006793:phosphorus metabolic process;GO:0006796:phosp…	GO:0001664:G-protein coupled receptor binding;GO:0005102:receptor binding;GO:0005125:cytokine activity;GO:0005126:cytokine receptor binding;GO:0005488:binding;GO:0005515:protein binding;GO:0008009:chemokine activity;GO:0042379:chemokine receptor binding;GO:0048020:CCR chemokine receptor binding	GO:0005576:extracellular region;GO:0005615:extracellular space;GO:0044421:extracellular region part
CD247	4.42635e-65	0.852281	0.862	0.615	1.66342e-61	NA	4.25215	1.23973	ENSG00000198821	ENSG00000198821	protein_coding	GRCh38.98	chr1	-	167430640	167518610	87971	hsa:919:CD247, CD3-ZETA, CD3H, CD3Q, CD3Z, IMD25, T3Z, TCRZ	919	CD247 molecule [Source:HGNC Symbol;Acc:HGNC:1677]	hsa04650:Natural killer cell mediated cytotoxicity;hsa04660:T cell receptor signaling pathway;hsa05142:Chagas disease (American trypanosomiasis)	-	-	P00053:T cell activation	610163:Immunodeficiency 25	Immune system diseases;Allergies and autoimmune diseases;H01492:Systemic sclerosis;Primary immunodeficiency;H00091:T-B+ Severe combined immunodeficiencies;Skin diseases;Skin and soft tissue diseases	Celiac disease;Rheumatoid arthritis;Celiac disease or Rheumatoid arthritis;Systemic sclerosis	GO:0001775:cell activation;GO:0002252:immune effector process;GO:0002253:activation of immune response;GO:0002376:immune system process;GO:0002429:immune response-activating cell surface receptor signaling pathway;GO:0002431:Fc receptor mediated stimulatory signaling pathway;GO:0002433:immune response-regulating cell surface receptor signaling pathway involved in phagocytosis;GO:0002682:regulatio…	GO:0004871:signal transducer activity;GO:0004872:receptor activity;GO:0004888:transmembrane signaling receptor activity;GO:0005488:binding;GO:0005515:protein binding;GO:0038023:signaling receptor activity;GO:0042802:identical protein binding;GO:0042803:protein homodimerization activity;GO:0046983:protein dimerization activity;GO:0060089:molecular transducer activity	GO:0005622:intracellular;GO:0005623:cell;GO:0005737:cytoplasm;GO:0005886:plasma membrane;GO:0016020:membrane;GO:0016021:integral component of membrane;GO:0031224:intrinsic component of membrane;GO:0032991:macromolecular complex;GO:0042101:T cell receptor complex;GO:0042105:alpha-beta T cell receptor complex;GO:0043234:protein complex;GO:0043235:receptor complex;GO:0044424:intracellular part;GO:00…
AL592429.2	1.08869e-64	0.0169169	0.789	0.195	4.0913e-61	NA	0.0317827	0.0144749	ENSG00000226571	ENSG00000226571	lncRNA	GRCh38.98	chr6	+	139271362	139667284	395923	-	-	novel transcript	-	-	-	-	-	-	-	-	-	-
TRAV26-1	1.15311e-64	0.0651523	0.665	0.166	4.33338e-61	NA	0.0816687	0.0134422	ENSG00000211807	ENSG00000211807	TR_V_gene	GRCh38.98	chr14	+	22123318	22124285	968	-	-	T cell receptor alpha variable 26-1 [Source:HGNC Symbol;Acc:HGNC:12123]	-	-	-	-	-	-	-	-	-	-
BOK	1.15532e-64	0.00924371	0.699	0.268	4.34171e-61	NA	0.00926534	-2.10311e-05	ENSG00000176720	ENSG00000176720	protein_coding	GRCh38.98	chr2	+	241551424	241574131	22708	hsa:666:BOK, BCL2L9, BOKL	666	BCL2 family apoptosis regulator BOK [Source:HGNC Symbol;Acc:HGNC:1087]	hsa04215:Apoptosis - multiple species	-	-	P00006:Apoptosis signaling pathway	-	-	Prostate cancer;Brain structure	GO:0000003:reproduction;GO:0003006:developmental process involved in reproduction;GO:0006508:proteolysis;GO:0006915:apoptotic process;GO:0006919:activation of cysteine-type endopeptidase activity involved in apoptotic process;GO:0006950:response to stress;GO:0006974:cellular response to DNA damage stimulus;GO:0007154:cell communication;GO:0007165:signal transduction;GO:0007166:cell surface recept…	GO:0005488:binding;GO:0005515:protein binding;GO:0019904:protein domain specific binding;GO:0042802:identical protein binding;GO:0042803:protein homodimerization activity;GO:0046982:protein heterodimerization activity;GO:0046983:protein dimerization activity;GO:0051400:BH domain binding	GO:0000139:Golgi membrane;GO:0005622:intracellular;GO:0005623:cell;GO:0005634:nucleus;GO:0005737:cytoplasm;GO:0005739:mitochondrion;GO:0005740:mitochondrial envelope;GO:0005741:mitochondrial outer membrane;GO:0005783:endoplasmic reticulum;GO:0005789:endoplasmic reticulum membrane;GO:0005794:Golgi apparatus;GO:0012505:endomembrane system;GO:0016020:membrane;GO:0016021:integral component of membran…
TRIM36	1.32292e-64	0.0215748	0.78	0.414	4.97152e-61	NA	0.0224908	0.000667006	ENSG00000152503	ENSG00000152503	protein_coding	GRCh38.98	chr5	-	115124762	115180546	55785	hsa:55521:TRIM36, HAPRIN, RBCC728, RNF98	55521	tripartite motif containing 36 [Source:HGNC Symbol;Acc:HGNC:16280]	-	R-HSA-168256:Immune System;R-HSA-1280218:Adaptive Immune System;R-HSA-983169:Class I MHC mediated antigen processing & presentation;R-HSA-983168:Antigen processing: Ubiquitination & Proteasome degradation	-	-	-	-	-	GO:0000003:reproduction;GO:0000209:protein polyubiquitination;GO:0006464:cellular protein modification process;GO:0007049:cell cycle;GO:0007338:single fertilization;GO:0007340:acrosome reaction;GO:0008152:metabolic process;GO:0009566:fertilization;GO:0009987:cellular process;GO:0016567:protein ubiquitination;GO:0019538:protein metabolic process;GO:0019953:sexual reproduction;GO:0022414:reproducti…	GO:0003824:catalytic activity;GO:0004842:ubiquitin-protein transferase activity;GO:0005488:binding;GO:0005515:protein binding;GO:0008270:zinc ion binding;GO:0016740:transferase activity;GO:0016874:ligase activity;GO:0019787:ubiquitin-like protein transferase activity;GO:0043167:ion binding;GO:0043169:cation binding;GO:0046872:metal ion binding;GO:0046914:transition metal ion binding	GO:0001669:acrosomal vesicle;GO:0005576:extracellular region;GO:0005622:intracellular;GO:0005623:cell;GO:0005737:cytoplasm;GO:0005829:cytosol;GO:0005856:cytoskeleton;GO:0012505:endomembrane system;GO:0016023:cytoplasmic, membrane-bounded vesicle;GO:0030141:secretory granule;GO:0031410:cytoplasmic vesicle;GO:0031982:vesicle;GO:0031988:membrane-bounded vesicle;GO:0043226:organelle;GO:0043227:membra…
TSC22D1	1.33814e-64	-1.4226	0.346	0.762	5.02873e-61	NA	1.32262	8.63401	ENSG00000102804	ENSG00000102804	protein_coding	GRCh38.98	chr13	-	44432143	44577147	145005	hsa:8848:TSC22D1, Ptg-2, TGFB1I4, TSC22	8848	TSC22 domain family member 1 [Source:HGNC Symbol;Acc:HGNC:16826]	-	-	-	-	-	-	Body mass index;Antineutrophil cytoplasmic antibody-associated vasculitis	GO:0006139:nucleobase-containing compound metabolic process;GO:0006351:transcription, DNA-templated;GO:0006355:regulation of transcription, DNA-templated;GO:0006366:transcription from RNA polymerase II promoter;GO:0006725:cellular aromatic compound metabolic process;GO:0006807:nitrogen compound metabolic process;GO:0008152:metabolic process;GO:0009058:biosynthetic process;GO:0009059:macromolecule…	GO:0001071:nucleic acid binding transcription factor activity;GO:0003700:transcription factor activity, sequence-specific DNA binding;GO:0005488:binding;GO:0005515:protein binding	GO:0005622:intracellular;GO:0005623:cell;GO:0005634:nucleus;GO:0005737:cytoplasm;GO:0043226:organelle;GO:0043227:membrane-bounded organelle;GO:0043229:intracellular organelle;GO:0043231:intracellular membrane-bounded organelle;GO:0044424:intracellular part;GO:0044464:cell part
CDC42BPA	2.03134e-64	-0.0090023	0.346	0.682	7.63377e-61	NA	0.00962627	0.0187563	ENSG00000143776	ENSG00000143776	protein_coding	GRCh38.98	chr1	-	226989865	227318474	328610	hsa:8476:CDC42BPA, MRCK, MRCKA, PK428	8476	CDC42 binding protein kinase alpha [Source:HGNC Symbol;Acc:HGNC:1737]	-	-	-	-	-	-	Optic disc area;Optic cup area;Mercury levels	GO:0006464:cellular protein modification process;GO:0006468:protein phosphorylation;GO:0006793:phosphorus metabolic process;GO:0006796:phosphate-containing compound metabolic process;GO:0006928:movement of cell or subcellular component;GO:0006996:organelle organization;GO:0007010:cytoskeleton organization;GO:0007154:cell communication;GO:0007165:signal transduction;GO:0008152:metabolic process;GO…	GO:0000166:nucleotide binding;GO:0000287:magnesium ion binding;GO:0001882:nucleoside binding;GO:0001883:purine nucleoside binding;GO:0003824:catalytic activity;GO:0004672:protein kinase activity;GO:0004674:protein serine/threonine kinase activity;GO:0005488:binding;GO:0005515:protein binding;GO:0005524:ATP binding;GO:0016301:kinase activity;GO:0016740:transferase activity;GO:0016772:transferase a…	GO:0005576:extracellular region;GO:0005622:intracellular;GO:0005623:cell;GO:0005737:cytoplasm;GO:0005856:cytoskeleton;GO:0005911:cell-cell junction;GO:0015629:actin cytoskeleton;GO:0030054:cell junction;GO:0031252:cell leading edge;GO:0031982:vesicle;GO:0031988:membrane-bounded vesicle;GO:0042641:actomyosin;GO:0043226:organelle;GO:0043227:membrane-bounded organelle;GO:0043228:non-membrane-bounded…
MEOX1	2.12694e-64	-0.00347082	0.18	0.045	7.99303e-61	NA	0.00166445	0.00514709	ENSG00000005102	ENSG00000005102	protein_coding	GRCh38.98	chr17	-	43640389	43661922	21534	hsa:4222:MEOX1, KFS2, MOX1	4222	mesenchyme homeobox 1 [Source:HGNC Symbol;Acc:HGNC:7013]	-	-	-	-	214300:Klippel-Feil syndrome 2	-	-	GO:0001756:somitogenesis;GO:0001757:somite specification;GO:0002244:hematopoietic progenitor cell differentiation;GO:0002376:immune system process;GO:0002520:immune system development;GO:0003002:regionalization;GO:0006139:nucleobase-containing compound metabolic process;GO:0006351:transcription, DNA-templated;GO:0006355:regulation of transcription, DNA-templated;GO:0006357:regulation of transcrip…	GO:0000975:regulatory region DNA binding;GO:0000976:transcription regulatory region sequence-specific DNA binding;GO:0000977:RNA polymerase II regulatory region sequence-specific DNA binding;GO:0000978:RNA polymerase II core promoter proximal region sequence-specific DNA binding;GO:0000981:RNA polymerase II transcription factor activity, sequence-specific DNA binding;GO:0000982:transcription fact…	GO:0005622:intracellular;GO:0005623:cell;GO:0005634:nucleus;GO:0005737:cytoplasm;GO:0043226:organelle;GO:0043227:membrane-bounded organelle;GO:0043229:intracellular organelle;GO:0043231:intracellular membrane-bounded organelle;GO:0044424:intracellular part;GO:0044464:cell part
AC092338.3	2.78352e-64	0.00842204	0.736	0.201	1.04605e-60	NA	0.0120507	0.00356291	ENSG00000286808	ENSG00000286808	lncRNA	GRCh38.98	chr16	-	22331039	22342938	11900	-	-	novel transcript, antisense to POLR3E	-	-	-	-	-	-	-	-	-	-
CD70	2.8898e-64	0.0610158	0.784	0.367	1.08599e-60	Immunocostimulators	0.0766765	0.0129463	ENSG00000125726	ENSG00000125726	protein_coding	GRCh38.98	chr19	-	6583183	6604103	20921	hsa:970:CD70, CD27L, CD27LG, TNFSF7, TNLG8A	970	CD70 molecule [Source:HGNC Symbol;Acc:HGNC:11937]	hsa04060:Cytokine-cytokine receptor interaction	R-HSA-168256:Immune System;R-HSA-1280215:Cytokine Signaling in Immune system;R-HSA-5668541:TNFR2 non-canonical NF-kB pathway;R-HSA-5669034:TNFs bind their physiological receptors	-	-	-	-	-	GO:0002376:immune system process;GO:0006915:apoptotic process;GO:0006955:immune response;GO:0007154:cell communication;GO:0007165:signal transduction;GO:0007166:cell surface receptor signaling pathway;GO:0007267:cell-cell signaling;GO:0008219:cell death;GO:0008283:cell proliferation;GO:0009987:cellular process;GO:0010033:response to organic substance;GO:0012501:programmed cell death;GO:0019221:cy…	GO:0002020:protease binding;GO:0005102:receptor binding;GO:0005125:cytokine activity;GO:0005126:cytokine receptor binding;GO:0005164:tumor necrosis factor receptor binding;GO:0005488:binding;GO:0005515:protein binding;GO:0019899:enzyme binding;GO:0032813:tumor necrosis factor receptor superfamily binding	GO:0005576:extracellular region;GO:0005615:extracellular space;GO:0005623:cell;GO:0005886:plasma membrane;GO:0005887:integral component of plasma membrane;GO:0016020:membrane;GO:0016021:integral component of membrane;GO:0031224:intrinsic component of membrane;GO:0031226:intrinsic component of plasma membrane;GO:0031982:vesicle;GO:0031988:membrane-bounded vesicle;GO:0043226:organelle;GO:0043227:me…
KLHL14	3.71064e-64	0.000159808	0.101	0.082	1.39446e-60	NA	0.00552645	0.00536577	ENSG00000197705	ENSG00000197705	protein_coding	GRCh38.98	chr18	-	32672673	32773023	100351	hsa:57565:KLHL14	57565	kelch like family member 14 [Source:HGNC Symbol;Acc:HGNC:29266]	-	-	-	-	-	-	-	GO:0006464:cellular protein modification process;GO:0008152:metabolic process;GO:0009987:cellular process;GO:0016567:protein ubiquitination;GO:0019538:protein metabolic process;GO:0032446:protein modification by small protein conjugation;GO:0036211:protein modification process;GO:0043170:macromolecule metabolic process;GO:0043412:macromolecule modification;GO:0044237:cellular metabolic process;GO…	GO:0003824:catalytic activity;GO:0004842:ubiquitin-protein transferase activity;GO:0016740:transferase activity;GO:0019787:ubiquitin-like protein transferase activity	GO:0000151:ubiquitin ligase complex;GO:0005622:intracellular;GO:0005623:cell;GO:0005737:cytoplasm;GO:0005783:endoplasmic reticulum;GO:0005789:endoplasmic reticulum membrane;GO:0005829:cytosol;GO:0012505:endomembrane system;GO:0016020:membrane;GO:0031461:cullin-RING ubiquitin ligase complex;GO:0031463:Cul3-RING ubiquitin ligase complex;GO:0032991:macromolecular complex;GO:0036477:somatodendritic c…
RAD51	6.12244e-64	-0.00658478	0.105	0.189	2.30081e-60	NA	-0.0153145	-0.00880915	ENSG00000051180	ENSG00000051180	protein_coding	GRCh38.98	chr15	+	40694774	40732340	37567	hsa:5888:RAD51, BRCC5, FANCR, HRAD51, HsRad51, HsT16930, MRMV2, RAD51A, RECA	5888	RAD51 recombinase [Source:HGNC Symbol;Acc:HGNC:9817]	hsa05200:Pathways in cancer;hsa03460:Fanconi anemia pathway;hsa05212:Pancreatic cancer;hsa03440:Homologous recombination	R-HSA-912446:Meiotic recombination;R-HSA-5693567:HDR through Homologous Recombination (HR) or Single Strand Annealing (SSA);R-HSA-73894:DNA Repair;R-HSA-1640170:Cell Cycle;R-HSA-5693537:Resolution of D-Loop Structures;R-HSA-5685938:HDR through Single Strand Annealing (SSA);R-HSA-1500620:Meiosis;R-HSA-5693579:Homologous DNA Pairing and Strand Exchange;R-HSA-5693616:Presynaptic phase of homologous …	-	-	614508:Mirror movements 2;114480:Breast cancer	Nervous system diseases;Other nervous and sensory system diseases;H01287:Congenital mirror movements (CMM)	-	GO:0000003:reproduction;GO:0000018:regulation of DNA recombination;GO:0000280:nuclear division;GO:0000722:telomere maintenance via recombination;GO:0000723:telomere maintenance;GO:0000724:double-strand break repair via homologous recombination;GO:0000725:recombinational repair;GO:0000730:DNA recombinase assembly;GO:0000731:DNA synthesis involved in DNA repair;GO:0000732:strand displacement;GO:000…	GO:0000150:recombinase activity;GO:0000166:nucleotide binding;GO:0000217:DNA secondary structure binding;GO:0000400:four-way junction DNA binding;GO:0001882:nucleoside binding;GO:0001883:purine nucleoside binding;GO:0003676:nucleic acid binding;GO:0003677:DNA binding;GO:0003682:chromatin binding;GO:0003690:double-stranded DNA binding;GO:0003697:single-stranded DNA binding;GO:0003824:catalytic act…	GO:0000228:nuclear chromosome;GO:0000781:chromosome, telomeric region;GO:0000784:nuclear chromosome, telomeric region;GO:0000785:chromatin;GO:0000793:condensed chromosome;GO:0000794:condensed nuclear chromosome;GO:0000795:synaptonemal complex;GO:0000800:lateral element;GO:0005622:intracellular;GO:0005623:cell;GO:0005634:nucleus;GO:0005654:nucleoplasm;GO:0005694:chromosome;GO:0005730:nucleolus;GO:…
MPIG6B	6.91898e-64	-1.22837	0.312	0.664	2.60015e-60	NA	2.25087	10.1038	ENSG00000204420	ENSG00000204420	protein_coding	GRCh38.98	chr6	+	31718594	31726714	8121	hsa:80739:C6orf25, G6b, NG31	80739	megakaryocyte and platelet inhibitory receptor G6b [Source:HGNC Symbol;Acc:HGNC:13937]	-	R-HSA-114604:GPVI-mediated activation cascade;R-HSA-109582:Hemostasis;R-HSA-76002:Platelet activation, signaling and aggregation	-	-	-	-	-	GO:0000902:cell morphogenesis;GO:0000904:cell morphogenesis involved in differentiation;GO:0001501:skeletal system development;GO:0001775:cell activation;GO:0002376:immune system process;GO:0002520:immune system development;GO:0006950:response to stress;GO:0007154:cell communication;GO:0007165:signal transduction;GO:0007166:cell surface receptor signaling pathway;GO:0007229:integrin-mediated sign…	GO:0005488:binding;GO:0005539:glycosaminoglycan binding;GO:0008201:heparin binding;GO:0097367:carbohydrate derivative binding;GO:1901681:sulfur compound binding	GO:0005622:intracellular;GO:0005623:cell;GO:0005737:cytoplasm;GO:0005783:endoplasmic reticulum;GO:0005794:Golgi apparatus;GO:0005886:plasma membrane;GO:0012505:endomembrane system;GO:0016020:membrane;GO:0016021:integral component of membrane;GO:0031224:intrinsic component of membrane;GO:0043226:organelle;GO:0043227:membrane-bounded organelle;GO:0043229:intracellular organelle;GO:0043231:intracell…
KISS1R	8.59792e-64	0.00398722	0.645	0.08	3.2311e-60	NA	0.00319962	-0.000792391	ENSG00000116014	ENSG00000116014	protein_coding	GRCh38.98	chr19	+	917287	921005	3719	hsa:84634:KISS1R, AXOR12, CPPB1, GPR54, HH8, HOT7T175, KISS-1R	84634	KISS1 receptor [Source:HGNC Symbol;Acc:HGNC:4510]	hsa04080:Neuroactive ligand-receptor interaction	R-HSA-373076:Class A/1 (Rhodopsin-like receptors);R-HSA-372790:Signaling by GPCR;R-HSA-375276:Peptide ligand-binding receptors;R-HSA-388396:GPCR downstream signaling;R-HSA-162582:Signal Transduction;R-HSA-881907:Gastrin-CREB signalling pathway via PKC and MAPK;R-HSA-500792:GPCR ligand binding;R-HSA-416476:G alpha (q) signalling events	-	-	176400:Precocious puberty, central, 1;614837:Hypogonadotropic hypogonadism 8 with or without anosmia	Endocrine and metabolic diseases;Hypothalamus and pituitary gland diseases;H00255:Hypogonadotropic hypogonadism;H00937:Precocious puberty	-	GO:0000165:MAPK cascade;GO:0000186:activation of MAPKK activity;GO:0001932:regulation of protein phosphorylation;GO:0001934:positive regulation of protein phosphorylation;GO:0006464:cellular protein modification process;GO:0006468:protein phosphorylation;GO:0006793:phosphorus metabolic process;GO:0006796:phosphate-containing compound metabolic process;GO:0006810:transport;GO:0006811:ion transport…	GO:0001653:peptide receptor activity;GO:0004871:signal transducer activity;GO:0004872:receptor activity;GO:0004888:transmembrane signaling receptor activity;GO:0004930:G-protein coupled receptor activity;GO:0005488:binding;GO:0005515:protein binding;GO:0008188:neuropeptide receptor activity;GO:0008528:G-protein coupled peptide receptor activity;GO:0033218:amide binding;GO:0038023:signaling recept…	GO:0005622:intracellular;GO:0005623:cell;GO:0005886:plasma membrane;GO:0005887:integral component of plasma membrane;GO:0009986:cell surface;GO:0016020:membrane;GO:0016021:integral component of membrane;GO:0031224:intrinsic component of membrane;GO:0031226:intrinsic component of plasma membrane;GO:0043226:organelle;GO:0043227:membrane-bounded organelle;GO:0043229:intracellular organelle;GO:004323…
CPNE2	8.90781e-64	-0.0150882	0.495	0.852	3.34755e-60	NA	0.0567027	0.0727674	ENSG00000140848	ENSG00000140848	protein_coding	GRCh38.98	chr16	+	57092583	57148369	55787	hsa:221184:CPNE2, COPN2, CPN2	221184	copine 2 [Source:HGNC Symbol;Acc:HGNC:2315]	-	-	-	-	-	-	-	GO:0009987:cellular process;GO:0010035:response to inorganic substance;GO:0010038:response to metal ion;GO:0042221:response to chemical;GO:0050896:response to stimulus;GO:0051592:response to calcium ion;GO:0051716:cellular response to stimulus;GO:0070887:cellular response to chemical stimulus;GO:0071241:cellular response to inorganic substance;GO:0071248:cellular response to metal ion;GO:0071277:…	GO:0005488:binding;GO:0005515:protein binding	GO:0005576:extracellular region;GO:0005622:intracellular;GO:0005623:cell;GO:0005634:nucleus;GO:0005737:cytoplasm;GO:0005886:plasma membrane;GO:0016020:membrane;GO:0031982:vesicle;GO:0031988:membrane-bounded vesicle;GO:0043226:organelle;GO:0043227:membrane-bounded organelle;GO:0043229:intracellular organelle;GO:0043230:extracellular organelle;GO:0043231:intracellular membrane-bounded organelle;GO:…
EFHD2	1.18474e-63	0.376655	0.911	0.514	4.45226e-60	NA	2.31696	1.27594	ENSG00000142634	ENSG00000142634	protein_coding	GRCh38.98	chr1	+	15409888	15430339	20452	hsa:79180:EFHD2, SWS1	79180	EF-hand domain family member D2 [Source:HGNC Symbol;Acc:HGNC:28670]	-	-	-	-	-	-	-	-	GO:0005488:binding;GO:0005509:calcium ion binding;GO:0043167:ion binding;GO:0043169:cation binding;GO:0046872:metal ion binding	GO:0016020:membrane;GO:0044425:membrane part;GO:0045121:membrane raft;GO:0098589:membrane region;GO:0098805:whole membrane
CRB3	1.33447e-63	0.0031818	0.868	0.467	5.01492e-60	NA	0.00747926	0.00427876	ENSG00000130545	ENSG00000130545	protein_coding	GRCh38.98	chr19	+	6463777	6467221	3445	hsa:92359:CRB3	92359	crumbs cell polarity complex component 3 [Source:HGNC Symbol;Acc:HGNC:20237]	hsa04530:Tight junction	R-HSA-420029:Tight junction interactions;R-HSA-446728:Cell junction organization;R-HSA-421270:Cell-cell junction organization;R-HSA-1500931:Cell-Cell communication	-	-	-	-	-	GO:0007009:plasma membrane organization;GO:0007043:cell-cell junction assembly;GO:0008104:protein localization;GO:0009987:cellular process;GO:0010256:endomembrane system organization;GO:0016043:cellular component organization;GO:0022607:cellular component assembly;GO:0033036:macromolecule localization;GO:0034329:cell junction assembly;GO:0034330:cell junction organization;GO:0034613:cellular prot…	GO:0005488:binding;GO:0005515:protein binding;GO:0017124:SH3 domain binding;GO:0019904:protein domain specific binding	GO:0005576:extracellular region;GO:0005623:cell;GO:0005886:plasma membrane;GO:0005911:cell-cell junction;GO:0005923:bicellular tight junction;GO:0016020:membrane;GO:0016021:integral component of membrane;GO:0016324:apical plasma membrane;GO:0030054:cell junction;GO:0031224:intrinsic component of membrane;GO:0031982:vesicle;GO:0031988:membrane-bounded vesicle;GO:0032991:macromolecular complex;GO:0…
AL121787.1	1.39955e-63	0.0167786	0.805	0.445	5.2595e-60	NA	0.02817	0.0110626	ENSG00000226455	ENSG00000226455	lncRNA	GRCh38.98	chr6	+	89950116	89953186	3071	-	-	novel transcript	-	-	-	-	-	-	-	-	-	-
RAD54B	1.87112e-63	0.0315518	0.737	0.309	7.03166e-60	NA	0.0333511	0.00125606	ENSG00000197275	ENSG00000197275	protein_coding	GRCh38.98	chr8	-	94371960	94475115	103156	hsa:25788:RAD54B, RDH54	25788	RAD54 homolog B [Source:HGNC Symbol;Acc:HGNC:17228]	hsa03440:Homologous recombination	-	-	-	114500:Colorectal cancer;605027:Lymphoma, non-Hodgkin	-	-	GO:0000003:reproduction;GO:0000280:nuclear division;GO:0000724:double-strand break repair via homologous recombination;GO:0000725:recombinational repair;GO:0006139:nucleobase-containing compound metabolic process;GO:0006259:DNA metabolic process;GO:0006281:DNA repair;GO:0006302:double-strand break repair;GO:0006310:DNA recombination;GO:0006312:mitotic recombination;GO:0006725:cellular aromatic co…	GO:0000166:nucleotide binding;GO:0001882:nucleoside binding;GO:0001883:purine nucleoside binding;GO:0003676:nucleic acid binding;GO:0003677:DNA binding;GO:0003678:DNA helicase activity;GO:0003724:RNA helicase activity;GO:0003824:catalytic activity;GO:0004386:helicase activity;GO:0005488:binding;GO:0005524:ATP binding;GO:0008094:DNA-dependent ATPase activity;GO:0015616:DNA translocase activity;GO:…	GO:0005622:intracellular;GO:0005623:cell;GO:0005634:nucleus;GO:0043226:organelle;GO:0043227:membrane-bounded organelle;GO:0043229:intracellular organelle;GO:0043231:intracellular membrane-bounded organelle;GO:0044424:intracellular part;GO:0044464:cell part
TRBV27	2.64454e-63	0.127975	0.739	0.336	9.9382e-60	NA	0.199483	0.0553948	ENSG00000211752	ENSG00000211752	TR_V_gene	GRCh38.98	chr7	+	142715346	142715861	516	-	-	T cell receptor beta variable 27 [Source:HGNC Symbol;Acc:HGNC:12208]	-	-	-	-	-	-	-	-	-	-
BANK1	2.91507e-63	0.0574571	0.348	0.762	1.09548e-59	NA	0.432873	0.352865	ENSG00000153064	ENSG00000153064	protein_coding	GRCh38.98	chr4	+	101411286	102074812	663527	hsa:55024:BANK1, BANK	55024	B cell scaffold protein with ankyrin repeats 1 [Source:HGNC Symbol;Acc:HGNC:18233]	-	-	-	-	-	Immune system diseases;Allergies and autoimmune diseases;H01492:Systemic sclerosis;Skin diseases;Skin and soft tissue diseases	Systemic lupus erythematosus;Blood pressure;Autism spectrum disorder, attention deficit-hyperactivity disorder, bipolar disorder, major depressive disorder, and schizophrenia (combined)	GO:0000165:MAPK cascade;GO:0001775:cell activation;GO:0001816:cytokine production;GO:0001817:regulation of cytokine production;GO:0001818:negative regulation of cytokine production;GO:0001932:regulation of protein phosphorylation;GO:0001934:positive regulation of protein phosphorylation;GO:0002376:immune system process;GO:0002682:regulation of immune system process;GO:0002683:negative regulation …	-	-
HSBP1	3.70694e-63	-0.40248	0.692	0.9	1.39307e-59	NA	1.44687	2.65936	ENSG00000230989	ENSG00000230989	protein_coding	GRCh38.98	chr16	+	83807978	83819737	11760	hsa:3281:HSBP1, NPC-A-13	3281	heat shock factor binding protein 1 [Source:HGNC Symbol;Acc:HGNC:5203]	-	R-HSA-2262752:Cellular responses to stress;R-HSA-3371571:HSF1-dependent transactivation;R-HSA-3371511:HSF1 activation;R-HSA-3371568:Attenuation phase;R-HSA-3371556:Cellular response to heat stress	-	-	-	-	Lead levels	GO:0000122:negative regulation of transcription from RNA polymerase II promoter;GO:0001704:formation of primary germ layer;GO:0001706:endoderm formation;GO:0003008:system process;GO:0003012:muscle system process;GO:0006139:nucleobase-containing compound metabolic process;GO:0006351:transcription, DNA-templated;GO:0006355:regulation of transcription, DNA-templated;GO:0006357:regulation of transcri…	GO:0000988:transcription factor activity, protein binding;GO:0000989:transcription factor activity, transcription factor binding;GO:0003712:transcription cofactor activity;GO:0003714:transcription corepressor activity;GO:0005488:binding;GO:0005515:protein binding	GO:0005622:intracellular;GO:0005623:cell;GO:0005634:nucleus;GO:0005654:nucleoplasm;GO:0005856:cytoskeleton;GO:0031974:membrane-enclosed lumen;GO:0031981:nuclear lumen;GO:0043226:organelle;GO:0043227:membrane-bounded organelle;GO:0043228:non-membrane-bounded organelle;GO:0043229:intracellular organelle;GO:0043231:intracellular membrane-bounded organelle;GO:0043232:intracellular non-membrane-bounde…
RNFT2	5.07687e-63	-0.0141322	0.787	0.418	1.90789e-59	NA	0.0389366	0.0537232	ENSG00000135119	ENSG00000135119	protein_coding	GRCh38.98	chr12	+	116738178	116853631	115454	hsa:84900:RNFT2, TMEM118	84900	ring finger protein, transmembrane 2 [Source:HGNC Symbol;Acc:HGNC:25905]	-	-	-	-	-	-	Obesity-related traits;Alzheimer's disease (age of onset);Diisocyanate-induced asthma	-	GO:0005488:binding;GO:0008270:zinc ion binding;GO:0043167:ion binding;GO:0043169:cation binding;GO:0046872:metal ion binding;GO:0046914:transition metal ion binding	GO:0016020:membrane;GO:0016021:integral component of membrane;GO:0031224:intrinsic component of membrane;GO:0044425:membrane part
KLRD1	6.51937e-63	0.92026	0.791	0.574	2.44998e-59	NA	2.65761	0.45725	ENSG00000134539	ENSG00000134539	protein_coding	GRCh38.98	chr12	+	10226058	10329608	103551	hsa:3824:KLRD1, CD94	3824	killer cell lectin like receptor D1 [Source:HGNC Symbol;Acc:HGNC:6378]	hsa04650:Natural killer cell mediated cytotoxicity;hsa04612:Antigen processing and presentation;hsa05332:Graft-versus-host disease	R-HSA-2424491:DAP12 signaling;R-HSA-168256:Immune System;R-HSA-1280218:Adaptive Immune System;R-HSA-2172127:DAP12 interactions;R-HSA-198933:Immunoregulatory interactions between a Lymphoid and a non-Lymphoid cell;R-HSA-168249:Innate Immune System	-	-	-	-	-	GO:0002228:natural killer cell mediated immunity;GO:0002252:immune effector process;GO:0002376:immune system process;GO:0002443:leukocyte mediated immunity;GO:0002449:lymphocyte mediated immunity;GO:0002682:regulation of immune system process;GO:0006950:response to stress;GO:0006952:defense response;GO:0006955:immune response;GO:0007154:cell communication;GO:0007165:signal transduction;GO:0007166…	GO:0003823:antigen binding;GO:0004871:signal transducer activity;GO:0004872:receptor activity;GO:0004888:transmembrane signaling receptor activity;GO:0005102:receptor binding;GO:0005488:binding;GO:0005515:protein binding;GO:0023023:MHC protein complex binding;GO:0023024:MHC class I protein complex binding;GO:0023025:MHC class Ib protein complex binding;GO:0023029:MHC class Ib protein binding;GO:0…	GO:0005623:cell;GO:0005886:plasma membrane;GO:0009897:external side of plasma membrane;GO:0009986:cell surface;GO:0016020:membrane;GO:0016021:integral component of membrane;GO:0031224:intrinsic component of membrane;GO:0032991:macromolecular complex;GO:0043234:protein complex;GO:0043235:receptor complex;GO:0044425:membrane part;GO:0044459:plasma membrane part;GO:0044464:cell part;GO:0071944:cell …
CXCR3	1.24274e-62	0.123983	0.717	0.279	4.67022e-59	NA	0.203132	0.0628413	ENSG00000186810	ENSG00000186810	protein_coding	GRCh38.98	chrX	-	71615916	71618511	2596	hsa:2833:CXCR3, CD182, CD183, CKR-L2, CMKAR3, GPR9, IP10-R, Mig-R, MigR	2833	C-X-C motif chemokine receptor 3 [Source:HGNC Symbol;Acc:HGNC:4540]	hsa04060:Cytokine-cytokine receptor interaction;hsa04062:Chemokine signaling pathway	R-HSA-373076:Class A/1 (Rhodopsin-like receptors);R-HSA-372790:Signaling by GPCR;R-HSA-375276:Peptide ligand-binding receptors;R-HSA-388396:GPCR downstream signaling;R-HSA-162582:Signal Transduction;R-HSA-418594:G alpha (i) signalling events;R-HSA-500792:GPCR ligand binding;R-HSA-380108:Chemokine receptors bind chemokines	-	P00031:Inflammation mediated by chemokine and cytokine signaling pathway	-	-	-	GO:0001525:angiogenesis;GO:0001568:blood vessel development;GO:0001816:cytokine production;GO:0001935:endothelial cell proliferation;GO:0001936:regulation of endothelial cell proliferation;GO:0001937:negative regulation of endothelial cell proliferation;GO:0001944:vasculature development;GO:0002376:immune system process;GO:0002682:regulation of immune system process;GO:0002685:regulation of leuko…	GO:0001637:G-protein coupled chemoattractant receptor activity;GO:0001653:peptide receptor activity;GO:0004871:signal transducer activity;GO:0004872:receptor activity;GO:0004888:transmembrane signaling receptor activity;GO:0004896:cytokine receptor activity;GO:0004930:G-protein coupled receptor activity;GO:0004950:chemokine receptor activity;GO:0005488:binding;GO:0005515:protein binding;GO:000852…	GO:0005622:intracellular;GO:0005623:cell;GO:0005737:cytoplasm;GO:0005829:cytosol;GO:0005886:plasma membrane;GO:0005887:integral component of plasma membrane;GO:0009897:external side of plasma membrane;GO:0009986:cell surface;GO:0016020:membrane;GO:0016021:integral component of membrane;GO:0031224:intrinsic component of membrane;GO:0031226:intrinsic component of plasma membrane;GO:0044424:intracel…
C19orf33	1.83445e-62	-1.17221	0.532	0.822	6.89388e-59	NA	0.999112	5.45538	ENSG00000167644	ENSG00000167644	protein_coding	GRCh38.98	chr19	+	38304164	38305006	843	hsa:64073:C19orf33, H2RSP, IMUP, IMUP-1, IMUP-2	64073	chromosome 19 open reading frame 33 [Source:HGNC Symbol;Acc:HGNC:16668]	-	-	-	-	-	-	-	-	-	GO:0005622:intracellular;GO:0005623:cell;GO:0005634:nucleus;GO:0043226:organelle;GO:0043227:membrane-bounded organelle;GO:0043229:intracellular organelle;GO:0043231:intracellular membrane-bounded organelle;GO:0044424:intracellular part;GO:0044464:cell part
ZSWIM5	2.6178e-62	0.0110209	0.717	0.307	9.83768e-59	NA	0.0105204	-0.000555335	ENSG00000162415	ENSG00000162415	protein_coding	GRCh38.98	chr1	-	45016399	45306209	289811	hsa:57643:ZSWIM5	57643	zinc finger SWIM-type containing 5 [Source:HGNC Symbol;Acc:HGNC:29299]	-	-	-	-	-	-	-	-	GO:0005488:binding;GO:0008270:zinc ion binding;GO:0043167:ion binding;GO:0043169:cation binding;GO:0046872:metal ion binding;GO:0046914:transition metal ion binding	GO:0005576:extracellular region;GO:0005615:extracellular space;GO:0044421:extracellular region part
CA3-AS1	3.20095e-62	-0.010576	0.772	0.381	1.20292e-58	NA	0.010828	0.0215752	ENSG00000253549	ENSG00000253549	lncRNA	GRCh38.98	chr8	-	85440596	85464915	24320	hsa:100996348:CA3-AS1	100996348	CA3 antisense RNA 1 [Source:HGNC Symbol;Acc:HGNC:51657]	-	-	-	-	-	-	-	-	-	-
LRRC8B	3.35027e-62	-0.223508	0.684	0.832	1.25903e-58	NA	0.101329	0.377162	ENSG00000197147	ENSG00000197147	protein_coding	GRCh38.98	chr1	+	89524836	89597864	73029	hsa:23507:LRRC8B, TA-LRRP, TALRRP	23507	leucine rich repeat containing 8 VRAC subunit B [Source:HGNC Symbol;Acc:HGNC:30692]	-	-	-	-	-	Immune system diseases;Primary immunodeficiency;H00085:Agammaglobulinemias	Adverse response to chemotherapy (neutropenia/leucopenia) (paclitaxel);Adverse response to chemotherapy (neutropenia/leucopenia) (paclitaxel + carboplatin)	GO:0006810:transport;GO:0006811:ion transport;GO:0006820:anion transport;GO:0034220:ion transmembrane transport;GO:0051179:localization;GO:0051234:establishment of localization;GO:0055085:transmembrane transport;GO:0098656:anion transmembrane transport	GO:0005488:binding;GO:0005515:protein binding	GO:0005622:intracellular;GO:0005623:cell;GO:0005737:cytoplasm;GO:0005783:endoplasmic reticulum;GO:0005789:endoplasmic reticulum membrane;GO:0005886:plasma membrane;GO:0012505:endomembrane system;GO:0016020:membrane;GO:0016021:integral component of membrane;GO:0031224:intrinsic component of membrane;GO:0042175:nuclear outer membrane-endoplasmic reticulum membrane network;GO:0043226:organelle;GO:00…
DNAJB1	3.8978e-62	0.715617	0.828	0.465	1.46479e-58	NA	3.17017	1.03876	ENSG00000132002	ENSG00000132002	protein_coding	GRCh38.98	chr19	-	14514769	14529770	15002	hsa:3337:DNAJB1, HSPF1, Hdj1, Hsp40, RSPH16B, Sis1	3337	DnaJ heat shock protein family (Hsp40) member B1 [Source:HGNC Symbol;Acc:HGNC:5270]	hsa05164:Influenza A;hsa04141:Protein processing in endoplasmic reticulum	R-HSA-5687128:MAPK6/MAPK4 signaling;R-HSA-162582:Signal Transduction;R-HSA-3371453:Regulation of HSF1-mediated heat shock response;R-HSA-2262752:Cellular responses to stress;R-HSA-3371571:HSF1-dependent transactivation;R-HSA-5683057:MAPK family signaling cascades;R-HSA-3371568:Attenuation phase;R-HSA-3371556:Cellular response to heat stress	-	-	-	-	-	GO:0006457:protein folding;GO:0006458:'de novo' protein folding;GO:0006950:response to stress;GO:0006986:response to unfolded protein;GO:0009266:response to temperature stimulus;GO:0009408:response to heat;GO:0009628:response to abiotic stimulus;GO:0009987:cellular process;GO:0010033:response to organic substance;GO:0016043:cellular component organization;GO:0022607:cellular component assembly;GO…	GO:0001671:ATPase activator activity;GO:0005488:binding;GO:0005515:protein binding;GO:0008047:enzyme activator activity;GO:0019899:enzyme binding;GO:0030234:enzyme regulator activity;GO:0030544:Hsp70 protein binding;GO:0031072:heat shock protein binding;GO:0051082:unfolded protein binding;GO:0051087:chaperone binding;GO:0051117:ATPase binding;GO:0060589:nucleoside-triphosphatase regulator activit…	GO:0005576:extracellular region;GO:0005622:intracellular;GO:0005623:cell;GO:0005634:nucleus;GO:0005654:nucleoplasm;GO:0005730:nucleolus;GO:0005737:cytoplasm;GO:0005829:cytosol;GO:0031974:membrane-enclosed lumen;GO:0031981:nuclear lumen;GO:0031982:vesicle;GO:0031988:membrane-bounded vesicle;GO:0043226:organelle;GO:0043227:membrane-bounded organelle;GO:0043228:non-membrane-bounded organelle;GO:0043…
KIF19	4.88023e-62	0.0588241	0.792	0.414	1.83399e-58	NA	0.0642083	0.00341286	ENSG00000196169	ENSG00000196169	protein_coding	GRCh38.98	chr17	+	74326210	74355820	29611	hsa:124602:KIF19, KIF19A	124602	kinesin family member 19 [Source:HGNC Symbol;Acc:HGNC:26735]	-	R-HSA-6811434:COPI-dependent Golgi-to-ER retrograde traffic;R-HSA-983231:Factors involved in megakaryocyte development and platelet production;R-HSA-5653656:Vesicle-mediated transport;R-HSA-109582:Hemostasis;R-HSA-6811442:Intra-Golgi and retrograde Golgi-to-ER traffic;R-HSA-8856688:Golgi-to-ER retrograde transport;R-HSA-983189:Kinesins;R-HSA-199991:Membrane Trafficking	-	-	-	-	-	GO:0000226:microtubule cytoskeleton organization;GO:0006928:movement of cell or subcellular component;GO:0006996:organelle organization;GO:0007010:cytoskeleton organization;GO:0007017:microtubule-based process;GO:0007018:microtubule-based movement;GO:0007019:microtubule depolymerization;GO:0009987:cellular process;GO:0016043:cellular component organization;GO:0022411:cellular component disassembl…	GO:0000166:nucleotide binding;GO:0001882:nucleoside binding;GO:0001883:purine nucleoside binding;GO:0003774:motor activity;GO:0003777:microtubule motor activity;GO:0003824:catalytic activity;GO:0005488:binding;GO:0005515:protein binding;GO:0005524:ATP binding;GO:0008017:microtubule binding;GO:0008092:cytoskeletal protein binding;GO:0008574:ATP-dependent microtubule motor activity, plus-end-direct…	GO:0005622:intracellular;GO:0005623:cell;GO:0005737:cytoplasm;GO:0005856:cytoskeleton;GO:0005871:kinesin complex;GO:0005874:microtubule;GO:0005875:microtubule associated complex;GO:0005929:cilium;GO:0005930:axoneme;GO:0015630:microtubule cytoskeleton;GO:0032991:macromolecular complex;GO:0042995:cell projection;GO:0043226:organelle;GO:0043228:non-membrane-bounded organelle;GO:0043229:intracellular…
CDKN2A	6.45864e-62	0.085838	0.729	0.34	2.42716e-58	NA	0.115903	0.0241124	ENSG00000147889	ENSG00000147889	protein_coding	GRCh38.98	chr9	-	21967753	21995301	27549	hsa:1029:CDKN2A, ARF, CDK4I, CDKN2, CMM2, INK4, INK4A, MLM, MTS-1, MTS1, P14, P14ARF, P16, P16-INK4A, P16INK4, P16INK4A, P19, P19ARF, TP16	1029	cyclin dependent kinase inhibitor 2A [Source:HGNC Symbol;Acc:HGNC:1787]	hsa04110:Cell cycle;hsa04115:p53 signaling pathway;hsa05166:HTLV-I infection;hsa05200:Pathways in cancer;hsa05218:Melanoma;hsa05203:Viral carcinogenesis;hsa05206:MicroRNAs in cancer;hsa01522:Endocrine resistance;hsa01524:Platinum drug resistance;hsa05219:Bladder cancer;hsa05223:Non-small cell lung cancer;hsa05214:Glioma;hsa05220:Chronic myeloid leukemia;hsa05212:Pancreatic cancer	R-HSA-69231:Cyclin D associated events in G1;R-HSA-69236:G1 Phase;R-HSA-2559582:Senescence-Associated Secretory Phenotype (SASP);R-HSA-1640170:Cell Cycle;R-HSA-2262752:Cellular responses to stress;R-HSA-2559585:Oncogene Induced Senescence;R-HSA-69278:Cell Cycle, Mitotic;R-HSA-453279:Mitotic G1-G1/S phases;R-HSA-2559583:Cellular Senescence;R-HSA-2559580:Oxidative Stress Induced Senescence	-	P00059:p53 pathway	155755:Melanoma and neural system tumor syndrome;606719:Pancreatic cancer/melanoma syndrome;155601:Melanoma, cutaneous malignant, 2	Cancers;Cancers of eye, brain, and central nervous system;H01513:Retinoblastoma;H00042:Glioma;H01556:Meningioma;Cancers of the digestive system;H00017:Esophageal cancer;H00048:Hepatocellular carcinoma;H00047:Gallbladder cancer;H00046:Cholangiocarcinoma;H00019:Pancreatic cancer;Cancers of haematopoietic and lymphoid tissues;H00004:Chronic myeloid leukemia (CML);H01464:Mantle cell lymphoma;H00008:B…	Type 2 diabetes;Breast cancer;Fasting plasma glucose;Coronary artery calcification;Coronary heart disease;Myocardial infarction;Melanoma;Basal cell carcinoma;Intracranial aneurysm;Myocardial infarction (early onset);Glioma;Endometriosis;Abdominal aortic aneurysm;Coronary artery disease;Platelet count;Acute lymphoblastic leukemia (B-cell precursor);Esophageal squamous cell carcinoma	GO:0000079:regulation of cyclin-dependent protein serine/threonine kinase activity;GO:0000082:G1/S transition of mitotic cell cycle;GO:0000278:mitotic cell cycle;GO:0001558:regulation of cell growth;GO:0001932:regulation of protein phosphorylation;GO:0001933:negative regulation of protein phosphorylation;GO:0001952:regulation of cell-matrix adhesion;GO:0001953:negative regulation of cell-matrix a…	GO:0003676:nucleic acid binding;GO:0003723:RNA binding;GO:0004857:enzyme inhibitor activity;GO:0004860:protein kinase inhibitor activity;GO:0004861:cyclin-dependent protein serine/threonine kinase inhibitor activity;GO:0005488:binding;GO:0005515:protein binding;GO:0008134:transcription factor binding;GO:0016538:cyclin-dependent protein serine/threonine kinase regulator activity;GO:0019207:kinase …	GO:0000785:chromatin;GO:0000792:heterochromatin;GO:0005622:intracellular;GO:0005623:cell;GO:0005634:nucleus;GO:0005694:chromosome;GO:0005737:cytoplasm;GO:0005829:cytosol;GO:0032991:macromolecular complex;GO:0035985:senescence-associated heterochromatin focus;GO:0043226:organelle;GO:0043227:membrane-bounded organelle;GO:0043228:non-membrane-bounded organelle;GO:0043229:intracellular organelle;GO:0…
CYTL1	8.94649e-62	0.010941	0.697	0.215	3.36209e-58	NA	0.0103156	-0.000677954	ENSG00000170891	ENSG00000170891	protein_coding	GRCh38.98	chr4	-	5014586	5019458	4873	hsa:54360:CYTL1, C17, C4orf4	54360	cytokine like 1 [Source:HGNC Symbol;Acc:HGNC:24435]	-	-	-	-	-	-	Height	GO:0001501:skeletal system development;GO:0001894:tissue homeostasis;GO:0002062:chondrocyte differentiation;GO:0006022:aminoglycan metabolic process;GO:0006023:aminoglycan biosynthetic process;GO:0006024:glycosaminoglycan biosynthetic process;GO:0006029:proteoglycan metabolic process;GO:0006139:nucleobase-containing compound metabolic process;GO:0006351:transcription, DNA-templated;GO:0006355:reg…	GO:0005102:receptor binding;GO:0005488:binding;GO:0005515:protein binding	GO:0005576:extracellular region;GO:0005615:extracellular space;GO:0044421:extracellular region part
KLRC4	9.56616e-62	0.284959	0.685	0.277	3.59496e-58	NA	0.42051	0.0682868	ENSG00000183542	ENSG00000183542	protein_coding	GRCh38.98	chr12	-	10407382	10409757	2376	hsa:8302:KLRC4, NKG2-F, NKG2F	8302	killer cell lectin like receptor C4 [Source:HGNC Symbol;Acc:HGNC:6377]	hsa04612:Antigen processing and presentation	-	-	-	-	-	Behcet's disease	GO:0006950:response to stress;GO:0006952:defense response;GO:0006968:cellular defense response;GO:0050896:response to stimulus	-	GO:0016020:membrane;GO:0016021:integral component of membrane;GO:0031224:intrinsic component of membrane;GO:0044425:membrane part
SIT1	1.50492e-61	0.146647	0.797	0.4	5.65551e-58	NA	0.379351	0.191206	ENSG00000137078	ENSG00000137078	protein_coding	GRCh38.98	chr9	-	35649295	35650950	1656	hsa:27240:SIT1, SIT, SIT-R	27240	signaling threshold regulating transmembrane adaptor 1 [Source:HGNC Symbol;Acc:HGNC:17710]	-	-	-	-	-	-	Adverse response to chemotherapy (neutropenia/leucopenia) (paclitaxel)	GO:0001775:cell activation;GO:0001776:leukocyte homeostasis;GO:0002250:adaptive immune response;GO:0002260:lymphocyte homeostasis;GO:0002376:immune system process;GO:0002682:regulation of immune system process;GO:0002694:regulation of leukocyte activation;GO:0006955:immune response;GO:0007154:cell communication;GO:0007155:cell adhesion;GO:0007159:leukocyte cell-cell adhesion;GO:0007165:signal tra…	GO:0005488:binding;GO:0005515:protein binding;GO:0019899:enzyme binding;GO:0019900:kinase binding;GO:0019904:protein domain specific binding;GO:0042169:SH2 domain binding	GO:0005576:extracellular region;GO:0005623:cell;GO:0005886:plasma membrane;GO:0005887:integral component of plasma membrane;GO:0016020:membrane;GO:0016021:integral component of membrane;GO:0031224:intrinsic component of membrane;GO:0031226:intrinsic component of plasma membrane;GO:0031982:vesicle;GO:0031988:membrane-bounded vesicle;GO:0043226:organelle;GO:0043227:membrane-bounded organelle;GO:004…
AC021028.1	1.66856e-61	-0.00093941	0.754	0.391	6.27045e-58	NA	0.0189064	0.019864	ENSG00000226659	ENSG00000226659	lncRNA	GRCh38.98	chr10	-	80529597	80535942	6346	hsa:101929574:	101929574	novel transcript	-	-	-	-	-	-	-	-	-	-
PASK	2.05976e-61	0.108341	0.737	0.359	7.74059e-58	NA	0.160201	0.0410734	ENSG00000115687	ENSG00000115687	protein_coding	GRCh38.98	chr2	-	241106099	241150264	44166	hsa:23178:PASK, PASKIN, STK37	23178	PAS domain containing serine/threonine kinase [Source:HGNC Symbol;Acc:HGNC:17270]	-	-	-	-	-	-	Height	GO:0000271:polysaccharide biosynthetic process;GO:0002790:peptide secretion;GO:0002791:regulation of peptide secretion;GO:0005975:carbohydrate metabolic process;GO:0005976:polysaccharide metabolic process;GO:0005977:glycogen metabolic process;GO:0005978:glycogen biosynthetic process;GO:0005979:regulation of glycogen biosynthetic process;GO:0005996:monosaccharide metabolic process;GO:0006006:gluco…	GO:0000166:nucleotide binding;GO:0001882:nucleoside binding;GO:0001883:purine nucleoside binding;GO:0003824:catalytic activity;GO:0004672:protein kinase activity;GO:0004674:protein serine/threonine kinase activity;GO:0005488:binding;GO:0005515:protein binding;GO:0005524:ATP binding;GO:0005543:phospholipid binding;GO:0008289:lipid binding;GO:0016301:kinase activity;GO:0016740:transferase activity;…	GO:0005622:intracellular;GO:0005623:cell;GO:0005634:nucleus;GO:0005737:cytoplasm;GO:0005794:Golgi apparatus;GO:0012505:endomembrane system;GO:0043226:organelle;GO:0043227:membrane-bounded organelle;GO:0043229:intracellular organelle;GO:0043231:intracellular membrane-bounded organelle;GO:0044424:intracellular part;GO:0044444:cytoplasmic part;GO:0044464:cell part
NCKAP1	2.14331e-61	-0.0154297	0.317	0.713	8.05457e-58	NA	0.023102	0.0390105	ENSG00000061676	ENSG00000061676	protein_coding	GRCh38.98	chr2	-	182909115	183038858	129744	hsa:10787:NCKAP1, HEM2, NAP1, NAP125, p125Nap1	10787	NCK associated protein 1 [Source:HGNC Symbol;Acc:HGNC:7666]	hsa04810:Regulation of actin cytoskeleton	R-HSA-5663213:RHO GTPases Activate WASPs and WAVEs;R-HSA-194315:Signaling by Rho GTPases;R-HSA-168256:Immune System;R-HSA-195258:RHO GTPase Effectors;R-HSA-4420097:VEGFA-VEGFR2 Pathway;R-HSA-2029480:Fcgamma receptor (FCGR) dependent phagocytosis;R-HSA-162582:Signal Transduction;R-HSA-2029482:Regulation of actin dynamics for phagocytic cup formation;R-HSA-168249:Innate Immune System;R-HSA-194138:S…	-	-	-	-	-	GO:0002252:immune effector process;GO:0002253:activation of immune response;GO:0002376:immune system process;GO:0002429:immune response-activating cell surface receptor signaling pathway;GO:0002431:Fc receptor mediated stimulatory signaling pathway;GO:0002433:immune response-regulating cell surface receptor signaling pathway involved in phagocytosis;GO:0002682:regulation of immune system process;…	GO:0005488:binding;GO:0005515:protein binding;GO:0017016:Ras GTPase binding;GO:0017048:Rho GTPase binding;GO:0019899:enzyme binding;GO:0031267:small GTPase binding;GO:0032403:protein complex binding;GO:0044877:macromolecular complex binding;GO:0048365:Rac GTPase binding;GO:0051020:GTPase binding	GO:0005576:extracellular region;GO:0005622:intracellular;GO:0005623:cell;GO:0005737:cytoplasm;GO:0005829:cytosol;GO:0005886:plasma membrane;GO:0005912:adherens junction;GO:0005924:cell-substrate adherens junction;GO:0005925:focal adhesion;GO:0016020:membrane;GO:0016021:integral component of membrane;GO:0030027:lamellipodium;GO:0030054:cell junction;GO:0030055:cell-substrate junction;GO:0031209:SC…
CDC25B	2.69619e-61	0.426282	0.717	0.402	1.01323e-57	NA	0.888588	0.23312	ENSG00000101224	ENSG00000101224	protein_coding	GRCh38.98	chr20	+	3786772	3806121	19350	hsa:994:CDC25B	994	cell division cycle 25B [Source:HGNC Symbol;Acc:HGNC:1726]	hsa04110:Cell cycle;hsa04010:MAPK signaling pathway;hsa04914:Progesterone-mediated oocyte maturation;hsa05206:MicroRNAs in cancer	R-HSA-69656:Cyclin A:Cdk2-associated events at S phase entry;R-HSA-157881:Cyclin B2 mediated events;R-HSA-69273:Cyclin A/B1 associated events during G2/M transition;R-HSA-1640170:Cell Cycle;R-HSA-69242:S Phase;R-HSA-453274:Mitotic G2-G2/M phases;R-HSA-69278:Cell Cycle, Mitotic;R-HSA-69275:G2/M Transition	-	-	-	-	-	GO:0000003:reproduction;GO:0000086:G2/M transition of mitotic cell cycle;GO:0000278:mitotic cell cycle;GO:0000280:nuclear division;GO:0000910:cytokinesis;GO:0001556:oocyte maturation;GO:0001932:regulation of protein phosphorylation;GO:0001934:positive regulation of protein phosphorylation;GO:0003006:developmental process involved in reproduction;GO:0006464:cellular protein modification process;GO…	GO:0003824:catalytic activity;GO:0004721:phosphoprotein phosphatase activity;GO:0004725:protein tyrosine phosphatase activity;GO:0005488:binding;GO:0005515:protein binding;GO:0016787:hydrolase activity;GO:0016788:hydrolase activity, acting on ester bonds;GO:0016791:phosphatase activity;GO:0019899:enzyme binding;GO:0019900:kinase binding;GO:0019901:protein kinase binding;GO:0042578:phosphoric este…	GO:0000922:spindle pole;GO:0005622:intracellular;GO:0005623:cell;GO:0005634:nucleus;GO:0005654:nucleoplasm;GO:0005737:cytoplasm;GO:0005813:centrosome;GO:0005815:microtubule organizing center;GO:0005819:spindle;GO:0005829:cytosol;GO:0005856:cytoskeleton;GO:0015630:microtubule cytoskeleton;GO:0031974:membrane-enclosed lumen;GO:0031981:nuclear lumen;GO:0043226:organelle;GO:0043227:membrane-bounded o…
TRAV38-1	4.66926e-61	0.0290454	0.796	0.402	1.75471e-57	NA	0.0334776	0.00389166	ENSG00000211816	ENSG00000211816	TR_V_gene	GRCh38.98	chr14	+	22271968	22272563	596	-	-	T cell receptor alpha variable 38-1 [Source:HGNC Symbol;Acc:HGNC:12137]	-	-	-	-	-	-	-	-	-	-
OIP5	4.98017e-61	0.0146046	0.805	0.371	1.87155e-57	NA	0.0182153	0.00345277	ENSG00000104147	ENSG00000104147	protein_coding	GRCh38.98	chr15	-	41309273	41332591	23319	hsa:11339:OIP5, 5730547N13Rik, CT86, LINT-25, MIS18B, MIS18beta, hMIS18beta	11339	Opa interacting protein 5 [Source:HGNC Symbol;Acc:HGNC:20300]	-	R-HSA-1640170:Cell Cycle;R-HSA-73886:Chromosome Maintenance;R-HSA-774815:Nucleosome assembly;R-HSA-606279:Deposition of new CENPA-containing nucleosomes at the centromere	-	-	-	-	-	GO:0000278:mitotic cell cycle;GO:0000280:nuclear division;GO:0006323:DNA packaging;GO:0006325:chromatin organization;GO:0006333:chromatin assembly or disassembly;GO:0006334:nucleosome assembly;GO:0006336:DNA replication-independent nucleosome assembly;GO:0006338:chromatin remodeling;GO:0006461:protein complex assembly;GO:0006996:organelle organization;GO:0007049:cell cycle;GO:0007067:mitotic nucl…	GO:0005488:binding;GO:0005515:protein binding	GO:0000775:chromosome, centromeric region;GO:0000785:chromatin;GO:0005622:intracellular;GO:0005623:cell;GO:0005634:nucleus;GO:0005654:nucleoplasm;GO:0005694:chromosome;GO:0005737:cytoplasm;GO:0010369:chromocenter;GO:0015030:Cajal body;GO:0016604:nuclear body;GO:0031974:membrane-enclosed lumen;GO:0031981:nuclear lumen;GO:0032991:macromolecular complex;GO:0043226:organelle;GO:0043227:membrane-bound…
AC243829.2	5.30324e-61	0.015387	0.745	0.404	1.99296e-57	NA	0.0186267	0.00307305	ENSG00000276241	ENSG00000276241	lncRNA	GRCh38.98	chr17	+	36116177	36177510	61334	-	-	novel transcript, antisense TBC1D3B	-	-	-	-	-	-	-	-	-	-
AC146507.3	6.35085e-61	0.001255	0.189	0.254	2.38665e-57	NA	0.00120297	-5.27485e-05	ENSG00000286634	ENSG00000286634	lncRNA	GRCh38.98	chr5	+	177260340	177263909	3570	-	-	novel transcript, sense intronic to NSD1	-	-	-	-	-	-	-	-	-	-
AIRE	6.94485e-61	0.009307	0.765	0.391	2.60987e-57	NA	0.009666	0.000312632	ENSG00000160224	ENSG00000160224	protein_coding	GRCh38.98	chr21	+	44285838	44298648	12811	hsa:326:AIRE, AIRE1, APECED, APS1, APSI, PGA1	326	autoimmune regulator [Source:HGNC Symbol;Acc:HGNC:360]	hsa04120:Ubiquitin mediated proteolysis;hsa05340:Primary immunodeficiency	-	-	-	240300:Autoimmune polyendocrinopathy syndrome , type I, with or without reversible metaphyseal dysplasia	Immune system diseases;Primary immunodeficiency;H00107:Other well-defined immunodeficiency syndromes	Rheumatoid arthritis	GO:0001775:cell activation;GO:0002376:immune system process;GO:0002520:immune system development;GO:0002521:leukocyte differentiation;GO:0006139:nucleobase-containing compound metabolic process;GO:0006351:transcription, DNA-templated;GO:0006355:regulation of transcription, DNA-templated;GO:0006357:regulation of transcription from RNA polymerase II promoter;GO:0006366:transcription from RNA polyme…	GO:0000975:regulatory region DNA binding;GO:0000976:transcription regulatory region sequence-specific DNA binding;GO:0000977:RNA polymerase II regulatory region sequence-specific DNA binding;GO:0000981:RNA polymerase II transcription factor activity, sequence-specific DNA binding;GO:0000988:transcription factor activity, protein binding;GO:0000989:transcription factor activity, transcription fact…	GO:0005622:intracellular;GO:0005623:cell;GO:0005634:nucleus;GO:0005737:cytoplasm;GO:0043226:organelle;GO:0043227:membrane-bounded organelle;GO:0043229:intracellular organelle;GO:0043231:intracellular membrane-bounded organelle;GO:0044424:intracellular part;GO:0044464:cell part
TUBB3	8.9545e-61	0.00922057	0.701	0.289	3.3651e-57	NA	0.00711485	-0.00212865	ENSG00000258947	ENSG00000258947	protein_coding	GRCh38.98	chr16	+	89921392	89938761	17370	hsa:10381:TUBB3, CDCBM, CDCBM1, CFEOM3, CFEOM3A, FEOM3, TUBB4, beta-4	10381	tubulin beta 3 class III [Source:HGNC Symbol;Acc:HGNC:20772]	hsa04145:Phagosome;hsa04540:Gap junction;hsa05130:Pathogenic Escherichia coli infection	R-HSA-190872:Transport of connexons to the plasma membrane;R-HSA-6811434:COPI-dependent Golgi-to-ER retrograde traffic;R-HSA-380287:Centrosome maturation;R-HSA-446203:Asparagine N-linked glycosylation;R-HSA-6807878:COPI-mediated anterograde transport;R-HSA-983231:Factors involved in megakaryocyte development and platelet production;R-HSA-380270:Recruitment of mitotic centrosome proteins and compl…	-	P00029:Huntington disease;P00016:Cytoskeletal regulation by Rho GTPase	600638:Fibrosis of extraocular muscles, congenital, 3A;614039:Cortical dysplasia, complex, with other brain malformations 1	Nervous system diseases;Other nervous and sensory system diseases;H00838:Congenital fibrosis of the extraocular muscles (CFEOM)	-	GO:0000278:mitotic cell cycle;GO:0000280:nuclear division;GO:0000902:cell morphogenesis;GO:0000904:cell morphogenesis involved in differentiation;GO:0006928:movement of cell or subcellular component;GO:0006935:chemotaxis;GO:0006996:organelle organization;GO:0007017:microtubule-based process;GO:0007049:cell cycle;GO:0007067:mitotic nuclear division;GO:0007275:multicellular organism development;GO:…	GO:0000166:nucleotide binding;GO:0001882:nucleoside binding;GO:0001883:purine nucleoside binding;GO:0003824:catalytic activity;GO:0003924:GTPase activity;GO:0005198:structural molecule activity;GO:0005200:structural constituent of cytoskeleton;GO:0005488:binding;GO:0005515:protein binding;GO:0005525:GTP binding;GO:0016462:pyrophosphatase activity;GO:0016787:hydrolase activity;GO:0016817:hydrolase…	GO:0005576:extracellular region;GO:0005622:intracellular;GO:0005623:cell;GO:0005634:nucleus;GO:0005737:cytoplasm;GO:0005856:cytoskeleton;GO:0005874:microtubule;GO:0015630:microtubule cytoskeleton;GO:0030424:axon;GO:0030425:dendrite;GO:0031982:vesicle;GO:0031988:membrane-bounded vesicle;GO:0036477:somatodendritic compartment;GO:0042995:cell projection;GO:0043005:neuron projection;GO:0043025:neuron…
AC092821.3	1.31192e-60	0.261927	0.739	0.512	4.9302e-57	NA	0.358537	0.0454856	ENSG00000284634	ENSG00000284634	lncRNA	GRCh38.98	chr12	+	9448295	9658392	210098	-	-	novel transcript	-	-	-	-	-	-	-	-	-	-
TNFSF13B	3.47219e-60	-0.331561	0.599	0.912	1.30485e-56	NA	1.18645	2.04603	ENSG00000102524	ENSG00000102524	protein_coding	GRCh38.98	chr13	+	108251240	108308484	57245	hsa:10673:TNFSF13B, BAFF, BLYS, CD257, DTL, TALL-1, TALL1, THANK, TNFSF20, TNLG7A, ZTNF4	10673	TNF superfamily member 13b [Source:HGNC Symbol;Acc:HGNC:11929]	hsa04060:Cytokine-cytokine receptor interaction;hsa04672:Intestinal immune network for IgA production;hsa04064:NF-kappa B signaling pathway;hsa05323:Rheumatoid arthritis	R-HSA-168256:Immune System;R-HSA-1280215:Cytokine Signaling in Immune system;R-HSA-5668541:TNFR2 non-canonical NF-kB pathway;R-HSA-5669034:TNFs bind their physiological receptors;R-HSA-5676594:TNF receptor superfamily (TNFSF) members mediating non-canonical NF-kB pathway	-	-	-	-	-	GO:0001775:cell activation;GO:0002376:immune system process;GO:0002682:regulation of immune system process;GO:0002684:positive regulation of immune system process;GO:0002694:regulation of leukocyte activation;GO:0002696:positive regulation of leukocyte activation;GO:0006955:immune response;GO:0007154:cell communication;GO:0007165:signal transduction;GO:0007166:cell surface receptor signaling path…	GO:0005102:receptor binding;GO:0005125:cytokine activity;GO:0005126:cytokine receptor binding;GO:0005164:tumor necrosis factor receptor binding;GO:0005488:binding;GO:0005515:protein binding;GO:0032813:tumor necrosis factor receptor superfamily binding	GO:0005576:extracellular region;GO:0005615:extracellular space;GO:0005622:intracellular;GO:0005623:cell;GO:0005737:cytoplasm;GO:0005886:plasma membrane;GO:0016020:membrane;GO:0016021:integral component of membrane;GO:0031224:intrinsic component of membrane;GO:0044421:extracellular region part;GO:0044424:intracellular part;GO:0044425:membrane part;GO:0044444:cytoplasmic part;GO:0044464:cell part;G…
EFNA1	5.48845e-60	0.000593057	0.683	0.143	2.06256e-56	NA	0.000657144	6.38731e-05	ENSG00000169242	ENSG00000169242	protein_coding	GRCh38.98	chr1	+	155127876	155134899	7024	hsa:1942:EFNA1, B61, ECKLG, EFL1, EPLG1, LERK-1, LERK1, TNFAIP4	1942	ephrin A1 [Source:HGNC Symbol;Acc:HGNC:3221]	hsa04151:PI3K-Akt signaling pathway;hsa04014:Ras signaling pathway;hsa04015:Rap1 signaling pathway;hsa04360:Axon guidance	R-HSA-2682334:EPH-Ephrin signaling;R-HSA-1266738:Developmental Biology;R-HSA-422475:Axon guidance;R-HSA-3928665:EPH-ephrin mediated repulsion of cells;R-HSA-3928663:EPHA-mediated growth cone collapse	-	-	-	-	Prostate cancer;Obesity-related traits;Liver enzyme levels (gamma-glutamyl transferase)	GO:0000122:negative regulation of transcription from RNA polymerase II promoter;GO:0000165:MAPK cascade;GO:0000187:activation of MAPK activity;GO:0000902:cell morphogenesis;GO:0000904:cell morphogenesis involved in differentiation;GO:0001525:angiogenesis;GO:0001568:blood vessel development;GO:0001667:ameboidal-type cell migration;GO:0001837:epithelial to mesenchymal transition;GO:0001932:regulati…	GO:0005102:receptor binding;GO:0005488:binding;GO:0005515:protein binding;GO:0046875:ephrin receptor binding	GO:0005576:extracellular region;GO:0005623:cell;GO:0005886:plasma membrane;GO:0005887:integral component of plasma membrane;GO:0016020:membrane;GO:0016021:integral component of membrane;GO:0031224:intrinsic component of membrane;GO:0031225:anchored component of membrane;GO:0031226:intrinsic component of plasma membrane;GO:0031982:vesicle;GO:0031988:membrane-bounded vesicle;GO:0043226:organelle;GO…
AP002851.1	6.09322e-60	0.00491587	0.802	0.49	2.28983e-56	NA	0.0147237	0.00974772	ENSG00000283959	ENSG00000283959	lncRNA	GRCh38.98	chr8	+	102656464	102687118	30655	-	-	novel transcript	-	-	-	-	-	-	-	-	-	-
GRIP1	8.08293e-60	-0.0214347	0.136	0.256	3.03756e-56	NA	0.0118534	0.0337763	ENSG00000155974	ENSG00000155974	protein_coding	GRCh38.98	chr12	-	66347431	67069162	721732	hsa:23426:GRIP1, GRIP	23426	glutamate receptor interacting protein 1 [Source:HGNC Symbol;Acc:HGNC:18708]	-	R-HSA-112316:Neuronal System;R-HSA-416993:Trafficking of GluR2-containing AMPA receptors;R-HSA-399719:Trafficking of AMPA receptors;R-HSA-112315:Transmission across Chemical Synapses;R-HSA-399721:Glutamate Binding, Activation of AMPA Receptors and Synaptic Plasticity;R-HSA-112314:Neurotransmitter Receptor Binding And Downstream Transmission In The Postsynaptic Cell	-	-	219000:Fraser syndrome	Other congenital disorders;Congenital disorders of development;H00687:Fraser syndrome	-	GO:0006139:nucleobase-containing compound metabolic process;GO:0006351:transcription, DNA-templated;GO:0006355:regulation of transcription, DNA-templated;GO:0006725:cellular aromatic compound metabolic process;GO:0006807:nitrogen compound metabolic process;GO:0007154:cell communication;GO:0007165:signal transduction;GO:0007275:multicellular organism development;GO:0007399:nervous system developme…	GO:0000988:transcription factor activity, protein binding;GO:0000989:transcription factor activity, transcription factor binding;GO:0003712:transcription cofactor activity;GO:0003713:transcription coactivator activity;GO:0005102:receptor binding;GO:0005198:structural molecule activity;GO:0005488:binding;GO:0005515:protein binding;GO:0008013:beta-catenin binding;GO:0008022:protein C-terminus bindi…	GO:0005622:intracellular;GO:0005623:cell;GO:0005737:cytoplasm;GO:0005768:endosome;GO:0005773:vacuole;GO:0005783:endoplasmic reticulum;GO:0005829:cytosol;GO:0005886:plasma membrane;GO:0012505:endomembrane system;GO:0016020:membrane;GO:0016023:cytoplasmic, membrane-bounded vesicle;GO:0030054:cell junction;GO:0030425:dendrite;GO:0031410:cytoplasmic vesicle;GO:0031982:vesicle;GO:0031988:membrane-boun…
MYL9	8.20415e-60	-1.21801	0.273	0.533	3.08312e-56	NA	2.64862	11.334	ENSG00000101335	ENSG00000101335	protein_coding	GRCh38.98	chr20	+	36541497	36551447	9951	hsa:10398:MYL9, LC20, MLC-2C, MLC2, MRLC1, MYRL2	10398	myosin light chain 9 [Source:HGNC Symbol;Acc:HGNC:15754]	hsa04024:cAMP signaling pathway;hsa04530:Tight junction;hsa04670:Leukocyte transendothelial migration;hsa04022:cGMP-PKG signaling pathway;hsa04810:Regulation of actin cytoskeleton;hsa04921:Oxytocin signaling pathway;hsa04270:Vascular smooth muscle contraction;hsa04510:Focal adhesion	R-HSA-2682334:EPH-Ephrin signaling;R-HSA-5627117:RHO GTPases Activate ROCKs;R-HSA-400685:Sema4D in semaphorin signaling;R-HSA-373755:Semaphorin interactions;R-HSA-194315:Signaling by Rho GTPases;R-HSA-1266738:Developmental Biology;R-HSA-397014:Muscle contraction;R-HSA-422475:Axon guidance;R-HSA-195258:RHO GTPase Effectors;R-HSA-416572:Sema4D induced cell migration and growth-cone collapse;R-HSA-1…	-	-	-	-	-	GO:0001775:cell activation;GO:0003008:system process;GO:0003012:muscle system process;GO:0006936:muscle contraction;GO:0006937:regulation of muscle contraction;GO:0006950:response to stress;GO:0007155:cell adhesion;GO:0007596:blood coagulation;GO:0007599:hemostasis;GO:0009611:response to wounding;GO:0009987:cellular process;GO:0016337:single organismal cell-cell adhesion;GO:0022610:biological adh…	GO:0005198:structural molecule activity;GO:0005488:binding;GO:0005509:calcium ion binding;GO:0005515:protein binding;GO:0008092:cytoskeletal protein binding;GO:0008307:structural constituent of muscle;GO:0017022:myosin binding;GO:0032036:myosin heavy chain binding;GO:0043167:ion binding;GO:0043169:cation binding;GO:0046872:metal ion binding	GO:0001725:stress fiber;GO:0005622:intracellular;GO:0005623:cell;GO:0005737:cytoplasm;GO:0005829:cytosol;GO:0005856:cytoskeleton;GO:0005859:muscle myosin complex;GO:0015629:actin cytoskeleton;GO:0016459:myosin complex;GO:0016460:myosin II complex;GO:0030016:myofibril;GO:0030017:sarcomere;GO:0030018:Z disc;GO:0031674:I band;GO:0032432:actin filament bundle;GO:0032991:macromolecular complex;GO:0042…
AL157912.1	2.36738e-59	0.0110066	0.706	0.238	8.89661e-56	NA	0.0116363	0.000562683	ENSG00000258560	ENSG00000258560	lncRNA	GRCh38.98	chr14	-	100052803	100074878	22076	-	-	novel transcript, antisense to EVL	-	-	-	-	-	-	-	-	-	-
ZNF425	2.78432e-59	0.0236909	0.728	0.412	1.04635e-55	NA	0.0249251	0.00092907	ENSG00000204947	ENSG00000204947	protein_coding	GRCh38.98	chr7	-	149102784	149126324	23541	hsa:155054:ZNF425	155054	zinc finger protein 425 [Source:HGNC Symbol;Acc:HGNC:20690]	-	R-HSA-212436:Generic Transcription Pathway;R-HSA-74160:Gene Expression	-	-	-	-	-	GO:0006139:nucleobase-containing compound metabolic process;GO:0006351:transcription, DNA-templated;GO:0006355:regulation of transcription, DNA-templated;GO:0006725:cellular aromatic compound metabolic process;GO:0006807:nitrogen compound metabolic process;GO:0008152:metabolic process;GO:0009058:biosynthetic process;GO:0009059:macromolecule biosynthetic process;GO:0009889:regulation of biosynthet…	GO:0003676:nucleic acid binding;GO:0003677:DNA binding;GO:0005488:binding;GO:0005515:protein binding;GO:0043167:ion binding;GO:0043169:cation binding;GO:0046872:metal ion binding;GO:0097159:organic cyclic compound binding;GO:1901363:heterocyclic compound binding	GO:0005622:intracellular;GO:0005623:cell;GO:0005634:nucleus;GO:0005737:cytoplasm;GO:0043226:organelle;GO:0043227:membrane-bounded organelle;GO:0043229:intracellular organelle;GO:0043231:intracellular membrane-bounded organelle;GO:0044424:intracellular part;GO:0044464:cell part
PROK2	2.78649e-59	0.195748	0.752	0.357	1.04716e-55	NA	0.367163	0.124109	ENSG00000163421	ENSG00000163421	protein_coding	GRCh38.98	chr3	-	71771655	71785206	13552	hsa:60675:PROK2, BV8, HH4, KAL4, MIT1, PK2	60675	prokineticin 2 [Source:HGNC Symbol;Acc:HGNC:18455]	-	R-HSA-373076:Class A/1 (Rhodopsin-like receptors);R-HSA-372790:Signaling by GPCR;R-HSA-375276:Peptide ligand-binding receptors;R-HSA-388396:GPCR downstream signaling;R-HSA-162582:Signal Transduction;R-HSA-881907:Gastrin-CREB signalling pathway via PKC and MAPK;R-HSA-500792:GPCR ligand binding;R-HSA-416476:G alpha (q) signalling events	-	-	610628:Hypogonadotropic hypogonadism 4 with or without anosmia	Endocrine and metabolic diseases;Hypothalamus and pituitary gland diseases;H00255:Hypogonadotropic hypogonadism	-	GO:0000003:reproduction;GO:0000165:MAPK cascade;GO:0000187:activation of MAPK activity;GO:0001525:angiogenesis;GO:0001568:blood vessel development;GO:0001932:regulation of protein phosphorylation;GO:0001934:positive regulation of protein phosphorylation;GO:0001944:vasculature development;GO:0003008:system process;GO:0003012:muscle system process;GO:0006464:cellular protein modification process;GO…	GO:0001664:G-protein coupled receptor binding;GO:0005102:receptor binding;GO:0005488:binding;GO:0005515:protein binding	GO:0005576:extracellular region;GO:0005623:cell
PBXIP1	4.3242e-59	0.541568	0.776	0.635	1.62504e-55	NA	1.13649	0.243087	ENSG00000163346	ENSG00000163346	protein_coding	GRCh38.98	chr1	-	154944076	154956123	12048	hsa:57326:PBXIP1, HPIP	57326	PBX homeobox interacting protein 1 [Source:HGNC Symbol;Acc:HGNC:21199]	-	-	-	-	-	-	Prostate cancer	GO:0006139:nucleobase-containing compound metabolic process;GO:0006351:transcription, DNA-templated;GO:0006355:regulation of transcription, DNA-templated;GO:0006725:cellular aromatic compound metabolic process;GO:0006807:nitrogen compound metabolic process;GO:0007275:multicellular organism development;GO:0008152:metabolic process;GO:0009058:biosynthetic process;GO:0009059:macromolecule biosynthet…	GO:0000988:transcription factor activity, protein binding;GO:0000989:transcription factor activity, transcription factor binding;GO:0003712:transcription cofactor activity;GO:0003714:transcription corepressor activity;GO:0005488:binding;GO:0005515:protein binding	GO:0005622:intracellular;GO:0005623:cell;GO:0005634:nucleus;GO:0005737:cytoplasm;GO:0005829:cytosol;GO:0005856:cytoskeleton;GO:0005874:microtubule;GO:0015630:microtubule cytoskeleton;GO:0043226:organelle;GO:0043227:membrane-bounded organelle;GO:0043228:non-membrane-bounded organelle;GO:0043229:intracellular organelle;GO:0043231:intracellular membrane-bounded organelle;GO:0043232:intracellular non…
AL035634.1	4.41597e-59	0.00349075	0.784	0.324	1.65952e-55	NA	0.00405663	0.000557829	ENSG00000236324	ENSG00000236324	lncRNA	GRCh38.98	chr6	-	157885114	157892786	7673	-	-	novel transcript	-	-	-	-	-	-	-	-	-	-
RAB32	4.73113e-59	-0.469307	0.667	0.832	1.77796e-55	NA	0.621154	1.59204	ENSG00000118508	ENSG00000118508	protein_coding	GRCh38.98	chr6	+	146543833	146554953	11121	hsa:10981:RAB32	10981	RAB32, member RAS oncogene family [Source:HGNC Symbol;Acc:HGNC:9772]	-	-	-	-	-	-	Leprosy	GO:0002376:immune system process;GO:0006810:transport;GO:0006996:organelle organization;GO:0007034:vacuolar transport;GO:0007154:cell communication;GO:0007165:signal transduction;GO:0007264:small GTPase mediated signal transduction;GO:0009605:response to external stimulus;GO:0009987:cellular process;GO:0016043:cellular component organization;GO:0016050:vesicle organization;GO:0016197:endosomal tr…	GO:0000166:nucleotide binding;GO:0001882:nucleoside binding;GO:0001883:purine nucleoside binding;GO:0003824:catalytic activity;GO:0003924:GTPase activity;GO:0005488:binding;GO:0005515:protein binding;GO:0005525:GTP binding;GO:0016462:pyrophosphatase activity;GO:0016787:hydrolase activity;GO:0016817:hydrolase activity, acting on acid anhydrides;GO:0016818:hydrolase activity, acting on acid anhydri…	GO:0005622:intracellular;GO:0005623:cell;GO:0005737:cytoplasm;GO:0005739:mitochondrion;GO:0005740:mitochondrial envelope;GO:0005741:mitochondrial outer membrane;GO:0005768:endosome;GO:0005769:early endosome;GO:0005773:vacuole;GO:0005794:Golgi apparatus;GO:0005802:trans-Golgi network;GO:0012505:endomembrane system;GO:0012506:vesicle membrane;GO:0016020:membrane;GO:0016023:cytoplasmic, membrane-bou…
MELK	4.9426e-59	0.00038125	0.695	0.145	1.85743e-55	NA	0.000383829	2.5054e-06	ENSG00000165304	ENSG00000165304	protein_coding	GRCh38.98	chr9	+	36572862	36677683	104822	hsa:9833:MELK, HPK38	9833	maternal embryonic leucine zipper kinase [Source:HGNC Symbol;Acc:HGNC:16870]	-	-	-	-	-	-	-	GO:0000086:G2/M transition of mitotic cell cycle;GO:0000278:mitotic cell cycle;GO:0002376:immune system process;GO:0002520:immune system development;GO:0006464:cellular protein modification process;GO:0006468:protein phosphorylation;GO:0006793:phosphorus metabolic process;GO:0006796:phosphate-containing compound metabolic process;GO:0006915:apoptotic process;GO:0006950:response to stress;GO:00069…	GO:0000166:nucleotide binding;GO:0001882:nucleoside binding;GO:0001883:purine nucleoside binding;GO:0003824:catalytic activity;GO:0004672:protein kinase activity;GO:0004674:protein serine/threonine kinase activity;GO:0004713:protein tyrosine kinase activity;GO:0004715:non-membrane spanning protein tyrosine kinase activity;GO:0005488:binding;GO:0005509:calcium ion binding;GO:0005515:protein bindin…	GO:0005622:intracellular;GO:0005623:cell;GO:0005634:nucleus;GO:0005737:cytoplasm;GO:0005886:plasma membrane;GO:0005938:cell cortex;GO:0016020:membrane;GO:0043226:organelle;GO:0043227:membrane-bounded organelle;GO:0043229:intracellular organelle;GO:0043231:intracellular membrane-bounded organelle;GO:0044424:intracellular part;GO:0044444:cytoplasmic part;GO:0044464:cell part;GO:0071944:cell periphe…
AKR1C3	5.52931e-59	0.172366	0.787	0.514	2.07792e-55	NA	0.253912	0.055382	ENSG00000196139	ENSG00000196139	protein_coding	GRCh38.98	chr10	+	5035354	5107686	72333	hsa:8644:AKR1C3, DD3, DDX, HA1753, HAKRB, HAKRe, HSD17B5, PGFS, hluPGFS	8644	aldo-keto reductase family 1 member C3 [Source:HGNC Symbol;Acc:HGNC:386]	hsa01100:Metabolic pathways;hsa04913:Ovarian steroidogenesis;hsa00590:Arachidonic acid metabolism;hsa00140:Steroid hormone biosynthesis	R-HSA-5362517:Signaling by Retinoic Acid;R-HSA-2142753:Arachidonic acid metabolism;R-HSA-975634:Retinoid metabolism and transport;R-HSA-1430728:Metabolism;R-HSA-162582:Signal Transduction;R-HSA-193368:Synthesis of bile acids and bile salts via 7alpha-hydroxycholesterol;R-HSA-556833:Metabolism of lipids and lipoproteins;R-HSA-194068:Bile acid and bile salt metabolism;R-HSA-192105:Synthesis of bile…	PWY-7305:superpathway of steroid hormone biosynthesis;PWY66-378:androgen biosynthesis;PWY-7455:allopregnanolone biosynthesis	-	-	-	-	GO:0000003:reproduction;GO:0000060:protein import into nucleus, translocation;GO:0000302:response to reactive oxygen species;GO:0001101:response to acid chemical;GO:0001516:prostaglandin biosynthetic process;GO:0001523:retinoid metabolic process;GO:0001676:long-chain fatty acid metabolic process;GO:0002138:retinoic acid biosynthetic process;GO:0003006:developmental process involved in reproductio…	GO:0001758:retinal dehydrogenase activity;GO:0003824:catalytic activity;GO:0004032:alditol:NADP+ 1-oxidoreductase activity;GO:0004033:aldo-keto reductase (NADP) activity;GO:0004497:monooxygenase activity;GO:0004745:retinol dehydrogenase activity;GO:0008106:alcohol dehydrogenase (NADP+) activity;GO:0016229:steroid dehydrogenase activity;GO:0016491:oxidoreductase activity;GO:0016614:oxidoreductase …	GO:0005576:extracellular region;GO:0005622:intracellular;GO:0005623:cell;GO:0005634:nucleus;GO:0005737:cytoplasm;GO:0005829:cytosol;GO:0031982:vesicle;GO:0031988:membrane-bounded vesicle;GO:0043226:organelle;GO:0043227:membrane-bounded organelle;GO:0043229:intracellular organelle;GO:0043230:extracellular organelle;GO:0043231:intracellular membrane-bounded organelle;GO:0044421:extracellular region…
MFAP3L	6.81605e-59	-0.397037	0.43	0.797	2.56147e-55	NA	0.231319	0.831478	ENSG00000198948	ENSG00000198948	protein_coding	GRCh38.98	chr4	-	169986597	170033031	46435	hsa:9848:MFAP3L, NYD-sp9	9848	microfibril associated protein 3 like [Source:HGNC Symbol;Acc:HGNC:29083]	-	-	-	-	-	-	Anxiety disorder	-	GO:0005488:binding;GO:0005515:protein binding	GO:0005622:intracellular;GO:0005623:cell;GO:0005634:nucleus;GO:0005737:cytoplasm;GO:0005886:plasma membrane;GO:0016020:membrane;GO:0016021:integral component of membrane;GO:0031224:intrinsic component of membrane;GO:0043226:organelle;GO:0043227:membrane-bounded organelle;GO:0043229:intracellular organelle;GO:0043231:intracellular membrane-bounded organelle;GO:0044424:intracellular part;GO:0044425…
B3GNT10	8.2208e-59	0.0163519	0.696	0.236	3.08938e-55	NA	0.0160936	-0.000386311	ENSG00000214654	ENSG00000214654	protein_coding	GRCh38.98	chr9	+	120792403	120799918	7516	-	-	UDP-GlcNAc:betaGal beta-1,3-N-acetylglucosaminyltransferase 10 (putative) [Source:HGNC Symbol;Acc:HGNC:53652]	-	-	-	-	-	-	-	-	-	-
NKD1	1.07886e-58	-0.0287445	0.143	0.236	4.05434e-55	NA	-0.00533151	0.0236746	ENSG00000140807	ENSG00000140807	protein_coding	GRCh38.98	chr16	+	50548396	50649249	100854	hsa:85407:NKD1, Naked1	85407	NKD inhibitor of WNT signaling pathway 1 [Source:HGNC Symbol;Acc:HGNC:17045]	hsa04310:Wnt signaling pathway;hsa04390:Hippo signaling pathway	-	-	P00057:Wnt signaling pathway	-	-	Crohn's disease;Copper levels	GO:0001654:eye development;GO:0001736:establishment of planar polarity;GO:0001738:morphogenesis of a polarized epithelium;GO:0001754:eye photoreceptor cell differentiation;GO:0001756:somitogenesis;GO:0002009:morphogenesis of an epithelium;GO:0003002:regionalization;GO:0003401:axis elongation;GO:0006928:movement of cell or subcellular component;GO:0007154:cell communication;GO:0007164:establishmen…	GO:0005488:binding;GO:0005509:calcium ion binding;GO:0005515:protein binding;GO:0019904:protein domain specific binding;GO:0030165:PDZ domain binding;GO:0043167:ion binding;GO:0043169:cation binding;GO:0046872:metal ion binding	GO:0000159:protein phosphatase type 2A complex;GO:0005622:intracellular;GO:0005623:cell;GO:0005737:cytoplasm;GO:0005886:plasma membrane;GO:0008287:protein serine/threonine phosphatase complex;GO:0016020:membrane;GO:0032991:macromolecular complex;GO:0043234:protein complex;GO:0044424:intracellular part;GO:0044464:cell part;GO:0071944:cell periphery;GO:1902494:catalytic complex;GO:1903293:phosphata…
CD200R1	1.4729e-58	-0.0275784	0.732	0.422	5.53515e-55	NA	0.0523513	0.0817774	ENSG00000163606	ENSG00000163606	protein_coding	GRCh38.98	chr3	-	112921205	112975103	53899	hsa:131450:CD200R1, CD200R, HCRTR2, MOX2R, OX2R	131450	CD200 receptor 1 [Source:HGNC Symbol;Acc:HGNC:24235]	-	R-HSA-168256:Immune System;R-HSA-1280218:Adaptive Immune System;R-HSA-198933:Immunoregulatory interactions between a Lymphoid and a non-Lymphoid cell	-	-	-	-	Economic and political preferences	GO:0002376:immune system process;GO:0002682:regulation of immune system process;GO:0006955:immune response;GO:0009987:cellular process;GO:0016032:viral process;GO:0044403:symbiosis, encompassing mutualism through parasitism;GO:0044419:interspecies interaction between organisms;GO:0044764:multi-organism cellular process;GO:0048583:regulation of response to stimulus;GO:0050776:regulation of immune …	GO:0005488:binding;GO:0005515:protein binding	GO:0005576:extracellular region;GO:0005623:cell;GO:0005886:plasma membrane;GO:0016020:membrane;GO:0016021:integral component of membrane;GO:0031224:intrinsic component of membrane;GO:0032991:macromolecular complex;GO:0043234:protein complex;GO:0043235:receptor complex;GO:0044425:membrane part;GO:0044464:cell part;GO:0071944:cell periphery
CLIC3	2.15604e-58	0.488702	0.826	0.631	8.1024e-55	NA	1.52249	0.54735	ENSG00000169583	ENSG00000169583	protein_coding	GRCh38.98	chr9	-	136994608	136996568	1961	hsa:9022:CLIC3	9022	chloride intracellular channel 3 [Source:HGNC Symbol;Acc:HGNC:2064]	-	-	-	-	-	-	-	GO:0006810:transport;GO:0006811:ion transport;GO:0006820:anion transport;GO:0006821:chloride transport;GO:0007154:cell communication;GO:0007165:signal transduction;GO:0009987:cellular process;GO:0015698:inorganic anion transport;GO:0023052:signaling;GO:0032879:regulation of localization;GO:0034220:ion transmembrane transport;GO:0034762:regulation of transmembrane transport;GO:0034765:regulation o…	GO:0005215:transporter activity;GO:0005216:ion channel activity;GO:0005244:voltage-gated ion channel activity;GO:0005253:anion channel activity;GO:0005254:chloride channel activity;GO:0005488:binding;GO:0005515:protein binding;GO:0008509:anion transmembrane transporter activity;GO:0015075:ion transmembrane transporter activity;GO:0015103:inorganic anion transmembrane transporter activity;GO:00151…	GO:0005576:extracellular region;GO:0005622:intracellular;GO:0005623:cell;GO:0005634:nucleus;GO:0005737:cytoplasm;GO:0016020:membrane;GO:0016021:integral component of membrane;GO:0031224:intrinsic component of membrane;GO:0031982:vesicle;GO:0031988:membrane-bounded vesicle;GO:0032991:macromolecular complex;GO:0034702:ion channel complex;GO:0034707:chloride channel complex;GO:0043226:organelle;GO:0…
KIF14	2.55911e-58	-0.000638369	0.719	0.309	9.61712e-55	NA	2.227e-05	0.000660857	ENSG00000118193	ENSG00000118193	protein_coding	GRCh38.98	chr1	-	200551497	200620751	69255	hsa:9928:KIF14, MKS12	9928	kinesin family member 14 [Source:HGNC Symbol;Acc:HGNC:19181]	-	R-HSA-194315:Signaling by Rho GTPases;R-HSA-195258:RHO GTPase Effectors;R-HSA-162582:Signal Transduction;R-HSA-5625900:RHO GTPases activate CIT	-	-	616258:Meckel syndrome 12	Cancers;Cancers of eye, brain, and central nervous system;H01513:Retinoblastoma	Tandem gait	GO:0000070:mitotic sister chromatid segregation;GO:0000082:G1/S transition of mitotic cell cycle;GO:0000086:G2/M transition of mitotic cell cycle;GO:0000278:mitotic cell cycle;GO:0000280:nuclear division;GO:0000819:sister chromatid segregation;GO:0000902:cell morphogenesis;GO:0000904:cell morphogenesis involved in differentiation;GO:0000910:cytokinesis;GO:0001558:regulation of cell growth;GO:0001…	GO:0000166:nucleotide binding;GO:0001882:nucleoside binding;GO:0001883:purine nucleoside binding;GO:0003774:motor activity;GO:0003777:microtubule motor activity;GO:0003824:catalytic activity;GO:0005488:binding;GO:0005515:protein binding;GO:0005524:ATP binding;GO:0008017:microtubule binding;GO:0008092:cytoskeletal protein binding;GO:0008574:ATP-dependent microtubule motor activity, plus-end-direct…	GO:0005622:intracellular;GO:0005623:cell;GO:0005634:nucleus;GO:0005737:cytoplasm;GO:0005819:spindle;GO:0005829:cytosol;GO:0005856:cytoskeleton;GO:0005871:kinesin complex;GO:0005874:microtubule;GO:0005875:microtubule associated complex;GO:0005886:plasma membrane;GO:0015630:microtubule cytoskeleton;GO:0016020:membrane;GO:0030496:midbody;GO:0032991:macromolecular complex;GO:0043226:organelle;GO:0043…
LINC00544	3.25919e-58	0.00198917	0.752	0.207	1.22481e-54	NA	0.00327886	0.00128514	ENSG00000122043	ENSG00000122043	lncRNA	GRCh38.98	chr13	+	29935771	29950488	14718	-	-	long intergenic non-protein coding RNA 544 [Source:HGNC Symbol;Acc:HGNC:43679]	-	-	-	-	-	-	-	-	-	-
ZNF577	3.40418e-58	0.0215542	0.779	0.428	1.27929e-54	NA	0.0293326	0.00738355	ENSG00000161551	ENSG00000161551	protein_coding	GRCh38.98	chr19	-	51804816	51890950	86135	hsa:84765:ZNF577	84765	zinc finger protein 577 [Source:HGNC Symbol;Acc:HGNC:28673]	-	R-HSA-212436:Generic Transcription Pathway;R-HSA-74160:Gene Expression	-	-	-	-	Breast cancer	GO:0006139:nucleobase-containing compound metabolic process;GO:0006351:transcription, DNA-templated;GO:0006355:regulation of transcription, DNA-templated;GO:0006725:cellular aromatic compound metabolic process;GO:0006807:nitrogen compound metabolic process;GO:0008152:metabolic process;GO:0009058:biosynthetic process;GO:0009059:macromolecule biosynthetic process;GO:0009889:regulation of biosynthet…	GO:0001071:nucleic acid binding transcription factor activity;GO:0003676:nucleic acid binding;GO:0003677:DNA binding;GO:0003700:transcription factor activity, sequence-specific DNA binding;GO:0005488:binding;GO:0043167:ion binding;GO:0043169:cation binding;GO:0046872:metal ion binding;GO:0097159:organic cyclic compound binding;GO:1901363:heterocyclic compound binding	GO:0005622:intracellular;GO:0005623:cell;GO:0005634:nucleus;GO:0043226:organelle;GO:0043227:membrane-bounded organelle;GO:0043229:intracellular organelle;GO:0043231:intracellular membrane-bounded organelle;GO:0044424:intracellular part;GO:0044464:cell part
ISG20	3.47662e-58	0.505417	0.854	0.551	1.30651e-54	ISG	2.24087	0.955071	ENSG00000172183	ENSG00000172183	protein_coding	GRCh38.98	chr15	+	88636153	88656483	20331	hsa:3669:ISG20, CD25, HEM45	3669	interferon stimulated exonuclease gene 20 [Source:HGNC Symbol;Acc:HGNC:6130]	-	R-HSA-168256:Immune System;R-HSA-909733:Interferon alpha/beta signaling;R-HSA-913531:Interferon Signaling;R-HSA-1280215:Cytokine Signaling in Immune system	-	-	-	-	Obesity-related traits;Dupuytren's disease	GO:0000738:DNA catabolic process, exonucleolytic;GO:0002252:immune effector process;GO:0002376:immune system process;GO:0006139:nucleobase-containing compound metabolic process;GO:0006259:DNA metabolic process;GO:0006308:DNA catabolic process;GO:0006364:rRNA processing;GO:0006396:RNA processing;GO:0006401:RNA catabolic process;GO:0006725:cellular aromatic compound metabolic process;GO:0006807:nit…	GO:0000175:3'-5'-exoribonuclease activity;GO:0003676:nucleic acid binding;GO:0003723:RNA binding;GO:0003824:catalytic activity;GO:0004518:nuclease activity;GO:0004527:exonuclease activity;GO:0004529:exodeoxyribonuclease activity;GO:0004532:exoribonuclease activity;GO:0004536:deoxyribonuclease activity;GO:0004540:ribonuclease activity;GO:0005488:binding;GO:0008296:3'-5'-exodeoxyribonuclease activi…	GO:0005622:intracellular;GO:0005623:cell;GO:0005634:nucleus;GO:0005654:nucleoplasm;GO:0005730:nucleolus;GO:0005737:cytoplasm;GO:0015030:Cajal body;GO:0016604:nuclear body;GO:0016605:PML body;GO:0031974:membrane-enclosed lumen;GO:0031981:nuclear lumen;GO:0043226:organelle;GO:0043227:membrane-bounded organelle;GO:0043228:non-membrane-bounded organelle;GO:0043229:intracellular organelle;GO:0043231:i…
TNF	4.91141e-58	0.0595129	0.78	0.361	1.84571e-54	NA	0.308801	0.233182	ENSG00000232810	ENSG00000232810	protein_coding	GRCh38.98	chr6	+	31575565	31578336	2772	hsa:7124:TNF, DIF, TNF-alpha, TNFA, TNFSF2, TNLG1F	7124	tumor necrosis factor [Source:HGNC Symbol;Acc:HGNC:11892]	hsa05160:Hepatitis C;hsa04060:Cytokine-cytokine receptor interaction;hsa04620:Toll-like receptor signaling pathway;hsa04622:RIG-I-like receptor signaling pathway;hsa04650:Natural killer cell mediated cytotoxicity;hsa05152:Tuberculosis;hsa05161:Hepatitis B;hsa05164:Influenza A;hsa05168:Herpes simplex infection;hsa04150:mTOR signaling pathway;hsa05166:HTLV-I infection;hsa05205:Proteoglycans in canc…	R-HSA-381340:Transcriptional regulation of white adipocyte differentiation;R-HSA-1266738:Developmental Biology;R-HSA-75893:TNF signaling;R-HSA-73887:Death Receptor Signalling;R-HSA-168256:Immune System;R-HSA-1280215:Cytokine Signaling in Immune system;R-HSA-162582:Signal Transduction;R-HSA-5668541:TNFR2 non-canonical NF-kB pathway;R-HSA-5357956:TNFR1-induced NFkappaB signaling pathway;R-HSA-53577…	-	P00057:Wnt signaling pathway;P00006:Apoptosis signaling pathway	611162:Malaria, resistance to;600807:Asthma;157300:Migraine, resistance to	Immune system diseases;Allergies and autoimmune diseases;H00079:Asthma;H00080:Systemic lupus erythematosus;H00083:Allograft rejection;H00084:Graft-versus-host disease	Crohn's disease;AIDS progression;Neonatal lupus;Psychosis (atypical)	GO:0000060:protein import into nucleus, translocation;GO:0000122:negative regulation of transcription from RNA polymerase II promoter;GO:0000165:MAPK cascade;GO:0000185:activation of MAPKKK activity;GO:0000187:activation of MAPK activity;GO:0000302:response to reactive oxygen species;GO:0000303:response to superoxide;GO:0000305:response to oxygen radical;GO:0001101:response to acid chemical;GO:00…
ion of protein transport;GO:0051234:establishment of localization;GO:0051235:maintenance of location;GO:0051239:regulation of multicellular organismal process;GO:0051240:positive regulation of multicellular organismal process;GO:0051241:negative regulation of multicellular organismal process;GO:0051246:regulation of protein metabolic process;GO:0051247:positive regulation of protein metabolic pro…	GO:0000975:regulatory region DNA binding;GO:0001067:regulatory region nucleic acid binding;GO:0002020:protease binding;GO:0003676:nucleic acid binding;GO:0003677:DNA binding;GO:0005102:receptor binding;GO:0005125:cytokine activity;GO:0005126:cytokine receptor binding;GO:0005164:tumor necrosis factor receptor binding;GO:0005488:binding;GO:0005515:protein binding;GO:0019899:enzyme binding;GO:003281…	GO:0001891:phagocytic cup;GO:0005576:extracellular region;GO:0005615:extracellular space;GO:0005622:intracellular;GO:0005623:cell;GO:0005737:cytoplasm;GO:0005768:endosome;GO:0005773:vacuole;GO:0005886:plasma membrane;GO:0005887:integral component of plasma membrane;GO:0009897:external side of plasma membrane;GO:0009986:cell surface;GO:0012505:endomembrane system;GO:0016020:membrane;GO:0016021:int…
ZSCAN20	8.71074e-58	0.0217184	0.742	0.377	3.2735e-54	NA	0.0234645	0.0014762	ENSG00000121903	ENSG00000121903	protein_coding	GRCh38.98	chr1	+	33472645	33496507	23863	hsa:7579:ZSCAN20, KOX29, ZFP-31, ZNF31, ZNF360	7579	zinc finger and SCAN domain containing 20 [Source:HGNC Symbol;Acc:HGNC:13093]	-	-	-	-	-	-	Neuropathic pain in type 2 diabetes	GO:0006139:nucleobase-containing compound metabolic process;GO:0006351:transcription, DNA-templated;GO:0006355:regulation of transcription, DNA-templated;GO:0006725:cellular aromatic compound metabolic process;GO:0006807:nitrogen compound metabolic process;GO:0008152:metabolic process;GO:0009058:biosynthetic process;GO:0009059:macromolecule biosynthetic process;GO:0009889:regulation of biosynthet…	GO:0000975:regulatory region DNA binding;GO:0000976:transcription regulatory region sequence-specific DNA binding;GO:0000977:RNA polymerase II regulatory region sequence-specific DNA binding;GO:0001012:RNA polymerase II regulatory region DNA binding;GO:0001067:regulatory region nucleic acid binding;GO:0001071:nucleic acid binding transcription factor activity;GO:0003676:nucleic acid binding;GO:00…	GO:0005622:intracellular;GO:0005623:cell;GO:0005634:nucleus;GO:0043226:organelle;GO:0043227:membrane-bounded organelle;GO:0043229:intracellular organelle;GO:0043231:intracellular membrane-bounded organelle;GO:0044424:intracellular part;GO:0044464:cell part
KCNJ14	1.37152e-57	0.00728534	0.709	0.273	5.15418e-54	NA	0.00740457	9.19504e-05	ENSG00000182324	ENSG00000182324	protein_coding	GRCh38.98	chr19	+	48455509	48466980	11472	hsa:3770:KCNJ14, IRK4, KIR2.4	3770	potassium voltage-gated channel subfamily J member 14 [Source:HGNC Symbol;Acc:HGNC:6260]	hsa04921:Oxytocin signaling pathway;hsa04725:Cholinergic synapse	R-HSA-1296053:Classical Kir channels;R-HSA-397014:Muscle contraction;R-HSA-112316:Neuronal System;R-HSA-1296071:Potassium Channels;R-HSA-1296065:Inwardly rectifying K+ channels;R-HSA-5576886:Phase 4 - resting membrane potential;R-HSA-5576891:Cardiac conduction	-	-	-	-	-	GO:0003008:system process;GO:0003013:circulatory system process;GO:0003015:heart process;GO:0006810:transport;GO:0006811:ion transport;GO:0006812:cation transport;GO:0006813:potassium ion transport;GO:0008015:blood circulation;GO:0008016:regulation of heart contraction;GO:0009987:cellular process;GO:0010107:potassium ion import;GO:0015672:monovalent inorganic cation transport;GO:0023052:signaling…	GO:0004872:receptor activity;GO:0005215:transporter activity;GO:0005216:ion channel activity;GO:0005242:inward rectifier potassium channel activity;GO:0005244:voltage-gated ion channel activity;GO:0005249:voltage-gated potassium channel activity;GO:0005261:cation channel activity;GO:0005267:potassium channel activity;GO:0008324:cation transmembrane transporter activity;GO:0015075:ion transmembran…	GO:0005623:cell;GO:0005886:plasma membrane;GO:0005887:integral component of plasma membrane;GO:0008076:voltage-gated potassium channel complex;GO:0016020:membrane;GO:0016021:integral component of membrane;GO:0030425:dendrite;GO:0031224:intrinsic component of membrane;GO:0031226:intrinsic component of plasma membrane;GO:0032991:macromolecular complex;GO:0034702:ion channel complex;GO:0034703:catio…
TNFRSF9	1.84307e-57	0.0204645	0.781	0.617	6.92627e-54	Immunocostimulators	0.027025	0.00622097	ENSG00000049249	ENSG00000049249	protein_coding	GRCh38.98	chr1	-	7915894	7943165	27272	hsa:3604:TNFRSF9, 4-1BB, CD137, CDw137, ILA	3604	TNF receptor superfamily member 9 [Source:HGNC Symbol;Acc:HGNC:11924]	hsa04060:Cytokine-cytokine receptor interaction	-	-	-	-	-	Psoriasis;Celiac disease;Rheumatoid arthritis;Inflammatory bowel disease;Ulcerative colitis	GO:0001816:cytokine production;GO:0001817:regulation of cytokine production;GO:0001818:negative regulation of cytokine production;GO:0002237:response to molecule of bacterial origin;GO:0002376:immune system process;GO:0006461:protein complex assembly;GO:0006810:transport;GO:0006915:apoptotic process;GO:0006950:response to stress;GO:0006952:defense response;GO:0006954:inflammatory response;GO:0006…	GO:0004871:signal transducer activity;GO:0004872:receptor activity;GO:0004888:transmembrane signaling receptor activity;GO:0005031:tumor necrosis factor-activated receptor activity;GO:0005035:death receptor activity;GO:0005488:binding;GO:0005515:protein binding;GO:0019955:cytokine binding;GO:0038023:signaling receptor activity;GO:0060089:molecular transducer activity	GO:0005576:extracellular region;GO:0005615:extracellular space;GO:0005623:cell;GO:0005886:plasma membrane;GO:0005887:integral component of plasma membrane;GO:0009897:external side of plasma membrane;GO:0009986:cell surface;GO:0016020:membrane;GO:0016021:integral component of membrane;GO:0031224:intrinsic component of membrane;GO:0031226:intrinsic component of plasma membrane;GO:0044421:extracellu…
AMOTL1	1.94397e-57	-0.00256394	0.241	0.58	7.30545e-54	NA	0.00561082	0.00819246	ENSG00000166025	ENSG00000166025	protein_coding	GRCh38.98	chr11	+	94706431	94876748	170318	hsa:154810:AMOTL1, JEAP	154810	angiomotin like 1 [Source:HGNC Symbol;Acc:HGNC:17811]	hsa04530:Tight junction	R-HSA-162582:Signal Transduction;R-HSA-2028269:Signaling by Hippo	-	-	-	-	Attention deficit hyperactivity disorder and conduct disorder;Chromium levels	GO:0001667:ameboidal-type cell migration;GO:0003365:establishment of cell polarity involved in ameboidal cell migration;GO:0006928:movement of cell or subcellular component;GO:0007154:cell communication;GO:0007163:establishment or maintenance of cell polarity;GO:0007165:signal transduction;GO:0007166:cell surface receptor signaling pathway;GO:0007267:cell-cell signaling;GO:0009987:cellular proces…	GO:0005488:binding;GO:0005515:protein binding;GO:0042802:identical protein binding	GO:0005622:intracellular;GO:0005623:cell;GO:0005634:nucleus;GO:0005737:cytoplasm;GO:0005829:cytosol;GO:0005886:plasma membrane;GO:0005911:cell-cell junction;GO:0005923:bicellular tight junction;GO:0008180:COP9 signalosome;GO:0016020:membrane;GO:0016324:apical plasma membrane;GO:0030027:lamellipodium;GO:0030054:cell junction;GO:0031252:cell leading edge;GO:0031410:cytoplasmic vesicle;GO:0031982:ve…
TMEM40	5.23973e-57	-1.20966	0.457	0.844	1.96909e-53	NA	1.06036	5.90702	ENSG00000088726	ENSG00000088726	protein_coding	GRCh38.98	chr3	-	12733528	12769457	35930	hsa:55287:TMEM40	55287	transmembrane protein 40 [Source:HGNC Symbol;Acc:HGNC:25620]	-	-	-	-	-	-	-	-	-	GO:0016020:membrane;GO:0016021:integral component of membrane;GO:0031224:intrinsic component of membrane;GO:0044425:membrane part
CORO6	5.36453e-57	0.00211157	0.245	0.43	2.01599e-53	NA	0.00174569	-0.00036733	ENSG00000167549	ENSG00000167549	protein_coding	GRCh38.98	chr17	-	29614756	29622907	8152	hsa:84940:CORO6	84940	coronin 6 [Source:HGNC Symbol;Acc:HGNC:21356]	-	-	-	-	-	-	-	GO:0006996:organelle organization;GO:0007010:cytoskeleton organization;GO:0009987:cellular process;GO:0016043:cellular component organization;GO:0030029:actin filament-based process;GO:0030036:actin cytoskeleton organization;GO:0044699:single-organism process;GO:0044763:single-organism cellular process;GO:0071840:cellular component organization or biogenesis;GO:1902589:single-organism organelle o…	GO:0003779:actin binding;GO:0005488:binding;GO:0005515:protein binding;GO:0008092:cytoskeletal protein binding;GO:0032403:protein complex binding;GO:0044877:macromolecular complex binding;GO:0051015:actin filament binding	GO:0005622:intracellular;GO:0005623:cell;GO:0005856:cytoskeleton;GO:0015629:actin cytoskeleton;GO:0043226:organelle;GO:0043228:non-membrane-bounded organelle;GO:0043229:intracellular organelle;GO:0043232:intracellular non-membrane-bounded organelle;GO:0044424:intracellular part;GO:0044464:cell part
GP9	6.38648e-57	-1.3928	0.446	0.799	2.40004e-53	NA	3.24392	16.0865	ENSG00000169704	ENSG00000169704	protein_coding	GRCh38.98	chr3	+	129060767	129062406	1640	hsa:2815:GP9, CD42a, GPIX	2815	glycoprotein IX platelet [Source:HGNC Symbol;Acc:HGNC:4444]	hsa04640:Hematopoietic cell lineage;hsa04611:Platelet activation;hsa04512:ECM-receptor interaction	R-HSA-75892:Platelet Adhesion to exposed collagen;R-HSA-76009:Platelet Aggregation (Plug Formation);R-HSA-140837:Intrinsic Pathway of Fibrin Clot Formation;R-HSA-430116:GP1b-IX-V activation signalling;R-HSA-140877:Formation of Fibrin Clot (Clotting Cascade);R-HSA-109582:Hemostasis;R-HSA-76002:Platelet activation, signaling and aggregation	-	P00011:Blood coagulation	231200:Bernard-Soulier syndrome, type C	Cardiovascular diseases;Hematologic diseases;H00224:Bernard-Soulier syndrome	-	GO:0001775:cell activation;GO:0006950:response to stress;GO:0007155:cell adhesion;GO:0007596:blood coagulation;GO:0007597:blood coagulation, intrinsic pathway;GO:0007599:hemostasis;GO:0008152:metabolic process;GO:0009611:response to wounding;GO:0009987:cellular process;GO:0019538:protein metabolic process;GO:0022610:biological adhesion;GO:0030168:platelet activation;GO:0032501:multicellular organ…	GO:0005488:binding;GO:0005515:protein binding	GO:0005623:cell;GO:0005886:plasma membrane;GO:0005887:integral component of plasma membrane;GO:0016020:membrane;GO:0016021:integral component of membrane;GO:0031224:intrinsic component of membrane;GO:0031226:intrinsic component of plasma membrane;GO:0044425:membrane part;GO:0044459:plasma membrane part;GO:0044464:cell part;GO:0071944:cell periphery
CFAP58-DT	6.93409e-57	0.0100305	0.789	0.508	2.60583e-53	NA	0.0125798	0.00247389	ENSG00000231233	ENSG00000231233	lncRNA	GRCh38.98	chr10	-	104351591	104353575	1985	-	-	CFAP58 divergent transcript [Source:HGNC Symbol;Acc:HGNC:45243]	-	-	-	-	-	-	-	-	-	-
CAV1	9.12072e-57	0.0174292	0.654	0.117	3.42757e-53	NA	0.0165565	-0.00100778	ENSG00000105974	ENSG00000105974	protein_coding	GRCh38.98	chr7	+	116525001	116561184	36184	hsa:857:CAV1, BSCL3, CGL3, LCCNS, MSTP085, PPH3, VIP21, CAV	857	caveolin 1 [Source:HGNC Symbol;Acc:HGNC:1527]	hsa05205:Proteoglycans in cancer;hsa04144:Endocytosis;hsa05416:Viral myocarditis;hsa04510:Focal adhesion;hsa05100:Bacterial invasion of epithelial cells	R-HSA-202131:Metabolism of nitric oxide;R-HSA-163560:Hormone-sensitive lipase (HSL)-mediated triacylglycerol hydrolysis;R-HSA-4420097:VEGFA-VEGFR2 Pathway;R-HSA-1430728:Metabolism;R-HSA-203641:NOSTRIN mediated eNOS trafficking;R-HSA-162582:Signal Transduction;R-HSA-109582:Hemostasis;R-HSA-4641262:Disassembly of the destruction complex and recruitment of AXIN to the membrane;R-HSA-556833:Metabolis…	-	P00034:Integrin signalling pathway	615343:Pulmonary hypertension, primary, 3;612526:Lipodystrophy, congenital generalized, type 3;606721:Partial lipodystrophy, congenital cataracts, and neurodegeneration syndrome	Cardiovascular diseases;Hypertensive diseases;H01621:Pulmonary arterial hypertension (PAH);Skin diseases;Skin and soft tissue diseases;H00419:Congenital generalized lipodystrophy (CGL);Congenital disorders of metabolism;Other congenital disorders of metabolism;H00419:Congenital generalized lipodystrophy	Atrial fibrillation;Electrocardiographic traits;QT interval;Glaucoma (primary open-angle);PR interval;Intraocular pressure;PR segment	GO:0000122:negative regulation of transcription from RNA polymerase II promoter;GO:0000165:MAPK cascade;GO:0000188:inactivation of MAPK activity;GO:0000226:microtubule cytoskeleton organization;GO:0001508:action potential;GO:0001525:angiogenesis;GO:0001568:blood vessel development;GO:0001570:vasculogenesis;GO:0001666:response to hypoxia;GO:0001765:membrane raft assembly;GO:0001775:cell activation…
calization to membrane;GO:0075509:endocytosis involved in viral entry into host cell;GO:0080090:regulation of primary metabolic process;GO:0080134:regulation of response to stress;GO:0080135:regulation of cellular response to stress;GO:0086001:cardiac muscle cell action potential;GO:0086002:cardiac muscle cell action potential involved in contraction;GO:0086003:cardiac muscle cell contraction;GO:…	GO:0000149:SNARE binding;GO:0001179:RNA polymerase I transcription factor binding;GO:0005102:receptor binding;GO:0005113:patched binding;GO:0005198:structural molecule activity;GO:0005488:binding;GO:0005496:steroid binding;GO:0005515:protein binding;GO:0008047:enzyme activator activity;GO:0008134:transcription factor binding;GO:0008200:ion channel inhibitor activity;GO:0008289:lipid binding;GO:00…	GO:0000139:Golgi membrane;GO:0001669:acrosomal vesicle;GO:0002080:acrosomal membrane;GO:0005622:intracellular;GO:0005623:cell;GO:0005737:cytoplasm;GO:0005739:mitochondrion;GO:0005768:endosome;GO:0005769:early endosome;GO:0005773:vacuole;GO:0005774:vacuolar membrane;GO:0005777:peroxisome;GO:0005778:peroxisomal membrane;GO:0005783:endoplasmic reticulum;GO:0005789:endoplasmic reticulum membrane;GO:0…
LRRC4	1.59107e-56	0.00738063	0.176	0.322	5.97923e-53	NA	0.00714937	-0.000256659	ENSG00000128594	ENSG00000128594	protein_coding	GRCh38.98	chr7	-	128027071	128032107	5037	hsa:64101:LRRC4, NAG14, NGL-2	64101	leucine rich repeat containing 4 [Source:HGNC Symbol;Acc:HGNC:15586]	hsa04514:Cell adhesion molecules (CAMs);hsa04360:Axon guidance	-	-	-	-	-	-	GO:0001932:regulation of protein phosphorylation;GO:0001933:negative regulation of protein phosphorylation;GO:0001941:postsynaptic membrane organization;GO:0006464:cellular protein modification process;GO:0006468:protein phosphorylation;GO:0006469:negative regulation of protein kinase activity;GO:0006793:phosphorus metabolic process;GO:0006796:phosphate-containing compound metabolic process;GO:00…	GO:0004857:enzyme inhibitor activity;GO:0004860:protein kinase inhibitor activity;GO:0005488:binding;GO:0005515:protein binding;GO:0019207:kinase regulator activity;GO:0019210:kinase inhibitor activity;GO:0019887:protein kinase regulator activity;GO:0030234:enzyme regulator activity;GO:0098772:molecular function regulator	GO:0005622:intracellular;GO:0005623:cell;GO:0005737:cytoplasm;GO:0005886:plasma membrane;GO:0016020:membrane;GO:0016021:integral component of membrane;GO:0030054:cell junction;GO:0030425:dendrite;GO:0031224:intrinsic component of membrane;GO:0036477:somatodendritic compartment;GO:0042995:cell projection;GO:0043005:neuron projection;GO:0043197:dendritic spine;GO:0044309:neuron spine;GO:0044424:int…
FBLN7	1.66078e-56	-0.00596192	0.761	0.344	6.24122e-53	NA	0.0205346	0.0266371	ENSG00000144152	ENSG00000144152	protein_coding	GRCh38.98	chr2	+	112138385	112188218	49834	hsa:129804:FBLN7, TM14	129804	fibulin 7 [Source:HGNC Symbol;Acc:HGNC:26740]	-	-	-	-	-	-	-	GO:0007155:cell adhesion;GO:0022610:biological adhesion	GO:0005488:binding;GO:0005509:calcium ion binding;GO:0005539:glycosaminoglycan binding;GO:0008201:heparin binding;GO:0043167:ion binding;GO:0043169:cation binding;GO:0046872:metal ion binding;GO:0097367:carbohydrate derivative binding;GO:1901681:sulfur compound binding	GO:0005576:extracellular region;GO:0005578:proteinaceous extracellular matrix;GO:0005912:adherens junction;GO:0005924:cell-substrate adherens junction;GO:0005925:focal adhesion;GO:0030054:cell junction;GO:0030055:cell-substrate junction;GO:0031012:extracellular matrix;GO:0031982:vesicle;GO:0031988:membrane-bounded vesicle;GO:0043226:organelle;GO:0043227:membrane-bounded organelle;GO:0043230:extra…
CCDC136	1.83332e-56	0.0200719	0.739	0.475	6.8896e-53	NA	0.0216614	0.00135911	ENSG00000128596	ENSG00000128596	protein_coding	GRCh38.98	chr7	+	128790757	128822132	31376	hsa:64753:CCDC136, NAG6	64753	coiled-coil domain containing 136 [Source:HGNC Symbol;Acc:HGNC:22225]	-	-	-	-	-	-	-	-	GO:0005488:binding;GO:0005515:protein binding	GO:0016020:membrane;GO:0016021:integral component of membrane;GO:0031224:intrinsic component of membrane;GO:0044425:membrane part
CD81-AS1	2.5621e-56	-0.0242639	0.172	0.184	9.62836e-53	NA	0.00551346	0.0302095	ENSG00000238184	ENSG00000238184	lncRNA	GRCh38.98	chr11	-	2328749	2377992	49244	hsa:101927682:CD81-AS1	101927682	CD81 antisense RNA 1 [Source:HGNC Symbol;Acc:HGNC:49384]	-	-	-	-	-	-	-	-	-	-
ARHGEF10	2.99713e-56	0.00132819	0.639	0.047	1.12632e-52	NA	0.00119598	-0.000132913	ENSG00000104728	ENSG00000104728	protein_coding	GRCh38.98	chr8	+	1823926	1958641	134716	hsa:9639:ARHGEF10, GEF10, SNCV	9639	Rho guanine nucleotide exchange factor 10 [Source:HGNC Symbol;Acc:HGNC:14103]	-	-	-	-	608236:Slowed nerve conduction velocity, AD	-	Multiple sclerosis;Toenail selenium levels	GO:0000226:microtubule cytoskeleton organization;GO:0000278:mitotic cell cycle;GO:0000280:nuclear division;GO:0006996:organelle organization;GO:0007010:cytoskeleton organization;GO:0007015:actin filament organization;GO:0007017:microtubule-based process;GO:0007049:cell cycle;GO:0007051:spindle organization;GO:0007067:mitotic nuclear division;GO:0007098:centrosome cycle;GO:0007154:cell communicati…	GO:0005085:guanyl-nucleotide exchange factor activity;GO:0005088:Ras guanyl-nucleotide exchange factor activity;GO:0005089:Rho guanyl-nucleotide exchange factor activity;GO:0005488:binding;GO:0005515:protein binding;GO:0008092:cytoskeletal protein binding;GO:0019894:kinesin binding;GO:0098772:molecular function regulator	GO:0005622:intracellular;GO:0005623:cell;GO:0005737:cytoplasm;GO:0005813:centrosome;GO:0005815:microtubule organizing center;GO:0005829:cytosol;GO:0005856:cytoskeleton;GO:0015630:microtubule cytoskeleton;GO:0043226:organelle;GO:0043228:non-membrane-bounded organelle;GO:0043229:intracellular organelle;GO:0043232:intracellular non-membrane-bounded organelle;GO:0044422:organelle part;GO:0044424:intr…
PVT1	4.22638e-56	0.119256	0.758	0.34	1.58827e-52	NA	0.209024	0.073106	ENSG00000249859	ENSG00000249859	lncRNA	GRCh38.98	chr8	+	127794526	128187101	392576	hsa:5820:PVT1, LINC00079, NCRNA00079, onco-lncRNA-100	5820	Pvt1 oncogene [Source:HGNC Symbol;Acc:HGNC:9709]	-	-	-	-	-	-	Rheumatoid arthritis;Multiple sclerosis;End-stage renal disease;Urinary bladder cancer;Orofacial clefts;Follicular lymphoma;Pancreatic cancer;Immunoglobulin A;Hodgkin's lymphoma;Renal cell carcinoma;Allergic sensitization;Psychosis (atypical);Metabolite levels (Dihydroxy docosatrienoic acid);Amyotrophic lateral sclerosis (sporadic);Response to methotrexate in juvenile idiopathic arthritis;Diffuse…	-	-	-
ELOVL6	4.78266e-56	0.0520662	0.796	0.475	1.79732e-52	NA	0.0802832	0.0254761	ENSG00000170522	ENSG00000170522	protein_coding	GRCh38.98	chr4	-	110045846	110199199	153354	hsa:79071:ELOVL6, FACE, FAE, LCE	79071	ELOVL fatty acid elongase 6 [Source:HGNC Symbol;Acc:HGNC:15829]	hsa01212:Fatty acid metabolism;hsa01040:Biosynthesis of unsaturated fatty acids;hsa00062:Fatty acid elongation	R-HSA-2426168:Activation of gene expression by SREBF (SREBP);R-HSA-75105:Fatty Acyl-CoA Biosynthesis;R-HSA-535734:Fatty acid, triacylglycerol, and ketone body metabolism;R-HSA-75109:Triglyceride Biosynthesis;R-HSA-1430728:Metabolism;R-HSA-1655829:Regulation of cholesterol biosynthesis by SREBP (SREBF);R-HSA-556833:Metabolism of lipids and lipoproteins;R-HSA-75876:Synthesis of very long-chain fatt…	PWY-5972:stearate biosynthesis	-	-	-	Obesity-related traits;Attention deficit hyperactivity disorder	GO:0001676:long-chain fatty acid metabolic process;GO:0006082:organic acid metabolic process;GO:0006629:lipid metabolic process;GO:0006631:fatty acid metabolic process;GO:0006633:fatty acid biosynthetic process;GO:0006637:acyl-CoA metabolic process;GO:0006732:coenzyme metabolic process;GO:0006790:sulfur compound metabolic process;GO:0008152:metabolic process;GO:0008610:lipid biosynthetic process;…	GO:0003824:catalytic activity;GO:0004312:fatty acid synthase activity;GO:0005488:binding;GO:0005515:protein binding;GO:0009922:fatty acid elongase activity;GO:0016740:transferase activity;GO:0016746:transferase activity, transferring acyl groups;GO:0016747:transferase activity, transferring acyl groups other than amino-acyl groups	GO:0005622:intracellular;GO:0005623:cell;GO:0005737:cytoplasm;GO:0005783:endoplasmic reticulum;GO:0005789:endoplasmic reticulum membrane;GO:0012505:endomembrane system;GO:0016020:membrane;GO:0016021:integral component of membrane;GO:0030176:integral component of endoplasmic reticulum membrane;GO:0031224:intrinsic component of membrane;GO:0031227:intrinsic component of endoplasmic reticulum membra…
RTN4RL2	5.20367e-56	0.00678555	0.767	0.365	1.95554e-52	NA	0.0119937	0.00515002	ENSG00000186907	ENSG00000186907	protein_coding	GRCh38.98	chr11	+	57460528	57477534	17007	hsa:349667:RTN4RL2, NGRH1, NgR2	349667	reticulon 4 receptor like 2 [Source:HGNC Symbol;Acc:HGNC:23053]	-	-	-	-	-	-	-	GO:0001932:regulation of protein phosphorylation;GO:0001933:negative regulation of protein phosphorylation;GO:0006464:cellular protein modification process;GO:0006468:protein phosphorylation;GO:0006469:negative regulation of protein kinase activity;GO:0006793:phosphorus metabolic process;GO:0006796:phosphate-containing compound metabolic process;GO:0006950:response to stress;GO:0007154:cell commu…	GO:0004857:enzyme inhibitor activity;GO:0004860:protein kinase inhibitor activity;GO:0004872:receptor activity;GO:0019207:kinase regulator activity;GO:0019210:kinase inhibitor activity;GO:0019887:protein kinase regulator activity;GO:0030234:enzyme regulator activity;GO:0060089:molecular transducer activity;GO:0098772:molecular function regulator	GO:0005576:extracellular region;GO:0005622:intracellular;GO:0005623:cell;GO:0005737:cytoplasm;GO:0005886:plasma membrane;GO:0009897:external side of plasma membrane;GO:0009986:cell surface;GO:0016020:membrane;GO:0031224:intrinsic component of membrane;GO:0031225:anchored component of membrane;GO:0031226:intrinsic component of plasma membrane;GO:0031982:vesicle;GO:0031988:membrane-bounded vesicle;…
AL157895.1	7.30864e-56	-0.291689	0.38	0.648	2.74659e-52	NA	0.10047	0.473184	ENSG00000233968	ENSG00000233968	lncRNA	GRCh38.98	chr10	-	19710328	19728550	18223	hsa:101928834:	101928834	novel transcript, antisense to C10orf112	-	-	-	-	-	-	-	-	-	-
[truncated: 3,422 more rows]
