# Supplementary material for: Single-cell analysis of peripheral blood from high-altitude pulmonary hypertension patients identifies a distinct monocyte phenotype
Source: Nat Commun. 2023 Mar 31;14:1820. doi: 10.1038/s41467-023-37527-4 (PMC10066231; doi:10.1038/s41467-023-37527-4)
Supplement: Supplementary file 8 — Source Data [file 41467_2023_37527_MOESM8_ESM.xlsx]

## Sheet: Figure 3
Fig3 i: Monocyte_C0					Fig3 i: Monocyte_C1					Fig3 i: Monocyte_C2
Sample Name	Proportion of total Monocyte (%)	Group Name			Sample Name	Proportion of total Monocyte (%)	Group Name			Sample Name	Proportion of total Monocyte (%)	Group Name
	CD68+CD14+					CD68+CD14-CD16+					CD68+CD14-CD16-
C6	49.3	Control			C6	23	Control			C6	7.62	Control
C7	45.7	Control			C7	30.9	Control			C7	8.61	Control
C8	68.1	Control			C8	32.9	Control			C8	9.42	Control
C9	61.9	Control			C9	26	Control			C9	5.09	Control
C10	64.9	Control			C10	37.9	Control			C10	7.21	Control
C11	55.5	Control			C11	17.2	Control			C11	11.8	Control
C12	81.5	Control			C12	12	Control			C12	1.7	Control
C13	68.3	Control			C13	33.1	Control			C13	9.39	Control
C14	50	Control			C14	5.7	Control			C14	4.54	Control
C15	68.9	Control			C15	12.1	Control			C15	3.35	Control
H1	73.9	HAPH			H1	30.9	HAPH			H1	6.92	HAPH
H2	57.8	HAPH			H2	35	HAPH			H2	7.88	HAPH
H3	50	HAPH			H3	47.2	HAPH			H3	19	HAPH
H4	63.6	HAPH			H4	30.9	HAPH			H4	10.3	HAPH
H5	59.6	HAPH			H5	38.4	HAPH			H5	9.21	HAPH
H6	62.5	HAPH			H6	51	HAPH			H6	7.51	HAPH
H7	50.1	HAPH			H7	27.7	HAPH			H7	17.9	HAPH
H8	61.9	HAPH			H8	27.8	HAPH			H8	13.5	HAPH
H9	38.6	HAPH			H9	47.4	HAPH			H9	13	HAPH
H10	70.4	HAPH			H10	48.1	HAPH			H10	9.25	HAPH
H11	48.7	HAPH			H11	18.5	HAPH			H11	11.7	HAPH

## Sheet: Figure 5
		Figure 5a					Figure 5b					Figure 5d
Phenotype in mice		RVSP (mm Hg)					RV/(LV+s)					Wall area/total vessel area
		Normoxia	Hypoxia				Normoxia	Hypoxia				Normoxia	Hypoxia
		21% O2	10% O2				21% O2	10% O2				21% O2	10% O2
		17.7891	27.0897				0.241881	0.478424				0.294588	0.61647
		21.8177	24.2992				0.233209	0.373444				0.249148	0.621126
		21.9454	23.0558				0.311218	0.491284				0.251585	0.682823
		22.643	31.5919				0.217429	0.256198				0.279053	0.649878
		21.6432	23.2916				0.313684	0.350442				0.260686	0.613081
		19.5669	34.0884				0.249392	0.341656				0.325737	0.640119
		22.9907	32.3191				0.274709	0.323955				0.291357	0.66436
		17.8954	24.4364				0.22644	0.376455				0.251168	0.598413
		20.1971	41.174				0.238411	0.4				0.348334	0.579358
		17.5218	32.5051				0.23382	0.306727				0.302286	0.64706
		Figure 5e
mRNA expression		Prf1			Spon2			Tbx21			Cd28			Cd3e
		Normoxia	Hypoxia		Normoxia	Hypoxia		Normoxia	Hypoxia		Normoxia	Hypoxia		Normoxia	Hypoxia
		21% O2	10% O2		21% O2	10% O2		21% O2	10% O2		21% O2	10% O2		21% O2	10% O2
		0.627586	3.08138		0.608516	2.16113		0.584905	4.23837		0.139604	1.89842		0.774557	3.94692
		0.964413	3.22548		0.755074	1.98118		0.229187	5.06894		0.066974	1.3497		0.590147	3.62
		0.507028	3.09686		0.176358	0.139165		0.419634	4.11401		0.237036	1.75868		0.203559	0.625769
		2.92045	9.61173		0.364094	1.04542		0.075339	0.243914		0.032355	0.145951		0.700923	3.69461
		0.682295	1.32071		0.450828	1.2263		3.34602	8.52365		5.9548	9.64004		3.82625	13.3507
		0.551291	1.65894		0.552902	4.14726		1.04956	2.29004		0.464329	1.34911		0.540015	1.52405
		0.746933	1.18654		0.810305	11.5464		1.49149	2.05666		0.677366	3.11505		0.457598	1.60096
					4.28192	7.08775		0.803864	1.43404		0.42754	3.73451		0.906955	3.51547
		Figure 5f-5i
Protein expression		Cd28				Spon2				Tbx21
		Normoxia	Hypoxia			Normoxia	Hypoxia			Normoxia	Hypoxia
		21% O2	10% O2			21% O2	10% O2			21% O2	10% O2
		1.39316	1.84246			1.22589	1.94894			1.19577	3.69026
		1.20544	1.56541			1.26995	2.02273			0.841278	3.65942
		1.09734	1.58867			1.36234	1.78627			0.887391	2.71467
		1.0437	1.7345			1.3708	1.23475			1.62246	2.76645
		0.865035	1.22234			0.638656	1.63137			0.67637	2.36537
		0.796148	1.65176			0.669647	2.06974			0.7963	2.65908
		0.756453	1.86594			0.552315	2.06415			0.954019	3.21631
		0.842724	1.73445			0.910398	2.23389			1.02642	3.55636
		Figure 5j-5k
				RAW264.7 cells							THP-1 cells
				Cd28		Spon2		Tbx21			CD28		SPON2		TBX21
				Control	CoCl2	Control	CoCl2	Control	CoCl2		Control	CoCl2	Control	CoCl2	Control	CoCl2
				0.880782	1.7168	1.0009	1.09181	0.888007	1.06524		0.850804	1.43673	1.03364	1.04394	1.03829	1.30165
				0.984331	1.84399	0.98748	1.24675	0.975419	1.20868		0.904232	1.43085	1.06823	1.42254	1.00721	1.26875
				0.954116	1.62613	0.972882	1.24315	1.09236	1.36334		1.00643	1.4849	0.973666	1.86191	0.948722	1.21915
				1.18077	1.39322	1.03874	1.15647	1.04421	1.35402		1.23853	1.8265	0.924466	2.09381	1.00578	1.59486
			Figure 5m-5n
Gene function in vitro
				82.5657	105.936	90.0717	91.7776
				102.525	127.09	110.201	108.837
				105.254	129.307	110.713	109.348
				105.254	131.355	112.248	113.101
				104.401	132.549	107.131	112.931

## Sheet: Figure 7
Fig7.f：CD4+_T cells				Fig7 f: CD8+_T cells					Fig7 f: NK cells				Fig7 f: Monocyte_C0				Fig7 f: Monocyte_C1				Fig7 f: Monocyte_C2
Sample Name	Proportion of total Monocyte (%)	Group Name		Sample Name	Proportion of total Monocyte (%)	Group Name		Sample Name	Proportion of total Monocyte (%)	Group Name		Sample Name	Proportion of total Monocyte (%)	Group Name		Sample Name	Proportion of total Monocyte (%)	Group Name		Sample Name	Proportion of total Monocyte (%)	Group Name
	CD3+CD4+				CD3+CD8+				CD3-CD16+CD56+				CD68+CD14+				CD68+CD14-CD16+				CD68+CD14-CD16-
H1	29.7	HAPH		H1	25.7	HAPH		H1	7.86	HAPH		H1	73.9	HAPH		H1	30.9	HAPH		H1	6.92	HAPH
H2	39.6	HAPH		H2	18.9	HAPH		H2	26.8	HAPH		H2	57.8	HAPH		H2	35	HAPH		H2	7.88	HAPH
H3	38.2	HAPH		H3	20.5	HAPH		H3	34.1	HAPH		H3	50	HAPH		H3	47.2	HAPH		H3	19	HAPH
H4	37.5	HAPH		H4	20	HAPH		H4	14.5	HAPH		H4	63.6	HAPH		H4	30.9	HAPH		H4	10.3	HAPH
H5	27.4	HAPH		H5	25.4	HAPH		H5	27.8	HAPH		H5	59.6	HAPH		H5	38.4	HAPH		H5	9.21	HAPH
H7	38.7	HAPH		H7	16.3	HAPH		H6	35.5	HAPH		H6	62.5	HAPH		H6	51	HAPH		H6	7.51	HAPH
H8	34.9	HAPH		H8	20	HAPH		H7	23.5	HAPH		H7	50.1	HAPH		H7	27.7	HAPH		H7	17.9	HAPH
H9	39.7	HAPH		H9	15.1	HAPH		H8	31.3	HAPH		H8	61.9	HAPH		H8	27.8	HAPH		H8	13.5	HAPH
H10	41.1	HAPH		H10	17.5	HAPH		H9	18.7	HAPH		H9	38.6	HAPH		H9	47.4	HAPH		H9	13	HAPH
H11	38.6	HAPH		H11	19.3	HAPH		H10	3.18	HAPH		H10	70.4	HAPH		H10	48.1	HAPH		H10	9.25	HAPH
P1	45.1	PH		P1	11.3	PH		H11	9.15	HAPH		H11	48.7	HAPH		H11	18.5	HAPH		H11	11.7	HAPH
P2	28.4	PH		P2	23.7	PH		P1	14.5	PH		P1	56.9	PH		P1	15.6	PH		P1	10.4	PH
P3	30.7	PH		P3	29.5	PH		P2	11.6	PH		P2	55.3	PH		P2	29.5	PH		P2	8.99	PH
P4	31.6	PH		P4	26.2	PH		P3	24	PH		P3	69.4	PH		P3	58.9	PH		P3	4.02	PH
P5	25.7	PH		P5	28.7	PH		P4	46	PH		P4	65.8	PH		P4	27	PH		P4	2.39	PH
P6	26.3	PH		P6	27	PH		P5	16.2	PH		P5	68.2	PH		P5	40.2	PH		P5	8.41	PH
								P6	15.8	PH		P6	75.4	PH		P6	41.2	PH		P6	4.53	PH

## Sheet: Supplemental Figure 2
FigS2 c: CD4+_T cells					FigS2 c: CD8+_T cells					FigS2 c: NK cells
Sample Name	Proportion of total Monocyte (%)	Group Name			Sample Name	Proportion of total Monocyte (%)	Group Name			Sample Name	Proportion of total Monocyte (%)	Group Name
	CD3+CD4+					CD3+CD8+					CD3-CD16+CD56+
C6	30.8	Control			C6	25.1	Control			C6	17.7	Control
C7	32.6	Control			C7	16.2	Control			C7	13.1	Control
C8	40.3	Control			C8	15.5	Control			C8	5.73	Control
C9	40.6	Control			C9	11.4	Control			C9	8.17	Control
C10	33.1	Control			C10	18.1	Control			C10	15.3	Control
C12	32.6	Control			C12	22.7	Control			C11	16.6	Control
C13	38.3	Control			C13	16.1	Control			C12	6.52	Control
C14	34.6	Control			C14	21.8	Control			C13	16.5	Control
C15	36.7	Control			C15	19.8	Control			C14	33.9	Control
H1	29.7	HAPH			H1	25.7	HAPH			C15	15	Control
H2	39.6	HAPH			H2	18.9	HAPH			H1	7.86	HAPH
H3	38.2	HAPH			H3	20.5	HAPH			H2	26.8	HAPH
H4	37.5	HAPH			H4	20	HAPH			H3	34.1	HAPH
H5	27.4	HAPH			H5	25.4	HAPH			H4	14.5	HAPH
H7	38.7	HAPH			H7	16.3	HAPH			H5	27.8	HAPH
H8	34.9	HAPH			H8	20	HAPH			H6	35.5	HAPH
H9	39.7	HAPH			H9	15.1	HAPH			H7	23.5	HAPH
H10	41.1	HAPH			H10	17.5	HAPH			H8	31.3	HAPH
H11	38.6	HAPH			H11	19.3	HAPH			H9	18.7	HAPH
										H10	3.18	HAPH
										H11	9.15	HAPH

## Sheet: Supplemental Figure 11
mRNA expression			Aif1			Fecr1g			Tgm2			Clec1b			Nfe2			Clec4a			Tlr2			Lag3			Gp6			Vwf
			Normoxia	Hypoxia		Normoxia	Hypoxia		Normoxia	Hypoxia		Normoxia	Hypoxia		Normoxia	Hypoxia		Normoxia	Hypoxia		Normoxia	Hypoxia		Normoxia	Hypoxia		Normoxia	Hypoxia		Normoxia	Hypoxia
			21% O2	10% O2		21% O2	10% O2		21% O2	10% O2		21% O2	10% O2		21% O2	10% O2		21% O2	10% O2		21% O2	10% O2		21% O2	10% O2		21% O2	10% O2		21% O2	10% O2
			0.527251	1.26042		0.907016	1.40039		1.22958	1.37482		0.347297	0.392324		0.051881	0.075799		1.69882	0.147439		0.802897	0.732752		0.403541	0.331784		0.167452	0.20198		0.675404	2.51981
			0.482892	0.493062		1.87342	2.51814		1.01806	2.2405		0.316115	0.388587		0.076503	0.173686		1.16545	0.332769		0.814782	1.01108		0.539499	0.364186		0.103877	0.040106		0.807831	2.55183
			0.032358	0.018738		0.182667	1.17194		0.038305	0.213004		0.132784	0.175603		0.183992	0.038295		0.260874	0.216696		0.691482	1.12884		0.593108	0.37003		0.087899	0.004361		0.249478	0.4019
			1.74556	1.23255		0.626216	1.93613		0.904667	0.912288		0.02633	1.18998		0.944545	1.93101		1.12089	0.972055		0.215988	3.32686		0.124482	0.142401		0.024918	0.089288		0.752665	1.2342
			1.13844	1.10732		0.594016	1.53842		1.10762	0.169477		2.00841	0.77069		3.1647	0.126442		1.46977	0.817883		2.41052	2.84048		4.7862	2.35239		2.22669	0.339613		2.50214	4.13704
			0.878769	1.36828		1.81666	2.55029		1.70176	2.41384		2.13837	0.097051		2.20106	0.072917		0.284191	0.048849		0.849341	0.839685		0.28417	0.860878		0.354877	0.085205		0.761151	1.13959
			2.19473	0.324065								0.445881	0.281043		0.377315	0.029094					0.833032	1.01324		0.269002	0.259466		0.501668	0.53568		1.31814	0.379205
												2.58481	0.173201								1.38196	0.635377					4.53262	0.415396		0.933187	0.408708

## Sheet: Supplemental Figure 14
					80.9229	105.544	90.3926	88.843					83.5381	108.108	89.3296	89.8561
					101.756	133.437	112.775	109.849					102.843	136.364	109.512	110.039
					108.299	130.854	111.398	114.153					99.3331	128.993	111.969	111.092
					107.094	135.503	117.424	116.219					110.741	137.417	117.41	116.006
					101.928	128.788	110.365	111.915					103.545	132.327	115.304	115.655

## Sheet: Supplemental Figure 16
			Supplemental Figure 16 b, d and f
				Mice lung tissues			RAW264.7 cells			THP-1 cells
				Hif-1α			Hif-1α			HIF-1α
				Normoxia	Hypoxia		Control	CoCl2		Control	CoCl2
				1.10469	1.28501		1.17614	3.1728		1.15764	2.16982
				1.12111	1.60897		1.03639	2.22393		0.980597	1.61732
				0.838543	2.06979		0.954262	2.93459		0.933809	1.8882
				0.93565	1.4784		0.833206	2.56608		0.927953	1.95964
